# Supplementary material for: Genome Scale Mutational Analysis of Geobacter sulfurreducens Reveals Distinct Molecular Mechanisms for Respiration and Sensing of Poised Electrodes versus Fe(III) Oxides
Source: J Bacteriol. 2017 Sep 5;199(19):e00340-17. doi: 10.1128/JB.00340-17 (PMC5585712; doi:10.1128/JB.00340-17)
Supplement: Supplemental material [file JB.00340-17_zjb999094518sd1.xlsx]

## Sheet: Sheet1
Table S1. Primers used in this study
Tn-Seq primers
P1 M6 MmeI	CAAGCAGAAGACGGCATACGAAGACCGGGGACTTATCATCCAACCTGT
Gex PCR Primer 2	AATGATACGGCGACCACCGACAGGTTCAGAGTTCTACAGTCCGA
AP-A bc-ACACa	GTTCAGAGTTCTACAGTCCGACGATCACACNN
AP-B bc-ACACb	5’Phos-GTGTGATCGTCGGACTGTAGAACTCTGAACCTGTC-3’Phos
Construction of deletion vectorsc
GSU1704U1 HindIII	GACTAAGCTTAGAGTCACCACCGGGTCATGA
GSU1704U2	CTGGCTATCTTCTTCATCAGTTCGAGCCCGTACAGACTGCTCCTGTTT
GSU1704D1	AAACAGGAGCAGTCTGTACGGGCTCGAACTGATGAAGAAGATAGCCAG
GSU1704D2 BamHI	GACTGGATCCATGTGGGCCATGACCGGGATG
GSU2220U1 HindIII	GACTAAGCTTTGACGTGTTCGATGAGATCAGGC
GSU2220U2	TACATCAATGCTGAATCGAGCACCTTTGTATCGGAGACAAGGTCTTCCAC
GSU2220D1	GTGGAAGACCTTGTCTCCGATACAAAGGTGCTCGATTCAGCATTGATGTA
GSU2220D2 BamHI	GACTGGATCCCGGTCACGTCATCAACCACGAG
GSU2222U1 PstI	GACTCTGCAGGACGAGATCGTCGGGCTTGGC
GSU2222U2	GACGAGGATCGTCCTCTGGTCTGATGCGTCGTGCGTGTTGGT
GSU2222D1	ACCAACACGCACGACGCATCAGACCAGAGGACGATCCTCGTC
GSU2222D2 BamHI	GACTGGATCCGGTTGCCAGGATATTGATCTTGCG
GSU3376U1 XbaI	AGTCGTCTAGAAAGAGCCGATACTGTAACTACGCG
GSU3376U2	CTCCACCCTGTTGCGACCGTTGTCGATTACGAGGGCTGTCATCG
GSU3376D1	CGATGACAGCCCTCGTAATCGACAACGGTCGCAACAGGGTGGAG
GSU3376D2 EcoRI	AGTCGGAATTCGGAGTACGAAGAGGTAACCGAGGC
GSU2645-2642U1 XbaI	ACGTCGTCTAGACTTCAATGTGAGCGATGGTCACC
GSU2645-2642U2	GCAGGCGGCGTCAACGAACGGCAACCATCGCCACCAAG
GSU2645-2642D1	CTTGGTGGCGATGGTTGCCGTTCGTTGACGCCGCCTGC
GSU2645-2642D2 HindIII	ACGTCGAAGCTTCGCGAACTGCGATGGAAACGTAG
GSU2726-2724U1 XbaI	ACGTCGTCTAGACCTCGATGTCACTGATTTCAGCC
GSU2726-2724U2	CTACCACGTCATGCTTCTCGTATGCTGCAATCGCTGTTTCATTGCTCC
GSU2726-2724D1	GGAGCAATGAAACAGCGATTGCAGCATACGAGAAGCATGACGTGGTAG
GSU2726-2724D2 HindIII	ACGTCGAAGCTTCGTGCTGCTTCGGCAACTC
GSU2739-2731U1 HindIII	ACGTCGAAGCTTCGCCACGCCAACCGATATC
GSU2739-2731U2	TTCACGTTGCTCCGGCAAGCGTTGATCACTTTTGGCGCGTC
GSU2739-2731D1	GACGCGCCAAAAGTGATCAACGCTTGCCGGAGCAACGTGAA
GSU2739-2731D2 XbaI	ACGTCGTCTAGAAGATGGAATCGTATCGGCAACCG
GSU2940-2936U1 XbaI	ACGTCGTCTAGAGAACCTGCCGCTTCTGATCC
GSU2940-2936U2	GTGCTGCGTGGGTGCTACTTCTGTTTCGCCATACAACCTCC
GSU2940-2936D1	GGAGGTTGTATGGCGAAACAGAAGTAGCACCCACGCAGCAC
GSU2940-2936D2 HindIII	ACGTCGAAGCTTCCTCATAGGCGGAATCGGCATT
Confirmation of gene deletion
DesnA (DGSU1704)	CTGATGGAGACCGATGTCACCT
	GCGAGGGCATCCTCCAGCAA
DesnB (DGSU2220)	GCTCTACCTGATGCATGCCGA
	GCTTGATGTCACCCACCTGCA
DesnC (DGSU2222)	CCGAGTTCATGAATCGGGCGA
	CTCCACCAGAGAGGCGTCGAT
DesnD (DGSU3376)	ATCGACAACATCGCCCGCATC
	GAAATACCTCGACGCCCTGGCG
DextABCD (DGSU2645-2642)	GTGGCGTGTACGGCGATTG
	CTGTCGGCAGTGCGCTACTTG
DextEFG (DGSU2726-2724)	CACGGTCTGCATCACAGCC
	CCAGACTGCTCCAGAAGGTGG
DomcBC cluster (DGSU2739-2731)	GCAGGAAGCCGTCTGTCAG
	GTGTACCCAGATCGAGAATGCC
DextHIJKL (DGSU2940-2936)	GTTCTTGAGGTAGAGCCGCTCC
	GTTGTGGCAGCGGAAGCAG
Construction of two-hybrid plasmidsd
pEsnA-4 (pSR659)	TTGAGCTACTCGAGGGCAAGACGAGCGACGAACT (XhoI)
	TGCTGGCAGGTACCTCAGCTGGCTATCTTCTTCATCAGTTCG (KpnI)
pEsnA-6 (pSR658)	TTGAGCTACTCGAGGGCAAGACGAGCGACGAACT (XhoI)
	TGCTGGCAGGTACCTCAGCTGGCTATCTTCTTCATCAGTTCG (KpnI)
pEsnB-2 (pSR658)	CTACTCGAGATGATGGATATCGCCGAGATACGTAGAAAGG (XhoI)
	TGTCCTGCAGTTACATCAATGCTGAATCGAGCACCTTTTCC (PstI)
pEsnC-2 (pSR658)	CTACTCGAGATGACCAACACGCACGACGC (XhoI)
	TGTCCTGCAGTTACCCCCCGCTCCGCAG (PstI)
a The barcode for the multiplex of samples is underlined, four were used in this study: ACGC, ACTG, ACAC, AGTC. NN are random nucleotides to ligate to the MmeI generated 2bp overhangs. AP-A bc-ACAC and AP-B bc-ACAC anneal to form the adaptor used in this study.
b The primer has 5’ phosphate for the ligation to the dephosphorylated MmeI generated genomic fragments and 3’ phosphate to prevent adaptor to adaptor ligation.
c The (U1, U2) and (D1, D2) primers are used to amplify the upstream and downstream regions of the gene to delete. The two fragments are combined using overlap PCR and ligated into pK18mobsacB using the indicated restriction enzymes.
dThe primers used to generate the LexA DNA binding domain fusions in the indicated plasmid backbone are listed and the restriction enzymes used for cloning are in parentheses.
