# Supplementary material for: Genome Scale Mutational Analysis of Geobacter sulfurreducens Reveals Distinct Molecular Mechanisms for Respiration and Sensing of Poised Electrodes versus Fe(III) Oxides
Source: J Bacteriol. 2017 Sep 5;199(19):e00340-17. doi: 10.1128/JB.00340-17 (PMC5585712; doi:10.1128/JB.00340-17)
Supplement: Supplemental material [file JB.00340-17_zjb999094518sd2.xlsx]

## Sheet: Raw data
Table S2	Raw data
	fastq files were demultiplexed, and the reads within each sample were mapped (=total reads mapped from a library). The number of reads and insertions sites within each feature were then tabulated, (ignoring data in the last 5% of a gene feature), and normalized to the total reads mapped from a library.
	Genes are highlighted in grey as essential when they have less than 300 mapped reads or have 4 insertion sites or less per kilobase from the "Fumarate outgrowth deep seq" library
	for example:
	GSU0000.1, dnaA encoding the chromosomal replication initiation protein has 2 total reads in 0.7 insertion sites per kb of gene (1.34 kb). GSU0000.1 is coded as essential in this study
	GSU0002, recF encoding the DNA replication and repair protein has 13809 total reads in 15.5 insertion sites per kb of gene (1.10 kb). GSU0002 is coded as non-essential in this study
	GSU0003, gyrB encoding DNA gyrase subunit B has 18 total reads in 1.7 insertion sites per kb of gene (2.39 kb). GSU0003 is coded as essential in this study. *However, this gene has one site with an identical site elsewhwere in the genome, with 4011 reads that can be mapped to either site. Reads that can be mapped to multiple sites in the chromosome are not used in the analysis. These genes are fl…
																								Log2 ratios of fumarate or electrode libraries vs. parent library
							Fumarate outgrowth deep sequencing (F)					Fumarate outgrowth deep seq genes		Parent used for electrode vs. fumarate experiment (P)			Electrode replicate 1 (E1)			Electrode replicate 2 (E2)				The reads from each library are normalized to the total number reads within each library, and the log2 ratios are compared to the initial parent library
						Mapped Reads	40536802					with more than 1 identical site (RF)		23158982			25948081			33551545				By allowing for a total of 6 doublings in each growth condition, a log2 ratio of -1 estimates a 25% reduction in doubling time, and a log2 ratio of -2 estimates a 50% reduction in doubling time
						Unmapped Reads	1148590							804485			946865			1195640				#NUM! are genes with 0 mapped reads in an outgrowth condition but with at least 1 mapped read in the parent library, all of these are either essential or borderline essential genes that washed out during further growth
						Total reads/insertion	41685392		34798					23963467		31754	26894946		32979	34747185		35480		#DIV/0! are genes with 0 mapped reads in the parent library but with at least 1 read mapped in the outgrowth conditions (fumarate and electrode). All of these are judged as essential.
locus tag	gene symbol	gene description	start	stop	size (kb)		reads F	normalized reads F	sites F	sites F/kb	genes with *one, or **more than one insertion site that can be mapped to another location in the chromosome	reads RF	sites RF	reads P	normalized reads P	sites P	reads E1	normalized reads E1	sites E1	reads E2	normalized reads E2	sites E2	Column2	F/parent	E1/parent	E2/parent	average Log2 ratios electrode
GSU0000.1	dnaA	chromosomal replication initiation protein	30	1367	1.337		2	4.79784e-08	1	0.747943		0	0	4	1.66921e-07	2	9	3.34635e-07	1	52	1.49652e-06	2		-1.79871	1.00343	3.16438	2.0839
GSU0001	dnaN	DNA polymerase III subunit beta	1594	2712	1.118		1	2.39892e-08	1	0.894454		0	0	2	8.34604e-08	2	3	1.11545e-07	1	4	1.15117e-07	3		-1.79871	0.418464	0.463941	0.441202
GSU0002	recF	DNA replication and repair protein RecF	2793	3890	1.097		13809	0.000331267	17	15.4968		0	0	8446	0.000352453	17	12859	0.00047812	17	14397	0.000414336	19		-0.0894366	0.43994	0.233369	0.336654
GSU0003	gyrB	DNA gyrase subunit B	3901	6288	2.387		18	4.31806e-07	4	1.67574	**	4011	2	105	4.38167e-06	3	13	4.83362e-07	2	21	6.04366e-07	9		-3.34303	-3.1803	-2.85799	-3.01915
GSU0004	gyrA	DNA gyrase subunit A	6416	8989	2.573		3	7.19677e-08	2	0.777303	*	68	1	4	1.66921e-07	2	2	7.43634e-08	2	5	1.43897e-07	4		-1.21374	-1.1665	-0.214131	-0.690315
GSU0005	-	hypothetical protein	9060	10628	1.568		1828	4.38523e-05	8	5.10204		0	0	1764	7.36121e-05	9	1754	6.52167e-05	6	1824	5.24935e-05	6		-0.74729	-0.1747	-0.487804	-0.331252
GSU0006	gpsA	NAD(P)H-dependent glycerol-3-phosphate dehydrogenase	10673	11680	1.007		0	0	0	0		0	0	1	4.17302e-08	1	0	0	0	2	5.75586e-08	2		#NUM!	#NUM!	0.463941	#NUM!
GSU0007	-	sensor histidine kinase, HAMP and PAS domain-containing	11778	14066	2.288		43126	0.00103456	28	12.2378		0	0	32660	0.00136291	26	26208	0.000974458	30	31255	0.000899497	29		-0.397672	-0.484016	-0.599497	-0.541757
GSU0008	-	response receiver sensor histidine kinase, PAS domain-containing	14063	15613	1.55		2739	6.57065e-05	13	8.3871		0	0	2411	0.000100611	15	3664	0.000136234	16	4533	0.000130457	18		-0.614688	0.437289	0.374775	0.406032
GSU0009	fgrK	sensor histidine kinase of FgrL, PAS domain-containing	15618	17117	1.499		13548	0.000325006	21	14.0093	**	434	2	11506	0.000480148	15	11804	0.000438893	18	16303	0.000469189	21		-0.563012	-0.129609	-0.0333084	-0.0814587
GSU0010	fgrL	flagellar biogenesis master response receiver sensor histidine kinase, PAS and GAF domain-containing	17114	19297	2.183		22652	0.000543404	26	11.9102	**	3402	2	13133	0.000548043	22	16821	0.000625433	27	18498	0.00053236	29		-0.0122633	0.190569	-0.0418867	0.0743409
GSU0011	-	ABC transporter ATP-binding protein	19305	20231	0.926		5864	0.000140673	11	11.879	**	1488	2	3954	0.000165001	9	5347	0.000198811	10	4861	0.000139896	12		-0.230133	0.268918	-0.238119	0.0153996
GSU0012	hemY	protoporphyrinogen oxidase	20295	21704	1.409		48	1.15148e-06	1	0.709723	**	643	2	47	1.96132e-06	2	1	3.71817e-08	1	10	2.87793e-07	2		-0.768332	-5.72109	-2.76872	-4.2449
GSU0013	-	MarR family winged helix-turn-helix transcriptional regulator	21746	22174	0.428		52240	0.0012532	11	25.7009		0	0	9343	0.000389885	11	2915	0.000108385	7	2776	7.98914e-05	8		1.68449	-1.84689	-2.28694	-2.06691
GSU0014	-	DnaJ-like molecular chaperone	22321	23205	0.884		5831	0.000139881	15	16.9683	*	237	1	3473	0.000144929	13	3810	0.000141662	12	9433	0.000271475	13		-0.0511443	-0.0328899	0.905475	0.436292
GSU0015	-	peptidylprolyl cis-trans isomerase, PpiC-type, SurA family	23310	24275	0.965		0	0	0	0	*	1	1	1	4.17302e-08	1	1	3.71817e-08	1	17	4.89248e-07	2		#NUM!	-0.166498	3.5514	1.69245
GSU0016	-	peptidylprolyl cis-trans isomerase lipoprotein, PpiC-type	24353	25294	0.941		18388	0.000441114	9	9.56429		0	0	5529	0.000230726	6	4894	0.000181967	6	4878	0.000140385	8		0.934969	-0.342503	-0.716788	-0.529646
GSU0017	mfd	transcription-repair coupling factor	25355	28828	3.473		11710	0.000280914	31	8.926	*	73	1	9993	0.00041701	27	11043	0.000410598	27	12877	0.000370591	31		-0.569954	-0.022356	-0.170253	-0.0963044
GSU0018	-	GntR family transcriptional regulator	28903	30339	1.436		12457	0.000298834	20	13.9276		0	0	7523	0.000313936	17	8885	0.000330359	19	10848	0.000312198	16		-0.0711286	0.0735652	-0.00801037	0.0327774
GSU0019	-	pentapeptide repeat-containing protein	30585	31463	0.878		1960	4.70189e-05	7	7.97267	*	63	1	1383	5.77129e-05	7	1880	6.99016e-05	10	2207	6.35159e-05	7		-0.295653	0.276433	0.138226	0.20733
GSU0020	yrdA	hypothetical protein	31532	32071	0.539		3875	9.29582e-05	5	9.27644		0	0	2866	0.000119599	9	2092	7.77841e-05	8	4845	0.000139436	8		-0.363548	-0.620654	0.221399	-0.199628
GSU0021	nadA	quinolinate synthetase	32105	33019	0.914		1	2.39892e-08	1	1.09409		0	0	0	0	0	0	0	0	0	0	0		#DIV/0!	#DIV/0!	#DIV/0!	#DIV/0!
GSU0022	tatB	twin arginine translocase protein A	33251	33586	0.335		1097	2.63162e-05	4	11.9403		0	0	1288	5.37485e-05	5	784	2.91505e-05	4	1257	3.61756e-05	4		-1.03027	-0.882705	-0.571207	-0.726956
GSU0023	-	lipoprotein	33644	34480	0.836		1	2.39892e-08	1	1.19617		0	0	0	0	0	0	0	0	2	5.75586e-08	1		#DIV/0!	#DIV/0!	#DIV/0!	#DIV/0!
GSU0024	-	peptidoglycan-binding outer membrane lipoprotein Pal, OmpA family	34572	35156	0.584		2053	4.92499e-05	4	6.84932		0	0	2414	0.000100737	5	2257	8.39191e-05	4	2323	6.68543e-05	3		-1.0324	-0.263518	-0.591496	-0.427507
GSU0025	-	biopolymer transport TolB-like protein	35286	36584	1.298		122	2.92668e-06	3	2.31125	*	15	1	24	1.00152e-06	2	1	3.71817e-08	1	6	1.72676e-07	5		1.54707	-4.75146	-2.53606	-3.64376
GSU0026	-	periplasmic energy transduction protein	36584	37324	0.74		20	4.79784e-07	1	1.35135		0	0	0	0	0	0	0	0	0	0	0		#DIV/0!	#DIV/0!	#DIV/0!	#DIV/0!
GSU0027	-	biopolymer transport membrane TolR-like protein	37321	37740	0.419		0	0	0	0		0	0	0	0	0	0	0	0	0	0	0		#DIV/0!	#DIV/0!	#DIV/0!	#DIV/0!
GSU0028	-	biopolymer transport membrane proton channel TolQ-like protein	37750	38427	0.677		0	0	0	0		0	0	0	0	0	1	3.71817e-08	1	0	0	0		#DIV/0!	#DIV/0!	#DIV/0!	#DIV/0!
GSU0029	-	nitrilase/amidohydrolase superfamily protein, class 5	38521	39300	0.779		6643	0.00015936	8	10.2696		0	0	4888	0.000203977	7	3945	0.000146682	6	5957	0.000171438	6		-0.356115	-0.475717	-0.250718	-0.363218
GSU0030	hemN	oxygen-independent coproporphyrinogen III oxidase	39427	40584	1.157		6771	0.000162431	14	12.1003		0	0	5317	0.000221879	15	7548	0.000280648	17	9637	0.000277346	14		-0.449949	0.338984	0.321912	0.330448
GSU0031	hrcA	heat-inducible transcription repressor HrcA	40720	41748	1.028		6536	0.000156794	20	19.4553		0	0	7593	0.000316857	14	9499	0.000353189	23	12438	0.000357957	20		-1.01497	0.156607	0.175953	0.16628
GSU0032	grpE	heat shock protein GrpE	41788	42390	0.602		110	2.63881e-06	3	4.98339		0	0	155	6.46818e-06	2	46	1.71036e-06	2	228	6.56168e-06	1		-1.29347	-1.91906	0.0207062	-0.949177
GSU0033	dnaK	molecular chaperone DnaK	42472	44382	1.91		203	4.86981e-06	7	3.66492	*	117	1	132	5.50838e-06	4	414	1.53932e-05	4	805	2.31673e-05	8		-0.177763	1.48259	2.07239	1.77749
GSU0034	dnaJ	chaperone protein DnaJ	44495	45616	1.121		1372	3.29132e-05	6	5.35236	*	237	1	1304	5.44162e-05	8	842	3.1307e-05	6	1093	3.14558e-05	5		-0.725369	-0.79755	-0.79071	-0.79413
GSU0035	-	2',5' RNA ligase	45706	46245	0.539		6182	0.000148301	9	16.6976	**	2342	2	2985	0.000124565	6	3401	0.000126455	7	5208	0.000149883	7		0.251637	0.0217296	0.266939	0.144334
GSU0036	-	poly-gamma-glutamate capsule biosynthesis protein	46258	47313	1.055		5949	0.000142712	13	12.3223		0	0	4746	0.000198051	10	5337	0.000198439	9	6674	0.000192073	13		-0.47277	0.00281847	-0.0442199	-0.0207007
GSU0037	serS	seryl-tRNA ligase	47405	48673	1.268		27	6.47709e-07	2	1.57729		0	0	2	8.34604e-08	2	110	4.08999e-06	5	26	7.48262e-07	3		2.95618	5.61486	3.16438	4.38962
tRNA-Ser-1	-		48680	48765	0.085		0	0	0	0		0	0	0	0	0	0	0	0	0	0	0		#DIV/0!	#DIV/0!	#DIV/0!	#DIV/0!
tRNA-Ser-2	-		48785	48878	0.093		0	0	0	0		0	0	0	0	0	1	3.71817e-08	1	0	0	0		#DIV/0!	#DIV/0!	#DIV/0!	#DIV/0!
GSU0038	-	lipoprotein	48932	49422	0.49		4309	0.00010337	9	18.3673		0	0	3362	0.000140297	8	4204	0.000156312	10	6435	0.000185195	8		-0.440672	0.155945	0.400561	0.278253
tRNA-Arg-1	-		49427	49503	0.076		0	0	0	0		0	0	0	0	0	0	0	0	0	0	0		#DIV/0!	#DIV/0!	#DIV/0!	#DIV/0!
GSU3471		hypothetical protein%3B frameshifted, internal stop codons, start codon mutated	49962	50365	0.403		6004	0.000144031	11	27.2953		0	0	3901	0.000162789	13	5486	0.000203979	13	5244	0.000150919	12		-0.176625	0.325412	-0.109236	0.108088
GSU0040	-	hypothetical protein	50371	51042	0.671		8964	0.000215039	7	10.4322		0	0	6367	0.000265696	8	7595	0.000282395	7	10164	0.000292513	9		-0.305176	0.0879378	0.138723	0.11333
GSU0041	lexA-1	LexA family transcriptional repressor	51144	51749	0.605		1632	3.91504e-05	3	4.95868	*	6	1	1649	6.88131e-05	4	1502	5.58469e-05	3	2316	6.66529e-05	5		-0.813656	-0.301205	-0.0460156	-0.17361
GSU0042	-	hypothetical protein	51756	52004	0.248		2147	5.15049e-05	3	12.0968	*	532	1	1690	7.0524e-05	3	2239	8.32498e-05	2	2167	6.23648e-05	2		-0.453406	0.239333	-0.177384	0.0309746
GSU0043	-	DNA polymerase IV	52001	53242	1.241		5041	0.00012093	6	4.83481	**	86	2	2974	0.000124106	6	3831	0.000142443	7	3660	0.000105332	7		-0.0373999	0.198818	-0.23662	-0.0189013
GSU3472	-	hypothetical protein	53354	53647	0.293		5188	0.000124456	9	30.7167		0	0	5062	0.000211238	7	6158	0.000228965	8	9797	0.000281951	8		-0.763234	0.116256	0.416573	0.266414
GSU0044	-	hypothetical protein	53926	60279	6.353		235357	0.00564603	171	26.9164	**	3333	4	98261	0.00410045	158	110740	0.0041175	170	130152	0.00374568	179		0.461455	0.00598716	-0.130553	-0.0622828
GSU0045	-	hypothetical protein	60304	61212	0.908		23142	0.000555159	22	24.2291	**	2333	2	15335	0.000639932	20	18794	0.000698793	23	18965	0.0005458	22		-0.20502	0.126946	-0.229548	-0.0513014
GSU0046	-	transposase of ISGsu6, IS21 family	61247	62272	1.025		0	0	0	0	**	18510	16	0	0	0	0	0	0	0	0	0		#DIV/0!	#DIV/0!	#DIV/0!	#DIV/0!
GSU0047	-	transposase/IS protein	62269	63063	0.794		0	0	0	0	**	17589	21	0	0	0	0	0	0	0	0	0		#DIV/0!	#DIV/0!	#DIV/0!	#DIV/0!
GSU0048	-	integrase	63073	63909	0.836		11112	0.000266568	14	16.7464	*	35	1	7919	0.000330461	15	9445	0.000351181	14	13064	0.000375973	17		-0.309977	0.0877341	0.186147	0.136941
GSU0049	-	hypothetical protein	64131	65093	0.962		21250	0.000509771	26	27.027		0	0	13866	0.000578631	20	17745	0.000659789	22	23101	0.000664831	27		-0.182794	0.189362	0.200344	0.194853
GSU0050	-	HIRAN domain-containing protein	65167	65565	0.398		4061	9.74202e-05	7	17.5879		0	0	3131	0.000130657	7	3202	0.000119056	5	4514	0.00012991	9		-0.423494	-0.134149	-0.00827654	-0.0712126
GSU0051	cas3-1	CRISPR-associated helicase Cas3	65571	68336	2.765		41512	0.00099584	50	18.0832		0	0	24778	0.00103399	46	32766	0.0012183	48	39847	0.00114677	53		-0.0542366	0.236641	0.149352	0.192997
GSU0052	csx14	CRISPR-associated protein	68333	69223	0.89		24487	0.000587424	16	17.9775		0	0	19115	0.000797673	16	20263	0.000753413	18	25612	0.000737096	16		-0.441394	-0.0823559	-0.113945	-0.0981503
GSU0053	csb1	CRISPR-associated protein Csb1	69226	70317	1.091		22219	0.000533016	33	30.2475		0	0	19050	0.00079496	29	20965	0.000779514	34	24105	0.000693725	31		-0.576702	-0.0283066	-0.196518	-0.112412
GSU0054	csb2	CRISPR-associated protein Csb2	70331	71950	1.619		14590	0.000350003	31	19.1476		0	0	8531	0.000356	26	13587	0.000505188	30	14455	0.000416005	28		-0.0245121	0.504942	0.224722	0.364832
GSU0055	-	toxin, RelE family	72001	72297	0.296		1869	4.48359e-05	6	20.2703		0	0	1470	6.13434e-05	5	1711	6.36179e-05	5	2149	6.18467e-05	6		-0.452255	0.0525252	0.0117899	0.0321575
GSU0056	-	antitoxin	72290	72517	0.227		169	4.05418e-06	1	4.40529		0	0	0	0	0	44	1.636e-06	1	19	5.46807e-07	1		#DIV/0!	#DIV/0!	#DIV/0!	#DIV/0!
GSU0057	cas1-1/cas4	CRISPR-associated exonuclease Cas4 and endodeoxyribonuclease Cas1	72631	74310	1.679		20691	0.000496361	23	13.6986	*	540	1	14963	0.000624409	18	15974	0.000593941	26	22138	0.000637116	28		-0.331101	-0.0721723	0.029066	-0.0215531
GSU0058	cas2-1	CRISPR-associated endoribonuclease Cas2	74315	74602	0.287		4320	0.000103633	7	24.3902		0	0	4443	0.000185407	7	3854	0.000143298	8	4530	0.00013037	8		-0.839208	-0.371676	-0.508083	-0.439879
GSUC0001	-	CRISPR spacer 1.1	74845	74880	0.035		0	0	0	0		0	0	0	0	0	0	0	0	0	0	0		#DIV/0!	#DIV/0!	#DIV/0!	#DIV/0!
GSUC0002	-	CRISPR spacer 1.2	74918	74952	0.034		570	1.36739e-05	3	88.2353		0	0	479	1.99888e-05	1	419	1.55791e-05	3	861	2.4779e-05	3		-0.547769	-0.359574	0.309928	-0.0248229
GSUC0003	-	CRISPR spacer 1.3	74990	75024	0.034		214	5.13369e-06	1	29.4118		0	0	69	2.87938e-06	1	55	2.04499e-06	1	147	4.23056e-06	1		0.834237	-0.493663	0.555088	0.0307126
GSUC0004	-	CRISPR spacer 1.4	75062	75097	0.035		0	0	0	0		0	0	0	0	0	0	0	0	0	0	0		#DIV/0!	#DIV/0!	#DIV/0!	#DIV/0!
GSUC0005	-	CRISPR spacer 1.5	75135	75172	0.037		418	1.00275e-05	1	27.027		0	0	666	2.77923e-05	2	401	1.49099e-05	2	564	1.62315e-05	2		-1.47072	-0.898418	-0.775886	-0.837152
GSUC0006	-	CRISPR spacer 1.6	75210	75246	0.036		0	0	0	0		0	0	22	9.18064e-07	1	0	0	0	0	0	0		#NUM!	#NUM!	#NUM!	#NUM!
GSUC0007	-	CRISPR spacer 1.7	75284	75321	0.037		0	0	0	0	*	552	1	0	0	0	1	3.71817e-08	1	2	5.75586e-08	1		#DIV/0!	#DIV/0!	#DIV/0!	#DIV/0!
GSUC0008	-	CRISPR spacer 1.8	75359	75394	0.035		960	2.30297e-05	2	57.1429		0	0	732	3.05465e-05	2	639	2.37591e-05	2	328	9.43961e-06	2		-0.407514	-0.362526	-1.69421	-1.02837
GSUC0009	-	CRISPR spacer 1.9	75432	75467	0.035		8638	0.000207219	4	114.286		0	0	5287	0.000220628	5	8127	0.000302176	6	9431	0.000271418	5		-0.0904573	0.453775	0.298902	0.376339
GSUC0010	-	CRISPR spacer 1.10	75505	75541	0.036		1	2.39892e-08	1	27.7778		0	0	0	0	0	1	3.71817e-08	1	2	5.75586e-08	1		#DIV/0!	#DIV/0!	#DIV/0!	#DIV/0!
GSUC0011	-	CRISPR spacer 1.11	75579	75613	0.034		67	1.60728e-06	1	29.4118	*	601	1	50	2.08651e-06	1	0	0	0	31	8.92159e-07	1		-0.376472	#NUM!	-1.22572	#NUM!
GSUC0012	-	CRISPR spacer 1.12	75651	75685	0.034		0	0	0	0		0	0	0	0	0	0	0	0	0	0	0		#DIV/0!	#DIV/0!	#DIV/0!	#DIV/0!
GSUC0013	-	CRISPR spacer 1.13	75723	75758	0.035		0	0	0	0		0	0	0	0	0	0	0	0	0	0	0		#DIV/0!	#DIV/0!	#DIV/0!	#DIV/0!
GSUC0014	-	CRISPR spacer 1.14	75796	75832	0.036		2267	5.43836e-05	2	55.5556		0	0	2221	9.26827e-05	2	2569	9.55198e-05	3	2645	7.61213e-05	2		-0.76913	0.0434991	-0.284001	-0.120251
GSUC0015	-	CRISPR spacer 1.15	75870	75905	0.035		3924	9.41337e-05	1	28.5714		0	0	2906	0.000121268	1	3438	0.000127831	1	2481	7.14015e-05	1		-0.365415	0.0760364	-0.764172	-0.344068
GSUC0016	-	CRISPR spacer 1.16	75943	75979	0.036		0	0	0	0		0	0	0	0	0	0	0	0	0	0	0		#DIV/0!	#DIV/0!	#DIV/0!	#DIV/0!
GSUC0017	-	CRISPR spacer 1.17	76017	76052	0.035		0	0	0	0		0	0	0	0	0	0	0	0	0	0	0		#DIV/0!	#DIV/0!	#DIV/0!	#DIV/0!
GSUC0018	-	CRISPR spacer 1.18	76090	76126	0.036		0	0	0	0		0	0	0	0	0	0	0	0	9	2.59014e-07	1		#DIV/0!	#DIV/0!	#DIV/0!	#DIV/0!
GSUC0019	-	CRISPR spacer 1.19	76164	76198	0.034		9160	0.000219741	3	88.2353		0	0	5263	0.000219626	2	6653	0.00024737	3	5428	0.000156214	2		0.000756952	0.171621	-0.491524	-0.159951
GSUC0020	-	CRISPR spacer 1.20	76236	76271	0.035		473	1.13469e-05	3	85.7143		0	0	131	5.46665e-06	2	341	1.2679e-05	4	239	6.87826e-06	2		1.05357	1.21371	0.331384	0.772545
GSUC0021	-	CRISPR spacer 1.21	76309	76345	0.036		0	0	0	0		0	0	0	0	0	0	0	0	0	0	0		#DIV/0!	#DIV/0!	#DIV/0!	#DIV/0!
GSUC0022	-	CRISPR spacer 1.22	76383	76419	0.036		2234	5.35919e-05	3	83.3333		0	0	1542	6.4348e-05	3	1884	7.00503e-05	3	1761	5.06804e-05	4		-0.263879	0.122498	-0.344467	-0.110985
GSUC0023	-	CRISPR spacer 1.23	76457	76492	0.035		0	0	0	0		0	0	0	0	0	0	0	0	0	0	0		#DIV/0!	#DIV/0!	#DIV/0!	#DIV/0!
GSUC0024	-	CRISPR spacer 1.24	76530	76564	0.034		358	8.58814e-06	1	29.4118		0	0	176	7.34451e-06	1	114	4.23871e-06	1	219	6.30267e-06	2		0.225679	-0.79304	-0.220704	-0.506872
GSUC0025	-	CRISPR spacer 1.25	76602	76638	0.036		0	0	0	0		0	0	0	0	0	0	0	0	0	0	0		#DIV/0!	#DIV/0!	#DIV/0!	#DIV/0!
GSUC0026	-	CRISPR spacer 1.26	76676	76712	0.036		1126	2.70119e-05	1	27.7778		0	0	968	4.03948e-05	1	864	3.2125e-05	2	579	1.66632e-05	1		-0.580577	-0.330474	-1.2775	-0.803989
GSUC0027	-	CRISPR spacer 1.27	76750	76785	0.035		1572	3.77111e-05	1	28.5714		0	0	824	3.43857e-05	2	1176	4.37257e-05	2	1460	4.20178e-05	2		0.13318	0.346673	0.289193	0.317933
GSUC0028	-	CRISPR spacer 1.28	76823	76859	0.036		4348	0.000104305	4	111.111		0	0	5132	0.000214159	4	4285	0.000159324	3	5133	0.000147724	3		-1.03787	-0.426724	-0.535778	-0.481251
GSUC0029	-	CRISPR spacer 1.29	76897	76932	0.035		0	0	0	0		0	0	0	0	0	0	0	0	0	0	0		#DIV/0!	#DIV/0!	#DIV/0!	#DIV/0!
GSUC0030	-	CRISPR spacer 1.30	76970	77005	0.035		1825	4.37803e-05	2	57.1429	*	601	1	1026	4.28152e-05	2	1324	4.92286e-05	3	1737	4.99897e-05	3		0.0321605	0.201374	0.223508	0.212441
GSUC0031	-	CRISPR spacer 1.31	77043	77077	0.034		0	0	0	0		0	0	0	0	0	0	0	0	0	0	0		#DIV/0!	#DIV/0!	#DIV/0!	#DIV/0!
GSUC0032	-	CRISPR spacer 1.32	77115	77150	0.035		5177	0.000124192	2	57.1429		0	0	2595	0.00010829	2	3540	0.000131623	3	5026	0.000144645	4		0.197677	0.281516	0.417617	0.349567
GSUC0033	-	CRISPR spacer 1.33	77188	77224	0.036		381	9.13989e-06	1	27.7778	*	552	1	325	1.35623e-05	1	286	1.0634e-05	1	184	5.29539e-06	1		-0.569354	-0.350923	-1.35679	-0.853858
GSUC0034	-	CRISPR spacer 1.34	77262	77296	0.034		0	0	0	0		0	0	0	0	0	0	0	0	0	0	0		#DIV/0!	#DIV/0!	#DIV/0!	#DIV/0!
GSUC0035	-	CRISPR spacer 1.35	77334	77370	0.036		1234	2.96027e-05	1	27.7778		0	0	1138	4.7489e-05	1	1489	5.53636e-05	1	1919	5.52275e-05	1		-0.681863	0.221345	0.217795	0.21957
GSUC0036	-	CRISPR spacer 1.36	77408	77442	0.034		492	1.18027e-05	1	29.4118		0	0	522	2.17832e-05	1	334	1.24187e-05	1	721	2.07499e-05	1		-0.884097	-0.8107	-0.07011	-0.440405
GSUC0037	-	CRISPR spacer 1.37	77480	77517	0.037		0	0	0	0		0	0	0	0	0	0	0	0	0	0	0		#DIV/0!	#DIV/0!	#DIV/0!	#DIV/0!
GSUC0038	-	CRISPR spacer 1.38	77555	77592	0.037		340	8.15633e-06	1	27.027		0	0	263	1.0975e-05	1	132	4.90799e-06	1	176	5.06516e-06	1		-0.428233	-1.16102	-1.11555	-1.13829
GSU0060	-	hypothetical protein	78090	78209	0.119		0	0	0	0		0	0	48	2.00305e-06	1	153	5.6888e-06	1	432	1.24327e-05	1		#NUM!	1.50593	2.63387	2.0699
GSU0061	-	hypothetical protein	78382	78840	0.458		17868	0.000428639	9	19.6507		0	0	13933	0.000581427	10	15134	0.000562708	8	15115	0.000434999	9		-0.439833	-0.047211	-0.418584	-0.232898
GSU0062	-	TraD protein	78941	79273	0.332		6431	0.000154275	5	15.0602		0	0	4693	0.00019584	4	5189	0.000192936	5	7810	0.000224766	7		-0.344173	-0.0215524	0.198753	0.0886001
GSU0063	-	hypothetical protein	79478	79699	0.221		1259	3.02024e-05	4	18.0995		0	0	1108	4.6237e-05	4	791	2.94107e-05	4	1190	3.42474e-05	4		-0.614385	-0.652707	-0.433056	-0.542881
GSU0064	-	integrase, bacteriophage P4-type	79726	81045	1.319		31853	0.000764129	38	28.8097	**	4117	3	22444	0.000936592	39	27474	0.00102153	40	36143	0.00104017	42		-0.293606	0.125239	0.151327	0.138283
GSU0065	tadA	tRNA (adenosine-34) deaminase	81426	81965	0.539		0	0	0	0		0	0	2	8.34604e-08	1	0	0	0	0	0	0		#NUM!	#NUM!	#NUM!	#NUM!
tRNA-Ser-3	-		82026	82115	0.089		0	0	0	0		0	0	0	0	0	0	0	0	0	0	0		#DIV/0!	#DIV/0!	#DIV/0!	#DIV/0!
GSU3473	-	hypothetical protein	82283	82495	0.212		6640	0.000159288	8	37.7358	*	251	1	5251	0.000219125	8	5558	0.000206656	8	7831	0.000225371	7		-0.460114	-0.0845248	0.0405449	-0.02199
GSU0066	-	peroxiredoxin-like 2 family protein, selenocysteine-containing	82567	83274	0.707		13419	0.000321911	16	22.6308		0	0	8388	0.000350033	13	10581	0.00039342	13	12504	0.000359856	16		-0.120827	0.168579	0.0399315	0.104255
GSU0067	can-1	carbonic anhydrase	83255	83902	0.647		7266	0.000174306	13	20.0927	*	466	1	5209	0.000217373	8	6154	0.000228816	11	7146	0.000205657	13		-0.31855	0.0740196	-0.07993	-0.00295521
GSU0068	-	cytochrome c	84007	84489	0.482		12418	0.000297898	10	20.7469		0	0	6677	0.000278632	8	8863	0.000329541	9	8775	0.000252538	10		0.0964556	0.242097	-0.14186	0.0501181
GSU0069	-	oxidoreductase, iron-sulfur cluster-binding subunit	84482	85255	0.773		8434	0.000202325	9	11.6429		0	0	6172	0.000257559	8	6631	0.000246552	12	10276	0.000295736	11		-0.348226	-0.06301	0.199409	0.0681997
GSU0070	-	oxidoreductase, membrane subunit	85258	86511	1.253		16126	0.00038685	13	10.3751		0	0	12105	0.000505144	13	13495	0.000501767	16	16911	0.000486687	12		-0.38492	-0.00967654	-0.0537006	-0.0316886
GSU0071	-	hypothetical protein	86582	87031	0.449		12168	0.000291901	8	17.8174		0	0	9249	0.000385963	8	10852	0.000403496	10	13474	0.000387772	10		-0.402982	0.0640932	0.00674946	0.0354213
GSU0073	-	outer membrane protein	87477	88079	0.602		175	4.19811e-06	5	8.30565		0	0	136	5.67531e-06	3	18	6.69271e-07	2	127	3.65497e-06	5		-0.434957	-3.08404	-0.634838	-1.85944
GSU0074	elbB	isoprenoid biosynthesis protein	88133	88786	0.653		855	2.05108e-05	4	6.12557	*	76	1	813	3.39266e-05	1	958	3.56201e-05	3	587	1.68935e-05	2		-0.726036	0.0702719	-1.00595	-0.467841
GSU0075	-	SDR a2 family oxidoreductase	88859	89776	0.917		14071	0.000337552	12	13.0862	*	1	1	10276	0.000428819	11	11816	0.000439339	10	14805	0.000426078	15		-0.345259	0.0349645	-0.00925376	0.0128554
GSU0076	-	hypothetical protein	89888	90487	0.599		11371	0.000272781	10	16.6945	*	1	1	8001	0.000333883	11	9053	0.000336606	9	9968	0.000286872	11		-0.291598	0.0117172	-0.218936	-0.103609
GSU0077	-	hypothetical protein	90569	90766	0.197		1	2.39892e-08	1	5.07614		0	0	0	0	0	21	7.80816e-07	1	0	0	0		#DIV/0!	#DIV/0!	#DIV/0!	#DIV/0!
GSU0078	-	PilZ domain-containing protein	90776	91117	0.341		482	1.15628e-05	3	8.79765		0	0	427	1.78188e-05	2	594	2.20859e-05	3	1125	3.23767e-05	5		-0.623908	0.309728	0.861558	0.585643
GSU0079	-	transcriptional regulator	91136	91726	0.59		3	7.19677e-08	2	3.38983		0	0	0	0	0	2	7.43634e-08	2	66	1.89943e-06	5		#DIV/0!	#DIV/0!	#DIV/0!	#DIV/0!
GSU0080	degQ	periplasmic trypsin-like serine protease lipoprotein DegQ	91908	93323	1.415		10691	0.000256469	10	7.06714		0	0	5503	0.000229641	9	3944	0.000146645	11	7000	0.000201455	12		0.159401	-0.647057	-0.188923	-0.41799
GSU0081	-	hypothetical protein	93367	93630	0.263		1608	3.85747e-05	1	3.80228		0	0	1120	4.67378e-05	1	636	2.36476e-05	1	735	2.11528e-05	2		-0.276937	-0.982899	-1.14374	-1.06332
GSU0082	rluD	23S rRNA synthase	93715	94683	0.968		1822	4.37084e-05	7	7.2314	**	743	2	921	3.84335e-05	5	750	2.78863e-05	4	1410	4.05788e-05	6		0.185545	-0.462809	0.0783626	-0.192223
GSU0083	-	laccase family multicopper oxidase	94686	95486	0.8		3274	7.85407e-05	6	7.5		0	0	1693	7.06492e-05	4	1673	6.2205e-05	4	1720	4.95004e-05	6		0.152767	-0.183643	-0.513233	-0.348438
GSU0084	-	hypothetical protein	95500	96675	1.175		9141	0.000219285	12	10.2128		0	0	6292	0.000262566	10	7826	0.000290984	11	8337	0.000239933	11		-0.259872	0.148258	-0.13005	0.0091041
GSU0085	hdrF	heterodisulfide oxidoreductase, NAD(P)H oxidoreductase subunit F	96774	97616	0.842		7588	0.00018203	12	14.2518	*	2	1	5603	0.000233814	11	5843	0.000217253	10	7708	0.000221831	14		-0.361185	-0.105989	-0.0759024	-0.0909455
GSU3474	-	hypothetical protein	97629	97997	0.368		3564	8.54976e-05	3	8.15217		0	0	1961	8.18329e-05	3	2074	7.71149e-05	3	3281	9.44249e-05	3		0.0632025	-0.0856721	0.206487	0.0604073
GSU0087	hdrE	heterodisulfide oxidoreductase, iron-sulfur cluster-binding subunit E	98009	99013	1.004		6183	0.000148325	11	10.9562		0	0	3791	0.000158199	12	5416	0.000201376	12	6075	0.000174834	11		-0.0929767	0.348151	0.144246	0.246199
GSU0088	hdrD	heterodisulfide oxidoreductase, iron-sulfur cluster-binding subunit D	99057	99986	0.929		12533	0.000300657	9	9.68784	*	92	1	7692	0.000320989	10	9161	0.000340622	11	16339	0.000470225	11		-0.0944041	0.0856479	0.55083	0.318239
GSU0089	hdrG	heterodisulfide oxidoreductase, iron-sulfur cluster-binding subunit G	100020	100520	0.5		9297	0.000223028	5	10	*	2397	1	6501	0.000271288	3	7059	0.000262466	3	6203	0.000178518	3		-0.282602	-0.0476963	-0.603755	-0.325726
GSU0090	hdrA	heterodisulfide oxidoreductase, FAD-binding and iron-sulfur cluster-binding subunit A	100520	102517	1.997		33482	0.000803207	31	15.5233	**	2899	2	25345	0.00105765	26	30701	0.00114152	31	36239	0.00104293	35		-0.397021	0.110086	-0.0202175	0.0449343
GSU0091	hdrB	heterodisulfide oxidoreductase subunit B	102518	103408	0.89		10897	0.000261411	9	10.1124		0	0	10492	0.000437833	10	10431	0.000387842	11	12444	0.00035813	12		-0.744064	-0.174911	-0.289899	-0.232405
GSU0092	hdrC	heterodisulfide oxidoreductase, iron-sulfur cluster-binding subunit C	103405	103989	0.584		1148	2.75396e-05	3	5.13699		0	0	703	2.93363e-05	3	1046	3.88921e-05	3	1642	4.72556e-05	3		-0.0911792	0.406788	0.687798	0.547293
GSU0093	-	ABC transporter ATP-binding protein/permease	104641	106413	1.772		8613	0.000206619	17	9.59368	**	3914	2	6748	0.000281595	17	6398	0.000237889	16	7874	0.000226608	16		-0.446649	-0.243337	-0.313423	-0.27838
tRNA-Ser-4	-		106425	106512	0.087		0	0	0	0		0	0	0	0	0	0	0	0	0	0	0		#DIV/0!	#DIV/0!	#DIV/0!	#DIV/0!
GSUR0058	-	signal recognition particle, RNA component	106605	106706	0.101		0	0	0	0		0	0	0	0	0	0	0	0	0	0	0		#DIV/0!	#DIV/0!	#DIV/0!	#DIV/0!
GSU0094	dnaX	DNA polymerase III subunits gamma and tau	106784	108523	1.739		1638	3.92943e-05	5	2.87522		0	0	473	1.97384e-05	3	955	3.55085e-05	4	1303	3.74994e-05	6		0.993318	0.847162	0.925866	0.886514
GSU0095	-	YbaB/EbfC family DNA-binding protein	108594	108908	0.314		0	0	0	0		0	0	0	0	0	0	0	0	0	0	0		#DIV/0!	#DIV/0!	#DIV/0!	#DIV/0!
GSU0096	recR	recombination protein RecR	109097	109690	0.593		599	1.43695e-05	2	3.37268		0	0	335	1.39796e-05	2	351	1.30508e-05	2	857	2.46639e-05	3		0.0396897	-0.0991885	0.819075	0.359943
GSU0097	por	pyruvate:ferredoxin/flavodoxin oxidoreductase	109755	113342	3.587		16	3.83828e-07	2	0.557569	**	1151	3	1	4.17302e-08	1	43	1.59881e-06	4	3	8.63379e-08	3		3.20129	5.25977	1.0489	3.15433
GSU0098	mglB	cell polarity determinant GTPase-activating protein MglB	113609	114100	0.491		3950	9.47574e-05	4	8.14664		0	0	2652	0.000110668	3	2584	9.60775e-05	5	2585	7.43945e-05	3		-0.223933	-0.203973	-0.572976	-0.388475
GSU0099	mglA	cell polarity determinant GTPase MglA	114119	114706	0.587		17659	0.000423626	19	32.368		0	0	14841	0.000619318	19	10174	0.000378287	17	15221	0.00043805	16		-0.54789	-0.7112	-0.499585	-0.605392
GSU0101	-	ABC transporter ATP-binding protein/permease	114857	116635	1.778		18045	0.000432885	24	13.4983	**	1971	2	11169	0.000466084	20	13357	0.000496636	21	13701	0.000394305	27		-0.106606	0.0915975	-0.241278	-0.0748404
GSU0102	selB	selenocysteine-specific translation elongation factor	116666	118576	1.91		13053	0.000313131	22	11.5183		0	0	7942	0.000331421	22	9486	0.000352706	20	12321	0.00035459	19		-0.0818981	0.0897991	0.0974856	0.0936423
GSU0103	-	sensor histidine kinase	118724	120835	2.111		21867	0.000524572	29	13.7376	**	2083	2	16979	0.000708537	25	19702	0.000732554	28	27270	0.000784812	31		-0.433701	0.0480922	0.147504	0.097798
GSU0104	-	response regulator	120853	121242	0.389		10279	0.000246585	3	7.71208		0	0	7348	0.000306633	6	12312	0.000457781	4	12478	0.000359108	5		-0.314429	0.578143	0.227904	0.403023
GSU0105	-	cytochrome c	121303	121584	0.281		5737	0.000137626	6	21.3523		0	0	3796	0.000158408	4	5379	0.0002	4	7279	0.000209485	6		-0.202889	0.33636	0.403201	0.36978
GSU0106	-	chromosome partitioning ATPase Soj	121772	122545	0.773		73	1.75121e-06	2	2.58732		0	0	94	3.92264e-06	3	112	4.16435e-06	4	156	4.48957e-06	2		-1.16347	0.0862676	0.194754	0.140511
GSU0107	-	ParB-like nuclease domain-containing protein	122538	123377	0.839		867	2.07987e-05	7	8.34327	*	282	1	451	1.88203e-05	5	161	5.98625e-06	4	601	1.72964e-05	6		0.144199	-1.65257	-0.121822	-0.887194
GSU0108	atpX	ATP synthase F0, B' subunit	123556	123981	0.425		0	0	0	0		0	0	0	0	0	0	0	0	0	0	0		#DIV/0!	#DIV/0!	#DIV/0!	#DIV/0!
GSU0109	atpF	ATP synthase F0 subunit B	123984	124604	0.62		0	0	0	0		0	0	0	0	0	0	0	0	6	1.72676e-07	3		#DIV/0!	#DIV/0!	#DIV/0!	#DIV/0!
GSU0110	atpH	F0F1 ATP synthase subunit delta	124601	125143	0.542		1	2.39892e-08	1	1.84502		0	0	0	0	0	1	3.71817e-08	1	1	2.87793e-08	1		#DIV/0!	#DIV/0!	#DIV/0!	#DIV/0!
GSU0111	atpA	F0F1 ATP synthase subunit alpha	125152	126663	1.511		1	2.39892e-08	1	0.661813		0	0	1	4.17302e-08	1	6	2.2309e-07	2	2	5.75586e-08	2		-0.798705	2.41846	0.463941	1.4412
GSU0112	atpG	F0F1 ATP synthase subunit gamma	126685	127548	0.863		1	2.39892e-08	1	1.15875	*	70	1	0	0	0	2	7.43634e-08	1	2	5.75586e-08	1		#DIV/0!	#DIV/0!	#DIV/0!	#DIV/0!
GSU0113	atpD	F0F1 ATP synthase subunit beta	127606	129018	1.412		2	4.79784e-08	2	1.41643		0	0	0	0	0	0	0	0	1	2.87793e-08	1		#DIV/0!	#DIV/0!	#DIV/0!	#DIV/0!
GSU0114	atpC	F0F1 ATP synthase subunit epsilon	129079	129495	0.416		342	8.20431e-06	1	2.40385		0	0	75	3.12976e-06	2	37	1.37572e-06	2	347	9.98642e-06	2		1.39033	-1.18586	1.67391	0.244025
GSU0115	pdxA	4-hydroxythreonine-4-phosphate dehydrogenase	129582	130601	1.019		0	0	0	0		0	0	1	4.17302e-08	1	0	0	0	70	2.01455e-06	3		#NUM!	#NUM!	5.59322	#NUM!
GSU0116	-	biosynthetic peptidoglycan transglycosylase	130598	131557	0.959		9571	0.000229601	14	14.5985	**	548	4	5439	0.00022697	12	8511	0.000316454	14	10223	0.000294211	19		0.016623	0.479489	0.374346	0.426917
GSU0117	-	aminotransferase	131672	132976	1.304		3	7.19677e-08	2	1.53374		0	0	1	4.17302e-08	1	2	7.43634e-08	2	3	8.63379e-08	3		0.786257	0.833502	1.0489	0.941202
GSU0118	-	hypothetical protein	133255	133860	0.605		7579	0.000181814	10	16.5289		0	0	4816	0.000200973	10	5599	0.00020818	10	6622	0.000190577	10		-0.144533	0.0508353	-0.0766278	-0.0128962
GSU0119	-	glyoxalase/bleomycin resistance protein/dioxygenase superfamily protein	133878	134228	0.35		641	1.53771e-05	3	8.57143		0	0	564	2.35358e-05	2	238	8.84925e-06	2	210	6.04366e-06	2		-0.614076	-1.41123	-1.96137	-1.6863
GSU0120	hyaP	periplasmically oriented, membrane-bound [NiFe]-hydrogenase maturation protease	134386	134856	0.47		445	1.06752e-05	3	6.38298	*	1	1	497	2.07399e-05	5	601	2.23462e-05	3	491	1.41306e-05	5		-0.958146	0.107621	-0.553582	-0.222981
GSU0121	hyaB	periplasmically oriented, membrane-bound [NiFe]-hydrogenase b-type cytochrome subunit	134860	135528	0.668		9925	0.000238093	15	22.4551	*	63	1	8005	0.00033405	13	8784	0.000326604	13	10184	0.000293088	12		-0.48854	-0.0325218	-0.188728	-0.110625
GSU0122	hyaL	periplasmically oriented, membrane-bound [NiFe]-hydrogenase large subunit	135538	137238	1.7		12772	0.00030639	24	14.1176	*	233	1	9551	0.000398565	24	9713	0.000361146	23	14070	0.000404925	25		-0.379444	-0.142233	0.0228392	-0.059697
GSU0123	hyaS	periplasmically oriented, membrane-bound [NiFe]-hydrogenase small subunit	137242	138357	1.115		5425	0.000130142	10	8.96861		0	0	3970	0.000165669	9	4172	0.000155122	8	5848	0.000168301	10		-0.348221	-0.0948983	0.0227448	-0.0360767
GSU0124	-	amidophosphoribosyltransferase	138516	139232	0.716		1072	2.57164e-05	4	5.58659		0	0	636	2.65404e-05	6	824	3.06377e-05	4	1177	3.38732e-05	4		-0.045499	0.207119	0.351956	0.279538
GSU0125	-	hypothetical protein	139236	139889	0.653		3140	7.53261e-05	5	7.65697		0	0	2503	0.000104451	4	2685	9.98329e-05	4	3101	8.92446e-05	5		-0.471599	-0.0652346	-0.226984	-0.146109
GSU0126	yccM-1	iron-sulfur cluster-binding oxidoreductase	139914	140891	0.977		11752	0.000281921	9	9.21187	*	54	1	8390	0.000350116	9	9058	0.000336792	9	11252	0.000323825	6		-0.312542	-0.0559767	-0.112621	-0.0842987
GSU0127	ttcA	tRNA 2-thiocytidine biosynthesis protein TtcA	141098	141871	0.773		8427	0.000202157	10	12.9366	*	637	1	6175	0.000257684	10	7143	0.000265589	10	8293	0.000238667	11		-0.350125	0.0435925	-0.110604	-0.033506
GSU0128	priA	primosomal protein N', ATP-dependent helicase	141994	144249	2.255		6	1.43935e-07	3	1.33038	*	2	1	2	8.34604e-08	2	1	3.71817e-08	1	8	2.30234e-07	4		0.786257	-1.1665	1.46394	0.148721
GSU0129	def-1	polypeptide formylmethionine deformylase	144337	144840	0.503		3	7.19677e-08	3	5.96421		0	0	0	0	0	1	3.71817e-08	1	2	5.75586e-08	2		#DIV/0!	#DIV/0!	#DIV/0!	#DIV/0!
GSU0130	fmt	methionyl-tRNA formyltransferase	144851	145804	0.953		5	1.19946e-07	2	2.09864		0	0	1	4.17302e-08	1	2	7.43634e-08	2	3	8.63379e-08	2		1.52322	0.833502	1.0489	0.941202
GSU0131	-	hypothetical protein	145807	146562	0.755		364	8.73208e-06	1	1.3245		0	0	384	1.60244e-05	1	140	5.20544e-06	2	297	8.54745e-06	2		-0.875873	-1.62218	-0.906703	-1.26444
GSU0132	cheX40H	protein phosphoaspartate phosphatase CheX associated with MCPs of class 40H	146720	147226	0.506		9639	0.000231232	11	21.7391	**	2090	3	6554	0.0002735	10	6541	0.000243206	10	7766	0.0002235	8		-0.242197	-0.169363	-0.291263	-0.230313
GSU0133	-	hypothetical protein	147503	148669	1.166		8989	0.000215639	12	10.2916		0	0	6239	0.000260355	14	6804	0.000252984	13	7693	0.000221399	10		-0.271859	-0.0414301	-0.233828	-0.137629
GSU0134	-	ribonuclease Z	148678	149778	1.1		5606	0.000134484	16	14.5455		0	0	4685	0.000195506	13	5324	0.000197955	11	5071	0.00014594	12		-0.539783	0.0179631	-0.421838	-0.201938
GSU0135	hemB	delta-aminolevulinic acid dehydratase	149857	150834	0.977		52	1.24744e-06	1	1.02354		0	0	1	4.17302e-08	1	1	3.71817e-08	1	8	2.30234e-07	3		4.90173	-0.166498	2.46394	1.14872
GSU0136	-	DoxX family protein	151069	151506	0.437		1373	3.29372e-05	2	4.57666	*	132	1	845	3.5262e-05	2	1001	3.72189e-05	2	2048	5.894e-05	3		-0.0983969	0.0779203	0.741133	0.409527
GSU0137	-	PilZ domain-containing protein	151657	152355	0.698		6938	0.000166437	7	10.0287	**	318	3	5511	0.000229975	9	6477	0.000240826	9	8949	0.000257546	10		-0.4665	0.0665132	0.163353	0.114933
GSU0138	prfC	peptide chain release factor 3	152505	154085	1.58		23065	0.000553311	24	15.1899	*	107	1	17357	0.000724311	21	19051	0.000708349	23	21881	0.00062972	20		-0.388518	-0.0321493	-0.201898	-0.117024
GSU0139	-	hypothetical protein	154313	154927	0.614		2884	6.91849e-05	5	8.14332		0	0	2016	8.41281e-05	7	2584	9.60775e-05	6	2813	8.09562e-05	7		-0.28213	0.191612	-0.0554455	0.0680832
GSU0140	-	phosphoribosylaminoimidazole carboxylase-like protein	155134	155883	0.749		37931	0.000909935	14	18.6916	*	1	1	5811	0.000242494	10	1029	3.826e-05	7	2667	7.67544e-05	9		1.90781	-2.66404	-1.65963	-2.16183
GSU0141	-	hypothetical protein	155891	157057	1.166		46338	0.00111161	12	10.2916		0	0	7141	0.000297995	9	1544	5.74086e-05	8	2154	6.19906e-05	8		1.89929	-2.37595	-2.26517	-2.32056
GSU0142	pgpA	phosphatidylglycerophosphatase A	157054	157506	0.452		2	4.79784e-08	2	4.42478		0	0	0	0	0	0	0	0	0	0	0		#DIV/0!	#DIV/0!	#DIV/0!	#DIV/0!
GSU0143	cinA	molybdopterin-binding domain nicotinamide nucleotide amidohydrolase	157503	158744	1.241		6537	0.000156818	6	4.83481	**	866	2	4226	0.000176352	7	5693	0.000211675	7	6565	0.000188936	8		-0.169369	0.263398	0.0994428	0.18142
GSU0144	-	sensor histidine kinase, PAS and GAF domain-containing	158788	160917	2.129		21552	0.000517016	20	9.39408	**	549	2	15288	0.000637971	13	15688	0.000583307	12	18059	0.000519726	13		-0.303283	-0.129237	-0.295741	-0.212489
GSU0145	recA	recombinase A	161050	162066	1.016		1436	3.44485e-05	3	2.95276		0	0	602	2.51216e-05	6	331	1.23071e-05	3	351	1.01015e-05	5		0.455515	-1.02943	-1.31435	-1.17189
GSU0146	pilT-1	twitching motility pilus retraction protein	162070	163230	1.16		5024	0.000120522	7	6.03448	*	489	1	4239	0.000176894	8	9176	0.000341179	11	11733	0.000337668	13		-0.553593	0.947643	0.932717	0.94018
GSU0147	recX	recombination regulator RecX	163259	163738	0.479		0	0	0	0		0	0	120	5.00762e-06	2	70	2.60272e-06	1	0	0	0		#NUM!	-0.944106	#NUM!	#NUM!
GSU0148	alaS	alanyl-tRNA ligase	163810	166437	2.627		2	4.79784e-08	2	0.761325	*	4	1	0	0	0	1	3.71817e-08	1	2	5.75586e-08	2		#DIV/0!	#DIV/0!	#DIV/0!	#DIV/0!
GSU0149	-	motility response receiver histidine kinase	166460	167575	1.115		49258	0.00118166	14	12.5561	*	190	1	22207	0.000926702	14	20825	0.000774309	11	31970	0.000920075	19		0.350638	-0.259196	-0.0103552	-0.134776
GSU0150	argB	acetylglutamate kinase	167709	168587	0.878		183	4.39003e-06	3	3.41686	*	1506	1	0	0	0	190	7.06452e-06	2	204	5.87098e-06	1		#DIV/0!	#DIV/0!	#DIV/0!	#DIV/0!
GSU0151	argD	acetylornithine aminotransferase	168668	169867	1.199		6	1.43935e-07	4	3.33611	*	80	1	2	8.34604e-08	2	3	1.11545e-07	2	3	8.63379e-08	2		0.786257	0.418464	0.048903	0.233684
GSU0152	argF	ornithine carbamoyltransferase	169864	170775	0.911		1	2.39892e-08	1	1.09769		0	0	2	8.34604e-08	1	2	7.43634e-08	1	4	1.15117e-07	2		-1.79871	-0.166498	0.463941	0.148721
GSU0153	argG	argininosuccinate synthase	170808	172028	1.22		6	1.43935e-07	3	2.45902	*	1	1	2	8.34604e-08	2	1	3.71817e-08	1	11	3.16572e-07	7		0.786257	-1.1665	1.92337	0.378437
GSU0154	-	NUDIX hydrolase, type 15	172195	172638	0.443		1685	4.04218e-05	6	13.544		0	0	987	4.11877e-05	6	1477	5.49174e-05	6	2126	6.11848e-05	6		-0.0270787	0.415049	0.57096	0.493005
GSU0155	-	hypothetical protein	172649	173812	1.163		1627	3.90305e-05	9	7.73861		0	0	919	3.835e-05	7	1458	5.42109e-05	8	2515	7.238e-05	8		0.0253722	0.499356	0.916362	0.707859
GSU0156	argH	argininosuccinate lyase	173834	175210	1.376		2	4.79784e-08	2	1.45349		0	0	1	4.17302e-08	1	0	0	0	1	2.87793e-08	1		0.201295	#NUM!	-0.536059	#NUM!
GSU0157	-	lipoprotein	175249	176022	0.773		2563	6.14844e-05	4	5.17464		0	0	1746	7.28609e-05	4	1794	6.6704e-05	4	2888	8.31146e-05	7		-0.244925	-0.127372	0.189958	0.0312928
GSU0158	lysA	diaminopimelate decarboxylase	176160	177413	1.253		0	0	0	0	**	123	2	1	4.17302e-08	1	0	0	0	3	8.63379e-08	3		#NUM!	#NUM!	1.0489	#NUM!
GSU0159	dapA	dihydrodipicolinate synthase	177447	178319	0.872		0	0	0	0		0	0	1	4.17302e-08	1	0	0	0	1	2.87793e-08	1		#NUM!	#NUM!	-0.536059	#NUM!
GSU0160	dapB	dihydrodipicolinate reductase	178341	179141	0.8		1	2.39892e-08	1	1.25		0	0	1	4.17302e-08	1	0	0	0	1	2.87793e-08	1		-0.798705	#NUM!	-0.536059	#NUM!
GSU0162	dapL	L,L-diaminopimelate aminotransferase	179343	180575	1.232		0	0	0	0		0	0	2	8.34604e-08	1	40	1.48727e-06	4	29	8.346e-07	2		#NUM!	4.15543	3.32192	3.73868
GSU0163	-	hypothetical protein	180697	180984	0.287		2874	6.8945e-05	5	17.4216		0	0	1575	6.5725e-05	5	2420	8.99797e-05	6	2815	8.10138e-05	7		0.069003	0.453157	0.301724	0.37744
GSU0164	-	hypothetical protein	180981	181343	0.362		2651	6.35954e-05	3	8.28729		0	0	2220	9.2641e-05	3	2472	9.19132e-05	3	2836	8.16181e-05	4		-0.542728	-0.0113794	-0.182762	-0.0970705
GSU0165	-	hypothetical protein	181411	182766	1.355		18269	0.000438259	35	25.8303		0	0	11780	0.000491582	32	16736	0.000622273	41	19614	0.000564477	30		-0.165647	0.340117	0.199485	0.269801
GSU3475	-	hypothetical protein	182753	183304	0.551		6835	0.000163966	13	23.5935		0	0	4682	0.000195381	16	6224	0.000231419	14	7075	0.000203614	13		-0.252889	0.244219	0.0595458	0.151882
GSU0167	-	transposase, Y1 Tnp domain-containing	183332	183637	0.305		4488	0.000107664	5	16.3934		0	0	3195	0.000133328	5	3783	0.000140658	5	4233	0.000121823	6		-0.308449	0.0772164	-0.130195	-0.0264892
GSU0168	-	Fic family protein	183883	185049	1.166		19556	0.000469133	23	19.7256	*	248	1	16772	0.000699899	22	17531	0.000651833	26	20202	0.0005814	29		-0.577149	-0.102645	-0.267616	-0.18513
GSU0169	-	ABC transporter ATP-binding protein	185171	186808	1.637		11081	0.000265825	12	7.33048		0	0	8168	0.000340852	12	8351	0.000310504	11	8329	0.000239703	16		-0.358672	-0.134532	-0.507899	-0.321216
GSU0170	-	hypothetical protein	186838	187320	0.482		5460	0.000130981	6	12.4481		0	0	6384	0.000266406	6	6280	0.000233501	8	6426	0.000184936	5		-1.02426	-0.190195	-0.526599	-0.358397
GSU0171	-	hypothetical protein	187341	187796	0.455		3340	8.0124e-05	5	10.989		0	0	1979	8.2584e-05	2	2469	9.18016e-05	2	3868	0.000111318	6		-0.0436288	0.152657	0.430757	0.291707
GSU0172	-	hypothetical protein	188001	188378	0.377		3639	8.72968e-05	6	15.9151		0	0	2083	8.6924e-05	6	3229	0.00012006	6	4739	0.000136385	6		0.00617396	0.465926	0.64986	0.557893
GSU0173	-	cupin	188625	189356	0.731		3601	8.63852e-05	6	8.20793	*	450	1	3419	0.000142676	5	3758	0.000139729	5	5559	0.000159984	6		-0.723882	-0.0301078	0.165192	0.0675419
GSU0174	ato-2	succinyl:acetate coenzyme A transferase	189553	191115	1.562		5713	0.00013705	14	8.96287	**	581	2	2344	9.78156e-05	12	3064	0.000113925	14	4392	0.000126399	12		0.486571	0.219945	0.369846	0.294896
GSU0175	-	TetR family transcriptional regulator	191349	191960	0.611		3845	9.22385e-05	6	9.81997		0	0	1896	7.91204e-05	7	2169	8.06471e-05	8	2612	7.51716e-05	6		0.221319	0.0275726	-0.0738635	-0.0231454
GSU0176	-	hypothetical protein	192082	192456	0.374		1	2.39892e-08	1	2.6738		0	0	0	0	0	0	0	0	1	2.87793e-08	1		#DIV/0!	#DIV/0!	#DIV/0!	#DIV/0!
GSU0177	-	acetyltransferase	192466	192987	0.521		1629	3.90784e-05	7	13.4357		0	0	1219	5.08691e-05	8	1395	5.18685e-05	6	1647	4.73995e-05	6		-0.380417	0.0280686	-0.101917	-0.0369242
GSU0178	hxlR	helix-turn-helix transcriptional regulator HxlR	193093	193437	0.344		760	1.82318e-05	4	11.6279		0	0	166	6.92721e-06	2	360	1.33854e-05	3	447	1.28644e-05	3		1.39611	0.950315	0.893032	0.921674
GSU0179	-	flavodoxin	193592	194227	0.635		5798	0.000139089	7	11.0236		0	0	3650	0.000152315	6	5449	0.000202603	6	6778	0.000195066	7		-0.131046	0.411597	0.356904	0.38425
GSU0180	-	hypothetical protein	194383	194892	0.509		3343	8.0196e-05	7	13.7525		0	0	2685	0.000112046	6	3065	0.000113962	7	3980	0.000114542	7		-0.482484	0.0244665	0.0317869	0.0281267
GSU0181	-	peptidoglycan L,D-transpeptidase lipoprotein, YkuD family, TPR domain-containing	194938	195867	0.929		6577	0.000157777	9	9.68784		0	0	4138	0.00017268	6	5340	0.00019855	6	5464	0.00015725	7		-0.130209	0.201408	-0.135036	0.033186
GSU0182	-	lipoprotein	196023	196325	0.302		487	1.16827e-05	1	3.31126		0	0	319	1.33119e-05	2	383	1.42406e-05	1	510	1.46774e-05	1		-0.18834	0.0972895	0.140881	0.119085
GSU0183	-	peptidoglycan L,D-transpeptidase lipoprotein, YkuD family, SPOR domain-containing	196424	197731	1.307		10013	0.000240204	13	9.94644		0	0	7102	0.000296368	13	7796	0.000289869	12	9347	0.000269	14		-0.303128	-0.0319897	-0.139781	-0.0858856
GSU0184	-	HAD superfamily hydrolase	198316	198963	0.647		13931	0.000334194	11	17.0015		0	0	11552	0.000482067	12	10229	0.000380332	12	13313	0.000383139	11		-0.528549	-0.341976	-0.331366	-0.336671
GSU0185	-	hypothetical protein	198989	200194	1.205		9568	0.000229529	14	11.6183	**	2668	2	6866	0.000286519	15	7555	0.000280908	15	9368	0.000269605	16		-0.319958	-0.0285365	-0.0877882	-0.0581624
GSU0186	-	hypothetical protein	200369	200852	0.483		4983	0.000119538	9	18.6335		0	0	3984	0.000166253	9	3721	0.000138353	9	5905	0.000169942	10		-0.475908	-0.265026	0.03166	-0.116683
GSU0187	-	helix-turn-helix and zinc ribbon transcriptional regulator	200953	201300	0.347		4064	9.74922e-05	4	11.5274		0	0	3850	0.000160661	6	3459	0.000128612	6	3331	9.58639e-05	6		-0.720663	-0.321002	-0.744963	-0.532982
GSU0188	-	hypothetical protein	201297	201641	0.344		894	2.14464e-05	3	8.72093	*	1805	1	1566	6.53495e-05	3	882	3.27943e-05	2	1662	4.78312e-05	2		-1.60744	-0.994732	-0.450223	-0.722478
GSU0189	dbpA	ATP-dependent RNA helicase DbpA	201957	203339	1.382		7406	0.000177664	14	10.1302	*	53	1	5267	0.000219793	13	6384	0.000237368	12	8785	0.000252826	13		-0.306992	0.110981	0.202001	0.156491
GSU3477	-	hypothetical protein	203471	203620	0.149		0	0	0	0		0	0	0	0	0	0	0	0	0	0	0		#DIV/0!	#DIV/0!	#DIV/0!	#DIV/0!
GSU0191	-	cold shock DNA/RNA-binding protein	203766	203966	0.2		1857	4.4548e-05	2	10		0	0	1225	5.11195e-05	2	1439	5.35045e-05	2	1193	3.43337e-05	3		-0.198513	0.0657864	-0.574247	-0.25423
GSU0192	-	hypothetical protein	204369	204611	0.242		10033	0.000240684	8	33.0579		0	0	6245	0.000260605	8	8716	0.000324076	8	10371	0.00029847	10		-0.114726	0.314466	0.195722	0.255094
GSU0193	-	glucose/sorbosone dehydrogenase-like lipoprotein	204852	205991	1.139		6569	0.000157585	10	8.77963	*	1295	1	4867	0.000203101	10	5637	0.000209593	11	7645	0.000220018	14		-0.366064	0.0453964	0.115424	0.0804103
GSU0194	-	ADP-ribosylglycohydrolase-like protein	206161	207243	1.082		4204	0.000100851	11	10.1664		0	0	3657	0.000152607	11	3642	0.000135416	15	5620	0.00016174	13		-0.597603	-0.172428	0.08385	-0.044289
GSU0195	-	flavin and coenzyme A sequestration protein dodecin	207298	207516	0.218		2511	6.02369e-05	4	18.3486	*	1348	1	1529	6.38055e-05	3	2727	0.000101395	4	1966	5.65801e-05	4		-0.0830316	0.668228	-0.173385	0.247422
GSU0196	-	acyl-CoA thioesterase	207610	208098	0.488		2020	4.84582e-05	7	14.3443	**	232	2	1570	6.55164e-05	6	1627	6.04946e-05	7	1417	4.07803e-05	6		-0.435115	-0.115049	-0.683984	-0.399517
GSU0197	-	short-chain dehydrogenase	208179	208943	0.764		4074	9.77321e-05	7	9.1623	*	178	1	2655	0.000110794	7	3306	0.000122923	7	4199	0.000120844	8		-0.180971	0.149876	0.125274	0.137575
GSU0198	-	lipoprotein	209066	209656	0.59		7133	0.000171115	9	15.2542		0	0	9301	0.000388132	8	8395	0.00031214	8	11268	0.000324285	8		-1.18158	-0.314354	-0.259286	-0.28682
GSU3478	-	hypothetical protein	209733	209942	0.209		4976	0.00011937	5	23.9234		0	0	2399	0.000100111	4	4755	0.000176799	5	4901	0.000141047	6		0.253848	0.820514	0.494584	0.657549
GSU0200	-	aerobic-type carbon monoxide dehydrogenase, small subunit-like protein	210179	210649	0.47		2657	6.37394e-05	6	12.766		0	0	1263	5.27052e-05	6	1915	7.1203e-05	5	2117	6.09258e-05	5		0.274238	0.433991	0.209107	0.321549
GSU0201	-	aerobic-type carbon monoxide dehydrogenase, large subunit-like protein	210646	212817	2.171		8390	0.00020127	17	7.83049		0	0	6226	0.000259812	20	6053	0.000225061	16	7194	0.000207038	22		-0.36834	-0.207154	-0.327571	-0.267362
GSU0202	-	dehydrogenase molybdenum cofactor insertion protein	212853	213620	0.767		1868	4.48119e-05	6	7.82269	*	1	1	1318	5.50004e-05	5	1777	6.60719e-05	7	2302	6.625e-05	5		-0.295561	0.264595	0.268478	0.266536
GSU0203	-	MobA-related glycosyltransferase	213617	214228	0.611		452	1.08431e-05	4	6.54664		0	0	419	1.74849e-05	5	373	1.38688e-05	5	660	1.89943e-05	5		-0.689333	-0.334273	0.119456	-0.107408
GSU0204	-	radical SAM domain-containing iron-sulfur cluster-binding oxidoreductase	214293	215651	1.358		9830	0.000235814	19	13.9912	**	1213	2	8584	0.000358212	18	8775	0.000326269	21	12018	0.00034587	19		-0.603164	-0.134749	-0.0505846	-0.092667
GSU0205	-	TetR family transcriptional regulator	215676	216302	0.626		3609	8.65771e-05	7	11.1821		0	0	3112	0.000129864	8	3351	0.000124596	6	2517	7.24375e-05	6		-0.584948	-0.0597488	-0.842196	-0.450973
GSU0206	-	zinc transporter ZupT	216299	217201	0.902		8972	0.000215231	7	7.76053		0	0	6771	0.000282555	7	6753	0.000251088	7	11529	0.000331797	10		-0.392645	-0.170339	0.231767	0.0307141
GSU0207	-	cold shock DNA/RNA-binding protein	217397	217597	0.2		888	2.13024e-05	1	5		0	0	619	2.5831e-05	1	658	2.44656e-05	1	1649	4.74571e-05	1		-0.278085	-0.0783503	0.877521	0.399585
GSU0208	-	hypothetical protein	217769	218569	0.8		53	1.27143e-06	1	1.25		0	0	0	0	0	0	0	0	3	8.63379e-08	1		#DIV/0!	#DIV/0!	#DIV/0!	#DIV/0!
GSU0209	-	hypothetical protein	218729	218923	0.194		3468	8.31946e-05	4	20.6186		0	0	2729	0.000113882	3	2908	0.000108124	3	3704	0.000106599	4		-0.452974	-0.0748436	-0.0953478	-0.0850957
GSU0210	-	ABC transporter substrate-binding protein	219047	220039	0.992		4377	0.000105001	8	8.06452		0	0	3886	0.000162164	8	3906	0.000145232	7	5031	0.000144789	12		-0.627049	-0.159092	-0.1635	-0.161296
GSU0211	-	ABC transporter membrane protein	220056	220967	0.911		9937	0.000238381	7	7.68386		0	0	5129	0.000214034	8	9650	0.000358803	10	7973	0.000229457	8		0.155428	0.745353	0.100386	0.422869
GSU0212	-	ABC transporter ATP-binding protein	220960	221757	0.797		2855	6.84892e-05	10	12.5471	*	2315	1	2288	9.54787e-05	8	3620	0.000134598	11	3001	8.63667e-05	10		-0.479302	0.495404	-0.144703	0.175351
GSU0213	-	radical SAM domain-containing iron-sulfur cluster-binding oxidoreductase	221799	223307	1.508		3802	9.1207e-05	10	6.6313		0	0	2679	0.000111795	11	3223	0.000119837	8	4945	0.000142314	12		-0.293641	0.100211	0.348216	0.224214
GSU0214	-	ATPase	223673	224560	0.887		4035	9.67965e-05	7	7.89177		0	0	3409	0.000142258	7	3359	0.000124893	9	4210	0.000121161	8		-0.555485	-0.187815	-0.231588	-0.209702
GSU0215	folD-1	5,10-methylenetetrahydrofolate dehydrogenase and methenyltetrahydrofolate cyclohydrolase	224725	225597	0.872		916	2.19741e-05	9	10.3211		0	0	534	2.22839e-05	4	828	3.07865e-05	9	1018	2.92973e-05	11		-0.0201974	0.466293	0.394766	0.43053
GSU0216	-	hypothetical protein	225681	225896	0.215		894	2.14464e-05	2	9.30233		0	0	700	2.92111e-05	2	453	1.68433e-05	2	427	1.22888e-05	2		-0.445785	-0.794342	-1.24918	-1.02176
GSU0217	-	nitroreductase-like family 3 protein	226424	226990	0.566		3519	8.44181e-05	4	7.06714	*	1	1	2926	0.000122103	5	2924	0.000108719	5	6975	0.000200736	6		-0.53247	-0.167485	0.717204	0.27486
GSU0218	sco	cytochrome c oxidase, coo3-type, synthesis factor	227086	227922	0.836		10641	0.000255269	8	9.56938	*	328	1	6942	0.000289691	9	7833	0.000291244	8	10781	0.00031027	10		-0.182495	0.00771515	0.0990083	0.0533617
GSU0219	coxA	cytochrome c oxidase, coo3-type, cytochrome o subunit I	227919	229544	1.625		10234	0.000245506	19	11.6923		0	0	9137	0.000381289	20	9872	0.000367058	21	11589	0.000333523	20		-0.635128	-0.0548766	-0.193096	-0.123986
GSU0220	coxC	cytochrome c oxidase, coo3-type, subunit III	229541	230143	0.602		5261	0.000126207	11	18.2724	*	107	1	4570	0.000190707	13	4354	0.000161889	11	5513	0.00015866	14		-0.595562	-0.236351	-0.265416	-0.250884
GSU0221	coxD	cytochrome c oxidase, coo3-type, subunit IV	230160	230450	0.29		952	2.28377e-05	3	10.3448		0	0	853	3.55959e-05	3	791	2.94107e-05	4	1004	2.88944e-05	3		-0.640289	-0.275366	-0.300918	-0.288142
GSU0222	coxB	cytochrome c oxidase, coo3-type, cytochrome c subunit II, one heme-binding site	230460	231374	0.914		7709	0.000184933	12	13.1291		0	0	5791	0.00024166	11	6703	0.000249229	16	8735	0.000251387	15		-0.385974	0.044496	0.0569358	0.0507159
GSU0223	ctaB	protoheme IX farnesyltransferase	231371	232183	0.812		5227	0.000125392	3	3.69458	*	1	1	2469	0.000103032	3	3667	0.000136345	3	3736	0.00010752	3		0.283351	0.404175	0.0615082	0.232842
GSU0224	-	cupin	232204	232536	0.332		2007	4.81464e-05	2	6.0241		0	0	1099	4.58615e-05	2	2139	7.95317e-05	2	2042	5.87674e-05	2		0.070144	0.794247	0.357732	0.575989
GSU3479	-	hypothetical protein	232609	232749	0.14		72	1.72722e-06	1	7.14286		0	0	113	4.71551e-06	2	219	8.14279e-06	2	167	4.80614e-06	2		-1.44896	0.78811	0.0274659	0.407788
GSU0226	-	hypothetical protein	232930	234558	1.628		12160	0.000291709	14	8.59951		0	0	9478	0.000395519	18	9015	0.000335193	16	13008	0.000374361	16		-0.439217	-0.238754	-0.0793149	-0.159034
GSU0227	-	DNA methyltransferase	234575	235492	0.917		5060	0.000121385	8	8.7241		0	0	3457	0.000144261	7	4662	0.000173341	6	4570	0.000131521	9		-0.249088	0.26493	-0.133386	0.065772
GSU0228	-	FKBP-type peptidylprolyl cis-trans isomerase	235556	236059	0.503		334	8.0124e-06	2	3.97614		0	0	273	1.13923e-05	3	201	7.47352e-06	1	85	2.44624e-06	3		-0.507758	-0.608204	-2.21943	-1.41381
GSU0229	-	long-chain-fatty-acid--CoA ligase	236228	237880	1.652		15255	0.000365956	21	12.7119	**	200	2	13539	0.000564985	20	17036	0.000633428	21	19769	0.000568938	18		-0.626544	0.164967	0.0100593	0.0875131
GSU0230	pilT-2	twitching motility pilus retraction protein	237886	238956	1.07		3664	8.78965e-05	7	6.54206	**	2	2	3498	0.000145972	8	3322	0.000123518	7	4520	0.000130082	9		-0.731816	-0.240977	-0.166267	-0.203622
GSU0231	-	hypothetical protein	239002	240777	1.775		4166	9.99391e-05	11	6.19718	**	715	3	2447	0.000102114	10	3469	0.000128983	13	3359	9.66697e-05	11		-0.0310565	0.337007	-0.0790418	0.128983
GSU0233	-	hypothetical protein	241033	241692	0.659		902	2.16383e-05	4	6.0698		0	0	416	1.73598e-05	3	859	3.19391e-05	3	939	2.70238e-05	1		0.317839	0.879576	0.638482	0.759029
GSU0234	fdhC	bidirectional formate transporter	241707	242519	0.812		4219	0.000101211	3	3.69458	*	758	1	2705	0.00011288	3	2640	9.81597e-05	4	4121	0.0001186	4		-0.157433	-0.201589	0.0713064	-0.0651413
GSU0235	tex	S1 RNA-binding domain-containing transcriptional accessory protein	242523	244808	2.285		9447	0.000226626	16	7.00219	*	1	1	7285	0.000304004	14	7570	0.000281466	13	11463	0.000329897	18		-0.423778	-0.111134	0.117924	0.00339511
GSU0236	-	hypothetical protein	244889	245305	0.416		1039	2.49248e-05	3	7.21154	**	645	2	1053	4.39419e-05	3	1428	5.30955e-05	4	1291	3.71541e-05	6		-0.818015	0.272992	-0.242076	0.0154581
GSU0237	-	dehydratase, NodN/MaoC domain-containing	245317	245793	0.476		3688	8.84722e-05	6	12.605		0	0	2767	0.000115467	5	3347	0.000124447	5	3075	8.84964e-05	6		-0.384189	0.108047	-0.383796	-0.137874
GSU0238	-	radical SAM domain-containing iron-sulfur cluster-binding oxidoreductase	245855	247240	1.385		5940	0.000142496	10	7.22022		0	0	5785	0.000241409	10	5890	0.000219	9	8895	0.000255992	10		-0.760559	-0.140548	0.0846182	-0.0279648
GSU0239	-	acyl-CoA thioesterase	247237	247659	0.422		628	1.50652e-05	2	4.73934	**	604	2	320	1.33537e-05	4	449	1.66946e-05	3	988	2.8434e-05	3		0.173987	0.322145	1.09038	0.706262
GSU0240	fabD-1	malonyl-CoA--acyl carrier protein transacylase	247661	248503	0.842		6863	0.000164638	7	8.31354	*	447	1	3480	0.000145221	9	3524	0.000131028	7	5625	0.000161884	10		0.181047	-0.148372	0.156706	0.00416726
GSU0241	-	radical SAM domain-containing iron-sulfur cluster-binding oxidoreductase	248506	249798	1.292		2839	6.81054e-05	9	6.96594		0	0	2625	0.000109542	9	1991	7.40288e-05	6	2789	8.02655e-05	9		-0.68564	-0.565323	-0.448629	-0.506976
GSU0242	acpP-1	acyl carrier protein	249795	250052	0.257		6651	0.000159552	4	15.5642		0	0	4454	0.000185866	3	4596	0.000170887	6	5119	0.000147321	5		-0.220236	-0.121221	-0.335299	-0.22826
GSU0243	-	acyltransferase	250057	250956	0.899		4430	0.000106272	10	11.1235	*	675	1	2247	9.37677e-05	7	3121	0.000116044	8	3822	0.000109995	7		0.180601	0.30751	0.230268	0.268889
GSU0244	-	radical SAM domain-containing iron-sulfur cluster-binding oxidoreductase	251048	252424	1.376		14575	0.000349643	14	10.1744		0	0	11890	0.000496172	14	10049	0.000373639	13	11678	0.000336085	15		-0.504958	-0.409195	-0.562015	-0.485605
GSU0245	-	undecaprenyl-phosphate glycosyltransferase	252474	253136	0.662		5270	0.000126423	7	10.574		0	0	4688	0.000195631	5	5055	0.000187954	7	5321	0.000153135	7		-0.629875	-0.0577599	-0.353335	-0.205547
GSU0246	-	polysaccharide deacetylase	253121	253951	0.83		1268	3.04183e-05	5	6.0241		0	0	898	3.74737e-05	5	1498	5.56982e-05	3	802	2.3081e-05	2		-0.300938	0.571752	-0.699173	-0.0637104
GSU0247	-	radical SAM domain-containing iron-sulfur cluster-binding oxidoreductase	254133	255596	1.463		13522	0.000324382	11	7.5188	**	2	2	8160	0.000340518	10	9962	0.000370404	13	11719	0.000337265	13		-0.0700378	0.121368	-0.013851	0.0537584
GSU0248	-	radical SAM domain-containing iron-sulfur cluster-binding oxidoreductase	255596	256882	1.286		4857	0.000116516	8	6.22084	*	62	1	4494	0.000187535	7	4533	0.000168545	7	4613	0.000132759	10		-0.68664	-0.154032	-0.498354	-0.326193
GSU0249	-	hypothetical protein	256943	257920	0.977		11658	0.000279666	9	9.21187		0	0	7425	0.000309847	12	9514	0.000353747	10	12476	0.000359051	10		-0.147848	0.191163	0.212633	0.201898
GSU0250	-	hypothetical protein	257966	258406	0.44		1133	2.71798e-05	3	6.81818		0	0	571	2.38279e-05	3	886	3.2943e-05	3	392	1.12815e-05	2		0.18988	0.467318	-1.0787	-0.30569
GSU0251	-	hypothetical protein	258486	258791	0.305		1575	3.7783e-05	5	16.3934		0	0	1883	7.85779e-05	4	2633	9.78994e-05	6	4267	0.000122801	5		-1.05639	0.317176	0.64413	0.480653
GSU0252	-	transposase of ISGsu1, IS4 family	259068	260186	1.118		0	0	0	0	**	52038	38	0	0	0	0	0	0	0	0	0		#DIV/0!	#DIV/0!	#DIV/0!	#DIV/0!
GSU0253	-	sensor histidine kinase, PAS, GAF, PAS and PAS domain-containing	260497	262989	2.492		9742	0.000233703	24	9.63082	**	351	2	7549	0.000315021	21	7759	0.000288493	22	10337	0.000297492	23		-0.430773	-0.126913	-0.0825994	-0.104756
GSU0254	-	LuxR family transcriptional regulator	262990	263637	0.647		5924	0.000142112	8	12.3648		0	0	3323	0.000138669	5	4831	0.000179625	7	6549	0.000188476	6		0.0353801	0.373337	0.442729	0.408033
GSU0255	-	sensor histidine kinase, PAS and PAS domain-containing	263840	265690	1.85		18433	0.000442193	23	12.4324		0	0	12703	0.000530099	23	14306	0.000531921	25	18158	0.000522575	22		-0.261584	0.00495265	-0.0206234	-0.00783537
GSU0256	-	hemerythrin family protein	265796	266233	0.437		10442	0.000250495	9	20.595		0	0	8541	0.000356418	9	9343	0.000347389	8	9641	0.000277461	7		-0.508784	-0.0370176	-0.361282	-0.19915
GSU0257	-	antibiotic biosynthesis monooxygenase	266321	266611	0.29		1788	4.28927e-05	5	17.2414	*	18	1	1380	5.75877e-05	5	1586	5.89702e-05	7	2343	6.74299e-05	6		-0.425027	0.0342261	0.227629	0.130928
GSU0258	-	hypothetical protein	266599	266805	0.206		1553	3.72553e-05	3	14.5631		0	0	1184	4.94085e-05	2	833	3.09724e-05	2	1929	5.55153e-05	2		-0.407317	-0.673779	0.168125	-0.252827
GSU0259	-	flavoredoxin	266802	267371	0.569		6913	0.000165837	12	21.0896	*	637	1	3722	0.00015532	12	5471	0.000203421	12	6052	0.000174172	11		0.0945286	0.389228	0.165274	0.277251
GSU0260	usp-3	universal stress protein Usp	267578	268045	0.467		2600	6.2372e-05	6	12.848		0	0	1312	5.475e-05	4	2031	7.5516e-05	6	2545	7.32433e-05	6		0.188039	0.463924	0.419838	0.441881		-3
GSU0261	-	monovalent cation/proton antiporter family protein	268106	269872	1.766		15539	0.000372768	15	8.49377		0	0	13750	0.00057379	13	14099	0.000524225	17	15321	0.000440928	18		-0.622243	-0.130337	-0.379981	-0.255159
GSU0263	-	hypothetical protein	270284	270679	0.395		23360	0.000560388	11	27.8481		0	0	14155	0.000590691	11	18308	0.000680723	11	22464	0.000646498	11		-0.0759767	0.204664	0.130244	0.167454
GSU0264	-	Bcr/CflA subfamily transporter	270803	272038	1.235		5892	0.000141344	9	7.28745	*	405	1	7518	0.000313728	6	8904	0.000331066	8	13005	0.000374275	6		-1.1503	0.0776062	0.254586	0.166096
GSU0265	-	membrane transport protein	272096	272998	0.902		1598	3.83348e-05	7	7.76053		0	0	1162	4.84905e-05	4	1321	4.9117e-05	5	1846	5.31266e-05	6		-0.339048	0.018522	0.131733	0.0751275
GSU0266	-	LysR family transcriptional regulator	273393	274316	0.923		5860	0.000140577	7	7.58397		0	0	2723	0.000113631	6	5069	0.000188474	8	5106	0.000146947	6		0.306998	0.730006	0.370937	0.550471
GSU0267	-	GntR family transcriptional regulator	274646	275392	0.746		1464	3.51202e-05	2	2.68097		0	0	1469	6.13016e-05	4	1665	6.19075e-05	4	1482	4.26509e-05	2		-0.803624	0.0141893	-0.523348	-0.25458
GSU0268	-	hypothetical protein	275389	276222	0.833		2991	7.17518e-05	10	12.0048	*	104	1	2356	9.83163e-05	9	3006	0.000111768	11	3852	0.000110858	7		-0.454417	0.185007	0.173209	0.179108
GSU0269	-	hypothetical protein	276219	276533	0.314		58	1.39137e-06	1	3.18471		0	0	0	0	0	0	0	0	2	5.75586e-08	1		#DIV/0!	#DIV/0!	#DIV/0!	#DIV/0!
GSU0270	glmS	glucosamine--fructose-6-phosphate aminotransferase	276632	278461	1.829		17	4.07817e-07	1	0.546747	**	3	2	5	2.08651e-07	4	2	7.43634e-08	2	6	1.72676e-07	3		0.966829	-1.48843	-0.273025	-0.880726
GSU0271	glmU	bifunctional N-acetylglucosamine-1-phosphate uridyltransferase/glucosamine-1-phosphate acetyltransferase	278527	279957	1.43		0	0	0	0		0	0	0	0	0	0	0	0	5	1.43897e-07	3		#DIV/0!	#DIV/0!	#DIV/0!	#DIV/0!
GSU0272	-	hypothetical protein	280118	280663	0.545		17097	0.000410144	12	22.0183		0	0	13488	0.000562857	14	8933	0.000332144	13	11308	0.000325436	15		-0.456638	-0.760958	-0.790392	-0.775675
GSU0273	-	radical SAM domain-containing iron-sulfur cluster-binding oxidoreductase	280696	282576	1.88		13599	0.000326229	24	12.766	**	1380	2	8386	0.000349949	17	9646	0.000358655	22	11455	0.000329667	24		-0.101259	0.0354495	-0.0861367	-0.0253436
GSU0274	-	c- and b-type cytochrome L	282877	284736	1.859		3668	8.79925e-05	16	8.60678		0	0	5632	0.000235024	13	761	2.82953e-05	15	684	1.9685e-05	9		-1.41736	-3.05418	-3.57764	-3.31591
GSU0275	-	hypothetical protein	285027	285203	0.176		3777	9.06073e-05	2	11.3636		0	0	3890	0.00016233	3	2955	0.000109872	3	5093	0.000146573	3		-0.841235	-0.56311	-0.147314	-0.355212
GSU0276	-	RND family efflux pump membrane fusion protein	285252	286424	1.172		20351	0.000488205	14	11.9454		0	0	12610	0.000526218	13	14413	0.0005359	12	25588	0.000736405	18		-0.108174	0.0263039	0.48484	0.255572
GSU0277	-	ABC transporter ATP-binding protein/permease	286417	288585	2.168		5198	0.000124696	14	6.45756		0	0	5232	0.000218332	11	5481	0.000203793	15	7156	0.000205945	16		-0.808111	-0.0994218	-0.0842686	-0.0918452
GSU0278	-	RND family efflux pump outer membrane protein	288582	289847	1.265		12061	0.000289334	13	10.2767	*	752	1	10172	0.000424479	15	11476	0.000426697	14	13651	0.000392866	18		-0.552959	0.00751806	-0.111656	-0.0520691
GSU0279	-	cadherin domain/calx-beta domain-containing protein	289984	307683	17.699		221021	0.00530212	254	14.3511	**	18892	23	148830	0.0062107	224	169221	0.00629193	244	221470	0.00637375	257		-0.228187	0.0187448	0.0373865	0.0280656
GSU0280	-	Fis family transcriptional regulator	307916	309268	1.352		8597	0.000206235	13	9.61538	*	2100	1	6891	0.000287563	9	7542	0.000280424	11	9220	0.000265345	16		-0.479585	-0.0362646	-0.116006	-0.0761354
GSU0281	-	sensor histidine kinase	309270	311112	1.842		38582	0.000925552	42	22.8013	*	139	1	27584	0.00115109	38	34273	0.00127433	38	42150	0.00121305	44		-0.314609	0.146742	0.0756415	0.111192
tRNA-Ala-1	-		311488	311563	0.075		1134	2.72038e-05	2	26.6667	*	1524	1	845	3.5262e-05	2	1545	5.74457e-05	2	926	2.66496e-05	3		-0.374308	0.704085	-0.403999	0.150043
GSU0283	-	sensor histidine kinase	311626	313428	1.802		3130	7.50863e-05	15	8.32408		0	0	2105	8.7842e-05	12	1746	6.49193e-05	10	3148	9.05973e-05	15		-0.226363	-0.436265	0.0445559	-0.195855
GSU0284	-	TraR/DksA family zinc finger transcriptional regulator	313467	313823	0.356		1	2.39892e-08	1	2.80899		0	0	0	0	0	0	0	0	0	0	0		#DIV/0!	#DIV/0!	#DIV/0!	#DIV/0!
GSU0285	radA	DNA repair protein RadA	313908	315260	1.352		4033	9.67485e-05	11	8.13609		0	0	2627	0.000109625	10	2566	9.54083e-05	7	4445	0.000127924	13		-0.180268	-0.200393	0.222708	0.0111571
GSU0286	-	HEAT-like repeat-containing protein	315412	317049	1.637		18056	0.000433149	20	12.2175		0	0	11142	0.000464958	21	16290	0.00060569	20	22488	0.000647189	20		-0.102235	0.38148	0.477088	0.429284
GSU0287	-	cyclic diguanylate phosphodiesterase	317042	318403	1.361		17485	0.000419451	16	11.7561		0	0	9961	0.000415674	14	18036	0.000670609	14	20029	0.000576421	12		0.0130501	0.690018	0.471668	0.580843
GSU0288	-	HEAT-like repeat-containing protein	318413	318994	0.581		14898	0.000357391	7	12.0482		0	0	6642	0.000277172	8	14009	0.000520879	10	18996	0.000546692	10		0.366724	0.910166	0.979947	0.945056
GSU0289	-	hypothetical protein	319102	319434	0.332		272	6.52507e-06	3	9.03614		0	0	174	7.26105e-06	2	166	6.17216e-06	2	264	7.59774e-06	2		-0.154186	-0.234403	0.0653912	-0.0845057
GSU0290	fabH-1	3-oxoacyl-ACP synthase	319532	320512	0.98		1055	2.53086e-05	8	8.16327		0	0	957	3.99358e-05	5	746	2.77376e-05	6	1011	2.90959e-05	5		-0.658053	-0.525842	-0.456867	-0.491355
GSU0291	-	CheR-like SAM-binding domain-containing protein	320502	321560	1.058		4168	9.99871e-05	13	12.2873		0	0	3024	0.000126192	13	4400	0.0001636	14	4691	0.000135004	12		-0.335808	0.374547	0.0973779	0.235962
GSU0292	-	hypothetical protein	321619	321951	0.332		0	0	0	0		0	0	41	1.71094e-06	1	0	0	0	0	0	0		#NUM!	#NUM!	#NUM!	#NUM!
GSU0293	cheB64H-1	protein glutamate methylesterase CheB associated with MCPs of classes 40H and 40+24H, response receiver domain-containing	321952	323040	1.088		12045	0.00028895	8	7.35294	**	63	2	10643	0.000444134	8	11107	0.000412977	11	17940	0.000516301	11		-0.620176	-0.104934	0.217216	0.0561407
GSU0294	-	metal-dependent phosphohydrolase, HDOD domain-containing	323047	323937	0.89		8337	0.000199998	8	8.98876		0	0	4982	0.0002079	8	8470	0.000314929	7	9703	0.000279246	7		-0.0559019	0.599139	0.425646	0.512392
GSU0295	cheR64H	protein glutamate methyltransferase CheR associated with MCPs of classes 40H and 40+24H	323955	324788	0.833		21060	0.000505213	24	28.8115		0	0	14718	0.000614185	21	16131	0.000599778	18	22915	0.000659478	18		-0.281781	-0.0342442	0.102651	0.0342035
GSU0296	cheA64H	sensor histidine kinase CheA associated with MCPs of classes 40H and 40+24H	324839	326671	1.832		9101	0.000218326	14	7.64192		0	0	6640	0.000277088	16	7586	0.00028206	13	12274	0.000353237	19		-0.343863	0.0256577	0.350291	0.187974
GSU0297	cheW64H-1	scaffold protein CheW associated with MCPs of classes 40H and 40+24H	326720	327214	0.494		5339	0.000128078	11	22.2672		0	0	4337	0.000180984	11	4602	0.00017111	12	6047	0.000174028	10		-0.498833	-0.0809349	-0.0565373	-0.0687361
GSU0298		flagellar biogenesis master sigma-54-dependent transcriptional response regulator%3B N-terminal fragment%3B domains: REC, sigma54 interaction, HTH8	327608	328606	0.998		2775	6.65701e-05	8	8.01603	*	83	1	2375	9.91092e-05	8	1394	5.18313e-05	7	3322	9.56049e-05	8		-0.574145	-0.935195	-0.0519349	-0.493565
GSU0299	-	transposase of ISGsu1, IS4 family	328610	329728	1.118		0	0	0	0	**	52038	38	0	0	0	0	0	0	0	0	0		#DIV/0!	#DIV/0!	#DIV/0!	#DIV/0!
GSU0300		flagellar biogenesis master sigma-54-dependent transcriptional response regulator%3B C-terminal fragment%3B domains: REC, sigma54 interaction, HTH8	329817	330251	0.434		1203	2.8859e-05	4	9.21659		0	0	585	2.44122e-05	3	786	2.92248e-05	2	1666	4.79463e-05	3		0.241423	0.259594	0.97382	0.616707
GSU0301	-	lytic transglycosylase domain-containing protein	330260	331027	0.767		2518	6.04049e-05	4	5.21512		0	0	1877	7.83276e-05	3	1143	4.24987e-05	4	1978	5.69255e-05	5		-0.374856	-0.882102	-0.460446	-0.671274
GSU0302	-	hypothetical protein	331170	333134	1.964		23966	0.000574926	21	10.6925		0	0	17706	0.000738875	17	19426	0.000722292	17	26506	0.000762824	20		-0.361954	-0.0327479	0.0460212	0.00663664
GSU0303	-	sensor protein	333197	334414	1.217		27189	0.000652243	21	17.2555		0	0	20605	0.000859851	21	24656	0.000916752	22	32488	0.000934982	22		-0.398677	0.0924459	0.120853	0.106649
GSU0304	pepN	aminopeptidase N	334411	337044	2.633		15518	0.000372265	31	11.7736	*	707	1	11105	0.000463414	27	13159	0.000489274	32	16829	0.000484327	29		-0.315972	0.078342	0.0636806	0.0710113
GSUR0059	-	6S RNA, stationary phase repressor of sigma-70-containing RNA polymerase activity	337119	337300	0.181		11649	0.00027945	4	22.0994		0	0	10318	0.000430572	4	11684	0.000434431	6	15743	0.000453073	6		-0.623662	0.0128725	0.0734877	0.0431801
GSU0305	hypB	hydrogenase nickel incorporation protein HypB	337596	338360	0.764		567	1.36019e-05	7	9.1623		0	0	516	2.15328e-05	8	1355	5.03812e-05	10	734	2.1124e-05	7		-0.662728	1.22635	-0.0276505	0.59935
GSU0306	hypF	hydrogenase maturation protein HypF	338376	340667	2.291		844	2.02469e-05	12	5.23789		0	0	588	2.45374e-05	8	386	1.43521e-05	7	441	1.26917e-05	13		-0.277278	-0.773714	-0.951097	-0.862405
GSU0307	hypC	hydrogenase assembly chaperone HypC/HupF	340674	340904	0.23		315	7.5566e-06	1	4.34783		0	0	515	2.1491e-05	3	423	1.57279e-05	2	359	1.03318e-05	1		-1.50793	-0.450413	-1.05665	-0.753531
GSU0308	hypD	hydrogenase expression/formation protein HypD	340904	341995	1.091		1215	2.91469e-05	8	7.33272	*	433	1	715	2.98371e-05	8	658	2.44656e-05	4	568	1.63466e-05	5		-0.0337641	-0.286354	-0.868112	-0.577233
GSU0309	hypE	hydrogenase expression/formation protein HypE	342016	343029	1.013		439	1.05313e-05	7	6.91017		0	0	309	1.28946e-05	5	115	4.2759e-06	2	463	1.33248e-05	6		-0.292091	-1.59247	0.0473459	-0.772563
GSU0310	-	phospholipase, patatin family	343116	343970	0.854		3047	7.30952e-05	7	8.19672		0	0	2615	0.000109124	6	2409	8.95707e-05	7	3843	0.000110599	7		-0.578127	-0.284875	0.0193626	-0.132756
GSU0312	-	PilZ domain-containing protein	344149	344508	0.359		291	6.98086e-06	2	5.57103		0	0	284	1.18514e-05	1	490	1.8219e-05	2	351	1.01015e-05	4		-0.763577	0.620392	-0.230479	0.194957
GSU0313	-	DnaJ domain-containing protein	344584	345351	0.767		2331	5.59189e-05	4	5.21512		0	0	1804	7.52813e-05	5	2171	8.07215e-05	4	1866	5.37022e-05	4		-0.428956	0.100662	-0.48731	-0.193324
GSU0314	-	GspIIEN domain-containing protein	345463	346566	1.103		14324	0.000343622	20	18.1324		0	0	11544	0.000481733	15	13247	0.000492546	18	21620	0.000622209	17		-0.487414	0.032024	0.369164	0.200594
GSU0315	-	hypothetical protein	346535	346963	0.428		253	6.06927e-06	3	7.00935		0	0	146	6.09261e-06	2	216	8.03125e-06	2	445	1.28068e-05	2		-0.00553624	0.398565	1.07178	0.735171
GSU0316	-	PATAN domain GTPase-activating protein	346965	347660	0.695		20712	0.000496865	9	12.9496		0	0	10386	0.00043341	7	14916	0.000554602	13	18232	0.000524704	12		0.197121	0.355722	0.275773	0.315748
GSU0317	-	hypothetical protein	348045	348776	0.731		9231	0.000221444	13	17.7839	*	196	1	8618	0.000359631	11	9056	0.000336718	11	12464	0.000358705	14		-0.699571	-0.0949776	-0.00371732	-0.0493475
GSU0318	-	M48 family peptidase	348883	350127	1.244		6810	0.000163367	18	14.4695		0	0	5194	0.000216747	17	7633	0.000283808	15	8240	0.000237142	17		-0.407896	0.388906	0.129739	0.259322
GSU0319	gspN	type II secretion system protein GspN	350163	351002	0.839		232	5.5655e-06	6	7.15137		0	0	29	1.21018e-06	2	386	1.43521e-05	10	89	2.56136e-06	7		2.20129	3.56798	1.08169	2.32484
GSU0320	gspM	type II secretion system protein GspM	350999	351547	0.548		0	0	0	0		0	0	0	0	0	0	0	0	0	0	0		#DIV/0!	#DIV/0!	#DIV/0!	#DIV/0!
GSU0321	gspL	type II secretion system protein GspL	351544	352860	1.316		1317	3.15938e-05	2	1.51976		0	0	952	3.97271e-05	1	1596	5.9342e-05	1	1504	4.32841e-05	3		-0.330483	0.578929	0.123712	0.35132
GSU0322	gspK	type II secretion system minor pseudopilin GspK	352860	353780	0.92		0	0	0	0	*	69	1	1	4.17302e-08	1	1	3.71817e-08	1	0	0	0		#NUM!	-0.166498	#NUM!	#NUM!
GSU0323	gspJ	type II secretion system minor pseudopilin GspJ	353777	354406	0.629		115	2.75876e-06	1	1.58983		0	0	39	1.62748e-06	1	1	3.71817e-08	1	1	2.87793e-08	1		0.761383	-5.4519	-5.82146	-5.63668
GSU0324	gspI	type II secretion system minor pseudopilin GspI	354384	354740	0.356		0	0	0	0		0	0	0	0	0	0	0	0	0	0	0		#DIV/0!	#DIV/0!	#DIV/0!	#DIV/0!
GSU0325	gspH	type II secretion system minor pseudopilin GspH	354737	355264	0.527		8	1.91914e-07	1	1.89753	*	54	1	0	0	0	1	3.71817e-08	1	2	5.75586e-08	1		#DIV/0!	#DIV/0!	#DIV/0!	#DIV/0!
GSU0326	gspG	type II secretion system major pseudopilin GspG	355233	355676	0.443		4	9.59569e-08	3	6.77201		0	0	1	4.17302e-08	1	17	6.32089e-07	2	11	3.16572e-07	3		1.20129	3.92096	2.92337	3.42217
GSU0327	gspF	type II secretion system inner membrane protein GspF	355703	356914	1.211		197	4.72588e-06	1	0.825764		0	0	226	9.43102e-06	1	67	2.49117e-06	1	403	1.15981e-05	2		-0.996832	-1.92059	0.298398	-0.811095
GSU0328	gspE	type II secretion system ATPase GspE	356895	358439	1.544		1	2.39892e-08	1	0.647668	**	750	5	1	4.17302e-08	1	2	7.43634e-08	2	5	1.43897e-07	2		-0.798705	0.833502	1.78587	1.30969
GSU0329	gspD	type II secretion system lipoprotein GspD	358454	360352	1.898		2032	4.87461e-05	6	3.16122		0	0	1271	5.30391e-05	3	2007	7.46237e-05	4	1165	3.35279e-05	9		-0.121769	0.492578	-0.661694	-0.0845577
GSU0330	gspC	type II secretion system protein GspC serine protease	360462	361337	0.875		585	1.40337e-05	1	1.14286		0	0	275	1.14758e-05	1	454	1.68805e-05	2	699	2.01167e-05	2		0.2903	0.556762	0.809801	0.683282
GSU0331	degP	periplasmic trypsin-like serine protease DegP	361506	362900	1.394		3334	7.99801e-05	11	7.89096		0	0	4637	0.000193503	14	4455	0.000165645	10	5129	0.000147609	16		-1.27464	-0.224265	-0.390574	-0.307419
GSU0332	pepA	multifunctional aminopeptidase A	362976	364466	1.49		7211	0.000172986	18	12.0805		0	0	6364	0.000265571	17	6714	0.000249638	17	8570	0.000246639	17		-0.61844	-0.0892597	-0.106698	-0.0979789
GSU0333	atpE	ATP synthase F0 subunit C	364544	364819	0.275		0	0	0	0		0	0	0	0	0	0	0	0	0	0	0		#DIV/0!	#DIV/0!	#DIV/0!	#DIV/0!
GSU0334	atpB	ATP synthase F0 subunit A	364879	365568	0.689		14	3.35849e-07	2	2.90276		0	0	22	9.18064e-07	1	0	0	0	2	5.75586e-08	2		-1.45078	#NUM!	-3.99549	#NUM!
GSU0335	atpI	ATP synthase-associated magnesium import membrane protein AtpI	365573	365959	0.386		261	6.26119e-06	1	2.59067		0	0	177	7.38624e-06	2	208	7.7338e-06	1	163	4.69103e-06	3		-0.238405	0.0663357	-0.654937	-0.294301
GSU0336	atpZ	ATP synthase-associated magnesium import membrane protein AtpZ	365931	366176	0.245		0	0	0	0		0	0	0	0	0	0	0	0	1	2.87793e-08	1		#DIV/0!	#DIV/0!	#DIV/0!	#DIV/0!
GSU0337	hemL	glutamate-1-semialdehyde aminotransferase	366273	367556	1.283		1	2.39892e-08	1	0.779423	**	536	2	0	0	0	1	3.71817e-08	1	0	0	0		#DIV/0!	#DIV/0!	#DIV/0!	#DIV/0!
GSU0338	nuoA-1	NADH dehydrogenase I subunit A	367863	368219	0.356		1	2.39892e-08	1	2.80899		0	0	1	4.17302e-08	1	0	0	0	2	5.75586e-08	1		-0.798705	#NUM!	0.463941	#NUM!
GSU0339	nuoB	NADH dehydrogenase I subunit B	368210	368722	0.512		32	7.67655e-07	1	1.95312		0	0	17	7.09413e-07	1	1	3.71817e-08	1	1	2.87793e-08	1		0.113832	-4.25396	-4.62352	-4.43874
GSU0340	nuoC	NADH dehydrogenase I subunit C	368755	369243	0.488		88	2.11105e-06	2	4.09836		0	0	0	0	0	1	3.71817e-08	1	131	3.77009e-06	2		#DIV/0!	#DIV/0!	#DIV/0!	#DIV/0!
GSU0341	nuoD	NADH dehydrogenase I subunit D	369296	370468	1.172		5	1.19946e-07	2	1.70648		0	0	0	0	0	2	7.43634e-08	1	13	3.74131e-07	1		#DIV/0!	#DIV/0!	#DIV/0!	#DIV/0!
GSU0342	nuoE-1	NADH dehydrogenase I subunit E	370496	371017	0.521		2	4.79784e-08	2	3.83877		0	0	111	4.63205e-06	5	1	3.71817e-08	1	9	2.59014e-07	4		-6.59312	-6.96091	-4.16055	-5.56073
GSU0343	nuoF-1	NADH dehydrogenase I subunit F	371053	372828	1.775		1	2.39892e-08	1	0.56338		0	0	95	3.96437e-06	3	3	1.11545e-07	2	68	1.95699e-06	5		-7.36856	-5.15139	-1.01845	-3.08492
GSU0344	nuoG-1	NADH dehydrogenase I subunit G	372869	375349	2.48		81	1.94313e-06	2	0.806452	*	472	1	0	0	0	29	1.07827e-06	2	53	1.5253e-06	2		#DIV/0!	#DIV/0!	#DIV/0!	#DIV/0!
GSU0345	nuoH-1	NADH dehydrogenase I subunit H	375402	376448	1.046		741	1.7776e-05	2	1.91205		0	0	345	1.43969e-05	2	1	3.71817e-08	1	32	9.20938e-07	3		0.304172	-8.59695	-3.96651	-6.28173
GSU0346	nuoI-1	NADH dehydrogenase I subunit I	376470	376868	0.398		203	4.86981e-06	2	5.02513		0	0	242	1.00987e-05	4	33	1.227e-06	1	47	1.35263e-06	1		-1.05223	-3.04097	-2.90033	-2.97065
GSU0347	nuoJ-1	NADH dehydrogenase I subunit J	376879	377382	0.503		1	2.39892e-08	1	1.98807		0	0	0	0	0	0	0	0	0	0	0		#DIV/0!	#DIV/0!	#DIV/0!	#DIV/0!
GSU0348	nuoK-1	NADH dehydrogenase I subunit K	377401	377703	0.302		0	0	0	0		0	0	6	2.50381e-07	1	41	1.52445e-06	1	1	2.87793e-08	1		#NUM!	2.60609	-3.12102	-0.257465
GSU0349	nuoL-1	NADH dehydrogenase I subunit L	377757	379757	2		270	6.47709e-06	4	2	*	672	1	44	1.83613e-06	5	2	7.43634e-08	2	17	4.89248e-07	2		1.81868	-4.62593	-1.90803	-3.26698
GSU0350	nuoM-1	NADH dehydrogenase I subunit M	379791	381359	1.568		1	2.39892e-08	1	0.637755		0	0	1	4.17302e-08	1	2	7.43634e-08	2	60	1.72676e-06	3		-0.798705	0.833502	5.37083	3.10217
GSU0351	nuoN-1	NADH dehydrogenase I subunit N	381394	382848	1.454		4	9.59569e-08	3	2.06327		0	0	6	2.50381e-07	5	2	7.43634e-08	2	14	4.0291e-07	7		-1.38367	-1.75146	0.686333	-0.532564
GSU0352	prx-3	peroxiredoxin, atypical 2-Cys subfamily	382951	383466	0.515		2385	5.72143e-05	7	13.5922		0	0	1362	5.68365e-05	7	1462	5.43597e-05	6	1539	4.42914e-05	6		0.00955731	-0.0642818	-0.359793	-0.212037
GSU0353	yqaA	membrane protein YqaA	383605	384051	0.446		11469	0.000275132	11	24.6637		0	0	7219	0.00030125	10	9520	0.00035397	11	11717	0.000337207	14		-0.130837	0.232664	0.162673	0.197668
GSU0354	-	hypothetical protein	384038	385228	1.19		11871	0.000284776	14	11.7647	*	28	1	8576	0.000357878	9	9444	0.000351144	11	11766	0.000338617	16		-0.329641	-0.0274053	-0.0798123	-0.0536088
GSU0355	-	hypothetical protein	385231	385635	0.404		1862	4.46679e-05	6	14.8515		0	0	1067	4.45261e-05	5	2052	7.62969e-05	7	2145	6.17316e-05	7		0.00458764	0.776972	0.471358	0.624165
GSU0356	-	sensor histidine kinase response regulator	385788	387266	1.478		20513	0.000492091	29	19.6211		0	0	10785	0.00045006	25	14620	0.000543597	26	21647	0.000622986	27		0.128807	0.272419	0.469081	0.37075
GSU0357	-	cytochrome c nitrite reductase	387351	388952	1.601		10871	0.000260787	18	11.243	**	321	2	7791	0.00032512	21	9682	0.000359993	20	12280	0.00035341	18		-0.318101	0.146998	0.120371	0.133684
GSU0358	-	periplasmic nitrate reductase, iron-sulfur cluster-binding subunit	388985	389488	0.503		2543	6.10046e-05	3	5.96421		0	0	1653	6.898e-05	3	2049	7.61853e-05	4	2111	6.07531e-05	3		-0.177261	0.143335	-0.18322	-0.0199424
GSU0359	-	sigma-54-dependent sensor transcriptional regulator, PAS domain-containing	389808	391184	1.376		6743	0.000161759	12	8.72093		0	0	5120	0.000213659	11	7071	0.000262912	11	8043	0.000231472	13		-0.401458	0.299272	0.11553	0.207401
GSU0360	-	peptidoglycan-binding outer membrane protein	391444	392733	1.289		328170	0.00787254	46	35.6866	**	6	2	35250	0.00147099	26	52518	0.00195271	31	61075	0.0017577	32		2.42004	0.40869	0.256899	0.332795
GSU0361	-	PpiC-type peptidylprolyl cis-trans isomerase	392842	393735	0.893		515	1.23544e-05	4	4.47928		0	0	565	2.35776e-05	4	536	1.99294e-05	3	851	2.44912e-05	7		-0.932384	-0.242516	0.0548488	-0.0938337
GSU0362	-	hypothetical protein	393985	394440	0.455		1478	3.54561e-05	5	10.989	*	57	1	867	3.61801e-05	4	898	3.33892e-05	4	1008	2.90095e-05	7		-0.0291629	-0.115815	-0.318668	-0.217241
GSU0363	dinG	ATP-dependent DNA helicase DinG	394455	396977	2.522		1262	3.02744e-05	10	3.96511		0	0	1021	4.26065e-05	11	987	3.66983e-05	12	1871	5.38461e-05	11		-0.492976	-0.215359	0.337767	0.061204
GSU0364	ppcB	cytochrome c	397074	397349	0.275		0	0	0	0		0	0	0	0	0	0	0	0	0	0	0		#DIV/0!	#DIV/0!	#DIV/0!	#DIV/0!
GSU0365	ppcC	cytochrome c	397484	397771	0.287		538	1.29062e-05	2	6.96864		0	0	392	1.63582e-05	3	395	1.46868e-05	2	579	1.66632e-05	4		-0.341953	-0.155499	0.0266502	-0.0644246
GSU0366	-	helix-turn-helix XRE domain-containing protein	397902	398822	0.92		4712	0.000113037	9	9.78261	*	1792	1	3232	0.000134872	8	4636	0.000172374	9	5375	0.000154689	9		-0.254793	0.353955	0.197778	0.275867
GSU0367	yhcC-1	radical SAM domain-containing iron-sulfur cluster-binding oxidoreductase	398819	399736	0.917		3989	9.5693e-05	11	11.9956		0	0	2919	0.00012181	9	3015	0.000112103	12	3382	9.73316e-05	9		-0.348152	-0.119815	-0.323657	-0.221736
GSU0368	-	outer membrane surface lipoprotein	399772	401022	1.25		514	1.23305e-05	7	5.6		0	0	480	2.00305e-05	6	434	1.61369e-05	9	605	1.74115e-05	7		-0.699971	-0.311838	-0.202159	-0.256998
GSU0369	-	FlhB domain-containing protein	401188	401460	0.272		282	6.76496e-06	5	18.3824	*	112	1	94	3.92264e-06	2	150	5.57726e-06	2	203	5.8422e-06	3		0.786257	0.507731	0.574688	0.54121
GSU0370	-	FliK domain-containing protein	401447	403204	1.757		2496	5.98771e-05	7	3.98406	*	1	1	1697	7.08161e-05	8	2299	8.54807e-05	9	3681	0.000105937	8		-0.242074	0.271521	0.581052	0.426287
GSU0371	-	alpha-glucan phosphorylase	403250	405814	2.564		18066	0.000433389	23	8.97036	**	374	2	12179	0.000508232	20	12834	0.00047719	23	17267	0.000496932	21		-0.229824	-0.0909232	-0.0324377	-0.0616805
GSU0372	-	sigma-54-dependent transcriptional response regulator	406001	407368	1.367		5109	0.000122561	8	5.85223	**	764	2	3001	0.000125232	8	4023	0.000149582	8	5346	0.000153854	7		-0.0311076	0.25633	0.296957	0.276644
GSU0373	-	sensor histidine kinase, HAMP domain-containing	407412	408827	1.415		10186	0.000244354	13	9.18728		0	0	7290	0.000304213	13	9211	0.000342481	15	10293	0.000296225	16		-0.316108	0.170941	-0.0383866	0.0662769
GSU0374	hypA	hydrogenase nickel incorporation protein HypA	409013	409345	0.332		373	8.94798e-06	4	12.0482		0	0	120	5.00762e-06	2	118	4.38744e-06	2	403	1.15981e-05	3		0.837436	-0.190746	1.21169	0.51047
GSU0375	gcvT	glycine cleavage system T protein	409468	410556	1.088		5696	0.000136643	9	8.27206		0	0	4012	0.000167422	10	5880	0.000218628	10	6233	0.000179381	8		-0.293078	0.384996	0.0995457	0.242271
GSU0376	gcvH-1	glycine cleavage system lipoyl carrier protein GcvH	410612	410986	0.374		4246	0.000101858	5	13.369		0	0	3412	0.000142383	4	3021	0.000112326	4	6404	0.000184303	7		-0.483219	-0.34209	0.372296	0.0151032
GSU0377	gcvP1	glycine dehydrogenase subunit 1	410986	412332	1.346		4049	9.71323e-05	11	8.17236		0	0	3181	0.000132744	9	3815	0.000141848	11	5670	0.000163179	11		-0.45062	0.0957042	0.297809	0.196757
GSU0378	gcvP2	glycine dehydrogenase subunit 2	412323	413768	1.445		12046	0.000288974	17	11.7647	**	441	2	11783	0.000491707	16	12929	0.000480722	19	13798	0.000397097	17		-0.766858	-0.0325947	-0.308307	-0.170451
GSU0379	lplA	lipoate--protein ligase A	413768	414577	0.809		3174	7.61418e-05	3	3.70828	*	260	1	2944	0.000122854	4	2899	0.00010779	5	4475	0.000128787	7		-0.690181	-0.188721	0.0680506	-0.0603351
GSU0380	lipA	lipoyl synthase	414574	415485	0.911		1803	4.32526e-05	8	8.78156		0	0	1664	6.9439e-05	11	1657	6.16101e-05	11	2650	7.62652e-05	9		-0.682961	-0.17258	0.135277	-0.0186514
GSU0381	-	lipoprotein	415482	415706	0.224		381	9.13989e-06	3	13.3929		0	0	350	1.46056e-05	3	601	2.23462e-05	3	441	1.26917e-05	3		-0.676269	0.613512	-0.202636	0.205438
GSU0382	-	hypothetical protein	415715	416119	0.404		7841	0.000188099	3	7.42574	*	1	1	6073	0.000253427	4	6610	0.000245771	3	8953	0.000257661	8		-0.430077	-0.0442575	0.0239024	-0.0101776
GSU0383	-	FKBP-type peptidylprolyl cis-trans isomerase	416235	416663	0.428		3274	7.85407e-05	5	11.6822		0	0	1217	5.07856e-05	4	2373	8.82322e-05	5	2892	8.32298e-05	5		0.62902	0.796884	0.712679	0.754782
GSU0384	-	ferritin-like domain-containing protein	416744	417220	0.476		7056	0.000169268	12	25.2101		0	0	4561	0.000190331	8	6263	0.000232869	9	6123	0.000176216	8		-0.169205	0.291005	-0.111171	0.0899172
GSU0385	-	NAD-dependent nucleoside diphosphate-sugar epimerase/dehydratase	417401	418285	0.884		9018	0.000216335	10	11.3122	*	296	1	6591	0.000275044	9	6588	0.000244953	11	10605	0.000305205	10		-0.346395	-0.167155	0.150116	-0.00851968
GSU0386	-	hypothetical protein	418323	419012	0.689		3890	9.33181e-05	5	7.25689		0	0	2497	0.0001042	7	3444	0.000128054	5	3814	0.000109764	5		-0.159131	0.297391	0.0750496	0.18622
GSU0387	uppP	undecaprenyl pyrophosphate phosphatase	419104	419913	0.809		3	7.19677e-08	1	1.23609	*	26	1	0	0	0	3	1.11545e-07	1	1	2.87793e-08	1		#DIV/0!	#DIV/0!	#DIV/0!	#DIV/0!
GSU0388	-	hypothetical protein	420113	420730	0.617		1	2.39892e-08	1	1.62075		0	0	0	0	0	0	0	0	4	1.15117e-07	3		#DIV/0!	#DIV/0!	#DIV/0!	#DIV/0!
GSU0389	-	phosphate/sulfate transporter family membrane protein	420723	421724	1.001		1248	2.99385e-05	1	0.999001		0	0	331	1.38127e-05	1	75	2.78863e-06	2	83	2.38868e-06	1		1.11601	-2.30837	-2.53171	-2.42004
GSU0390	-	hypothetical protein	421776	422258	0.482		0	0	0	0		0	0	0	0	0	0	0	0	0	0	0		#DIV/0!	#DIV/0!	#DIV/0!	#DIV/0!
GSU0391	-	RND family efflux pump outer membrane protein	422475	423818	1.343		4931	0.000118291	13	9.67982	*	3	1	3733	0.000155779	11	4148	0.00015423	14	5713	0.000164416	18		-0.397161	-0.0144181	0.0778536	0.0317178
GSU0392	-	RND family efflux pump membrane fusion lipoprotein	423815	424927	1.112		4327	0.000103801	2	1.79856		0	0	2490	0.000103908	3	4282	0.000159212	3	3556	0.000102339	4		-0.00148387	0.615641	-0.0219499	0.296845
GSU0393	-	hypothetical protein	424964	425143	0.179		378	9.06792e-06	1	5.58659		0	0	242	1.00987e-05	1	136	5.05671e-06	1	408	1.1742e-05	1		-0.155326	-0.997899	0.217503	-0.390198
GSU0394	-	RND family efflux pump inner membrane protein	425149	428382	3.233		41514	0.000995888	51	15.7748	**	484	2	32182	0.00134296	44	34672	0.00128916	52	48225	0.00138788	57		-0.431361	-0.0589814	0.0474678	-0.00575679
GSU0395	-	redox-active protein, CGCAxxGCC family	428357	428785	0.428		672	1.61208e-05	3	7.00935		0	0	654	2.72915e-05	4	410	1.52445e-05	3	702	2.02031e-05	3		-0.759535	-0.840165	-0.433879	-0.637022
GSU0396	-	hypothetical protein	428799	429011	0.212		6254	0.000150029	2	9.43396		0	0	4776	0.000199303	2	5610	0.000208589	4	5806	0.000167093	3		-0.409729	0.0656995	-0.254318	-0.0943091
GSU0397	-	beta-lactamase superfamily metal-dependent hydrolase	429008	429838	0.83		863	2.07027e-05	3	3.61446		0	0	741	3.09221e-05	3	501	1.8628e-05	5	756	2.17572e-05	4		-0.578818	-0.731161	-0.507147	-0.619154
GSU0398	-	hypothetical protein	429859	430239	0.38		1704	4.08776e-05	5	13.1579		0	0	1777	7.41545e-05	6	1557	5.78919e-05	5	1808	5.2033e-05	5		-0.859224	-0.357173	-0.511108	-0.434141
GSU0399	-	ArsR family transcriptional regulator	430262	430537	0.275		1609	3.85987e-05	2	7.27273		0	0	959	4.00193e-05	1	818	3.04146e-05	1	1347	3.87657e-05	1		-0.0521436	-0.395928	-0.0459123	-0.22092
GSU0400	mcp40H-11	methyl-accepting chemotaxis sensory transducer, class 40H, Cache 2 domain-containing	430811	432460	1.649		15718	0.000377063	15	9.09642		0	0	11250	0.000469465	17	12493	0.000464511	15	21525	0.000619475	21		-0.316213	-0.0153035	0.400029	0.192363
GSU0401	mcp40H-12	methyl-accepting chemotaxis sensory transducer, class 40H	432597	434216	1.619		11365	0.000272637	19	11.7356	*	2	1	7202	0.000300541	14	10413	0.000387173	16	13938	0.000401126	16		-0.140577	0.365418	0.416495	0.390956
GSU0402	-	hemerythrin family protein	434394	434801	0.407		6262	0.00015022	10	24.57		0	0	4022	0.000167839	8	4266	0.000158617	7	5702	0.0001641	8		-0.159995	-0.0815276	-0.0325045	-0.057016
GSU0403	cheY64H-1	response receiver CheY associated with MCPs of classes 40H and 40+24H	434962	435324	0.362		2870	6.88491e-05	3	8.28729	*	565	1	2005	8.3669e-05	3	2247	8.35473e-05	3	3112	8.95612e-05	5		-0.281257	-0.00210055	0.0981804	0.0480399
GSU0404	cheX64H	protein phosphoaspartate phosphatase CheX associated with MCPs of classes 40H and 40+24H	435321	435827	0.506		8788	0.000210817	16	31.6206	*	1	1	7157	0.000298663	14	8048	0.000299238	16	9400	0.000270526	16		-0.502525	0.00277688	-0.142754	-0.0699884
GSU0405	-	response regulator	435852	436961	1.109		7881	0.000189059	12	10.8206		0	0	7974	0.000332757	15	8932	0.000332107	14	9501	0.000273432	15		-0.81563	-0.0028188	-0.283284	-0.143051
GSU0406	-	lipoprotein	437165	439255	2.09		20418	0.000489812	32	15.311		0	0	13504	0.000563524	26	16608	0.000617514	24	18346	0.000527985	29		-0.202251	0.131993	-0.0939807	0.0190062
GSU0407	flgB	flagellar basal body rod protein FlgB	439489	439908	0.419		10718	0.000257116	7	16.7064		0	0	8571	0.000357669	8	8937	0.000332293	10	9967	0.000286843	10		-0.476205	-0.106171	-0.318364	-0.212268
GSU0408	flgC	flagellar basal body rod protein FlgC	439911	440351	0.44		4625	0.00011095	8	18.1818		0	0	4016	0.000167588	7	4231	0.000157316	7	5446	0.000156732	7		-0.595011	-0.091259	-0.0966217	-0.0939404
GSU0409	fliE	flagellar hook-basal body complex protein FliE	440457	440759	0.302		1393	3.3417e-05	4	13.245		0	0	1525	6.36385e-05	3	1404	5.22031e-05	4	1133	3.2607e-05	3		-0.929319	-0.285765	-0.964721	-0.625243
GSU0410	fliF	flagellar M-ring mounting plate protein FliF	440784	442367	1.583		12616	0.000302648	19	12.0025		0	0	7350	0.000306717	14	9853	0.000366351	16	14971	0.000430855	18		-0.0192668	0.25632	0.490295	0.373308
GSU0411	fliG	flagellar motor switch protein FliG	442379	443371	0.992		1641	3.93663e-05	6	6.04839		0	0	1044	4.35663e-05	6	1679	6.24281e-05	9	1780	5.12272e-05	10		-0.146252	0.518982	0.233696	0.376339
GSU0412	fliH	flagellar assembly protein FliH	443358	444239	0.881		5008	0.000120138	6	6.81044		0	0	2865	0.000119557	4	4151	0.000154341	4	3981	0.00011457	4		0.00699417	0.368425	-0.0614637	0.153481
GSU0413	fliI	flagellum-specific ATPase FliI	444232	445557	1.325		8919	0.00021396	22	16.6038	*	707	1	6770	0.000282513	19	7433	0.000276372	21	10213	0.000293923	24		-0.400979	-0.0317097	0.0571195	0.0127049
GSU0414	fliJ	flagellar export protein FliJ	445617	446057	0.44		916	2.19741e-05	3	6.81818		0	0	574	2.39531e-05	3	675	2.50977e-05	3	878	2.52682e-05	4		-0.124408	0.0673383	0.0771107	0.0722245
GSU0415	-	hypothetical protein	446072	446581	0.509		2192	5.25844e-05	3	5.89391		0	0	1190	4.96589e-05	3	2598	9.65981e-05	3	2339	6.73148e-05	4		0.082581	0.959941	0.438871	0.699406
GSU0416	fliK	flagellar hook-length control protein FliK	446795	448234	1.439		4722	0.000113277	8	5.55942	**	668	2	3993	0.000166629	7	4126	0.000153412	8	4578	0.000131752	8		-0.55678	-0.119228	-0.338815	-0.229021
GSU0417	flgD	flagellar hook capping protein FlgD	448259	448915	0.656		11780	0.000282593	12	18.2927		0	0	5978	0.000249463	9	9327	0.000346794	11	11927	0.000343251	11		0.179899	0.475252	0.460437	0.467844
GSU0418	-	hypothetical protein	448923	449309	0.386		1830	4.39003e-05	2	5.18135		0	0	950	3.96437e-05	2	872	3.24224e-05	2	2413	6.94445e-05	4		0.147139	-0.290098	0.808769	0.259336
GSU0419	flgE	flagellar hook protein FlgE	449472	450731	1.259		7308	0.000175313	17	13.5028	*	163	1	4425	0.000184656	14	7016	0.000260867	20	7879	0.000226752	18		-0.0749061	0.498473	0.296276	0.397374
GSU0420	fliL	flagellar basal body-associated protein FliL	451102	451623	0.521		6431	0.000154275	7	13.4357		0	0	6219	0.00025952	7	6444	0.000239599	8	8085	0.000232681	10		-0.750345	-0.115225	-0.157494	-0.136359
GSU0421	fliM	flagellar motor switch protein FliM	451658	452644	0.986		8329	0.000199806	17	17.2414		0	0	6630	0.000276671	14	6779	0.000252055	15	8206	0.000236163	16		-0.469571	-0.134435	-0.228389	-0.181412
GSU0422	fliN	flagellar motor switch protein FliN	452641	452946	0.305		841	2.01749e-05	2	6.55738		0	0	661	2.75837e-05	2	438	1.62856e-05	2	483	1.39004e-05	2		-0.45125	-0.760218	-0.988687	-0.874452
GSU3482	fliO	flagellar biogenesis protein FliO	452943	453440	0.497		4419	0.000106008	5	10.0604		0	0	2530	0.000105577	6	3141	0.000116788	5	3359	9.66697e-05	6		0.00587729	0.145588	-0.127165	0.00921154
GSU0423	fliP	flagellar biosynthesis protein FliP	453446	454213	0.767		6552	0.000157177	7	9.12647		0	0	4796	0.000200138	6	3910	0.00014538	7	4787	0.000137767	7		-0.348602	-0.461161	-0.538769	-0.499965
GSU0424	fliQ	flagellar biogenesis protein FliQ	454226	454495	0.269		1813	4.34925e-05	3	11.1524		0	0	1351	5.63775e-05	4	1741	6.47334e-05	3	1571	4.52123e-05	3		-0.374354	0.19939	-0.318404	-0.0595069
GSU0425	fliR	flagellar biogenesis protein FliR	454546	455340	0.794		6358	0.000152523	6	7.55668		0	0	4088	0.000170593	4	4208	0.000156461	9	5414	0.000155811	5		-0.161527	-0.124759	-0.13076	-0.127759
GSU0426	flhB	flagellar biosynthesis protein FlhB	455345	456403	1.058		11467	0.000275084	20	18.9036	**	58	2	8223	0.000343147	19	10440	0.000388177	20	12714	0.0003659	20		-0.318954	0.177887	0.0926218	0.135254
GSU0427	-	SH3 domain lipoprotein	456462	456932	0.47		1457	3.49523e-05	6	12.766	**	1320	2	2327	9.71061e-05	6	2877	0.000106972	7	3357	9.66121e-05	7		-1.47418	0.139596	-0.00735813	0.0661187
GSU0428	tssJ	type VI secretion system outer membrane lipoprotein TssJ	457219	457773	0.554		1980	4.74987e-05	6	10.8303		0	0	1077	4.49434e-05	5	2249	8.36217e-05	7	2353	6.77177e-05	9		0.0797769	0.895767	0.591424	0.743595
GSU0429	tssK	type VI secretion system protein TssK	457770	459161	1.391		4335	0.000103993	12	8.62689		0	0	3860	0.000161079	11	3595	0.000133668	9	4345	0.000125046	13		-0.631274	-0.269108	-0.365304	-0.317206
GSU0430	tssE	type VI secretion system needle hub protein TssE	459165	459572	0.407		2170	5.20566e-05	5	12.285		0	0	1007	4.20223e-05	5	1126	4.18666e-05	4	2837	8.16469e-05	6		0.308926	-0.0053553	0.958243	0.476444
GSU0431	tssF	type VI secretion system protein TssF	459601	461334	1.733		11170	0.00026796	17	9.80958		0	0	8608	0.000359213	17	9070	0.000337238	18	14937	0.000429877	18		-0.422826	-0.091074	0.259081	0.0840035
GSU0432	tssG	type VI secretion system protein TssG	461298	462290	0.992		2780	6.669e-05	6	6.04839		0	0	3606	0.000150479	6	2763	0.000102733	6	3971	0.000114283	8		-1.17402	-0.550662	-0.396956	-0.473809
GSU0433	tssH	type VI secretion system ATPase TssH chaperone	462303	464930	2.627		5162	0.000123832	13	4.94861	**	1111	2	5043	0.000210445	12	3857	0.00014341	11	7276	0.000209398	15		-0.765057	-0.553302	-0.00719614	-0.280249
GSU0434	-	thiamin biosynthesis protein ThiI-related adenine nucleotide alpha hydrolase superfamily protein	464940	465944	1.004		5535	0.00013278	3	2.98805	*	34	1	6860	0.000286269	5	5440	0.000202268	6	5677	0.00016338	5		-1.10833	-0.5011	-0.809139	-0.65512
GSU0435	-	PilB/PulE/GspE family ATPase	466118	467767	1.649		3573	8.57135e-05	15	9.09642	*	122	1	2728	0.00011384	12	3501	0.000130173	11	5620	0.00016174	12		-0.409413	0.193425	0.506667	0.350046
GSU0436	pilT-3	twitching motility pilus retraction protein	467781	468851	1.07		9999	0.000239868	6	5.60748	*	1	1	10651	0.000444468	9	10577	0.000393271	8	8571	0.000246667	7		-0.889838	-0.176557	-0.849513	-0.513035
tRNA-Pro-1	-		468909	468985	0.076		0	0	0	0		0	0	0	0	0	0	0	0	0	0	0		#DIV/0!	#DIV/0!	#DIV/0!	#DIV/0!
GSU0437	-	UbiD family decarboxylase	469235	470650	1.415		2	4.79784e-08	1	0.706714		0	0	0	0	0	0	0	0	3	8.63379e-08	2		#DIV/0!	#DIV/0!	#DIV/0!	#DIV/0!
GSU0438	-	lipoprotein	470650	471180	0.53		5614	0.000134675	5	9.43396		0	0	4575	0.000190916	5	4746	0.000176464	6	6006	0.000172849	8		-0.503448	-0.113558	-0.143427	-0.128492
GSU0439	-	prenyltransferase	471180	472076	0.896		4431	0.000106296	2	2.23214		0	0	1171	4.88661e-05	1	297	1.1043e-05	1	330	9.49717e-06	2		1.12119	-2.1457	-2.36326	-2.25448
GSU0440	-	menaquinone biosynthesis decarboxylase	472073	472696	0.623		0	0	0	0	*	54	1	0	0	0	0	0	0	0	0	0		#DIV/0!	#DIV/0!	#DIV/0!	#DIV/0!
GSU0441	mqnC-2	dehypoxanthinylfutalosine cyclase	472701	473786	1.085		2252	5.40237e-05	2	1.84332		0	0	533	2.22422e-05	3	399	1.48355e-05	3	1001	2.88081e-05	2		1.28029	-0.584245	0.373175	-0.105535
GSU0442	mqnC-1	dehypoxanthinylfutalosine cyclase	473786	474850	1.064		0	0	0	0		0	0	0	0	0	1	3.71817e-08	1	0	0	0		#DIV/0!	#DIV/0!	#DIV/0!	#DIV/0!
GSU0443	-	ribonuclease D	475017	476162	1.145		11835	0.000283912	8	6.9869	**	164	2	8536	0.000356209	10	12076	0.000449006	8	15181	0.000436899	10		-0.327278	0.334012	0.294575	0.314294
GSU0444	-	hypothetical protein	476300	477022	0.722		7638	0.00018323	6	8.31025		0	0	3092	0.00012903	6	8757	0.0003256	6	11850	0.000341035	7		0.505949	1.3354	1.40222	1.36881
GSU0446	rsmE	16S ribosomal RNA methyltransferase RsmE	477062	477844	0.782		1102	2.64361e-05	2	2.55754		0	0	718	2.99623e-05	2	1266	4.7072e-05	2	875	2.51819e-05	3		-0.180637	0.651723	-0.25076	0.200481
GSU0447	prmA	50S ribosomal protein L11 methyltransferase	477847	478746	0.899		1542	3.69914e-05	3	3.33704		0	0	1228	5.12447e-05	2	1447	5.38019e-05	3	1625	4.67664e-05	3		-0.470213	0.0702559	-0.13193	-0.0308372
GSU0448	-	zinc-dependent amidohydrolase	478891	480054	1.163		1565	3.75431e-05	9	7.73861	**	767	2	829	3.45943e-05	8	1120	4.16435e-05	13	2498	7.18907e-05	10		0.118013	0.267556	1.05527	0.661413
GSU0450	-	PEP synthetase regulatory protein	480191	481000	0.809		4269	0.00010241	10	12.3609		0	0	4948	0.000206481	10	4894	0.000181967	9	8732	0.000251301	10		-1.01165	-0.18233	0.283407	0.0505387
GSU0451	-	winged-helix transcriptional response regulator	481048	481722	0.674		3	7.19677e-08	1	1.48368	*	39	1	1	4.17302e-08	1	0	0	0	5	1.43897e-07	4		0.786257	#NUM!	1.78587	#NUM!
GSU0452	-	sensor histidine kinase, HAMP domain-containing	481726	483135	1.409		8430	0.000202229	9	6.38751		0	0	7658	0.00031957	9	7815	0.000290575	9	9307	0.000267849	6		-0.66014	-0.13722	-0.254711	-0.195966
GSU0453	mqnB	futalosine hydrolase	483141	483872	0.731		0	0	0	0		0	0	0	0	0	0	0	0	1	2.87793e-08	1		#DIV/0!	#DIV/0!	#DIV/0!	#DIV/0!
GSU0454	mqnD	1,4-dihydroxy-6-naphthoate synthase	483872	484708	0.836		1	2.39892e-08	1	1.19617		0	0	0	0	0	0	0	0	1	2.87793e-08	1		#DIV/0!	#DIV/0!	#DIV/0!	#DIV/0!
GSU0455	-	rare lipoprotein A-like lipoprotein	484811	485263	0.452		4417	0.00010596	4	8.84956		0	0	4170	0.000174015	4	4234	0.000157427	4	6073	0.000174777	6		-0.715686	-0.144525	0.00630253	-0.069111
GSU0456	-	exporter	485315	487864	2.549		9440	0.000226458	20	7.84621		0	0	7051	0.00029424	17	6927	0.000257558	18	8552	0.000246121	22		-0.377746	-0.192096	-0.257625	-0.224861
GSU0457	-	outer membrane lipoprotein LolB	487865	488554	0.689		1	2.39892e-08	1	1.45138		0	0	0	0	0	0	0	0	1	2.87793e-08	1		#DIV/0!	#DIV/0!	#DIV/0!	#DIV/0!
GSU3483	-	outer membrane lipoprotein carrier/sorting protein LolA	488568	489191	0.623		167	4.0062e-06	2	3.21027		0	0	222	9.2641e-06	2	153	5.6888e-06	1	160	4.60469e-06	2		-1.20942	-0.703526	-1.00855	-0.856037
GSU0458	fabZ-1	(3R)-hydroxyacyl-(acyl carrier protein) dehydratase	489191	489580	0.389		1244	2.98426e-05	6	15.4242	*	2451	1	1283	5.35398e-05	4	1411	5.24634e-05	6	1958	5.63499e-05	4		-0.84324	-0.0293016	0.0738001	0.0222493
GSU0459	-	3-oxoacyl-(ACP) synthase-like protein	489573	490598	1.025		4823	0.0001157	6	5.85366		0	0	3350	0.000139796	5	3025	0.000112475	5	5199	0.000149624	6		-0.272936	-0.313724	0.0980136	-0.107855
GSU0460	fabF-1	3-oxoacyl-(acyl carrier protein) synthase II	490610	491815	1.205		4875	0.000116947	7	5.80913	*	76	1	3199	0.000133495	7	5258	0.000195501	10	5967	0.000171726	10		-0.190924	0.550395	0.363325	0.45686
GSU0461	fabG-1	3-oxoacyl-ACP reductase	491950	492690	0.74		9821	0.000235598	6	8.10811		0	0	5311	0.000221629	5	7111	0.000264399	4	8340	0.000240019	6		0.0881811	0.25457	0.115004	0.184787
GSU0462	-	M48 family peptidase	492739	493812	1.073		10062	0.00024138	10	9.31966	*	92	1	6084	0.000253886	11	6636	0.000246738	12	10680	0.000307363	12		-0.0728802	-0.0412047	0.27576	0.117278
GSU0463	-	hypothetical protein	493809	495050	1.241		10994	0.000263737	19	15.3102	**	621	3	7462	0.000311391	21	8563	0.000318387	19	9298	0.00026759	19		-0.239623	0.0320555	-0.218701	-0.0933229
GSU0464	-	S4 domain-containing protein	495064	495261	0.197		0	0	0	0		0	0	36	1.50229e-06	1	0	0	0	41	1.17995e-06	1		#NUM!	#NUM!	-0.348432	#NUM!
GSU0465	efp-1	elongation factor P	495359	495922	0.563		5822	0.000139665	7	12.4334		0	0	4126	0.000172179	7	6125	0.000227738	10	6304	0.000181425	11		-0.301934	0.403468	0.0754643	0.239466
tRNA-Phe	-		496023	496098	0.075		1	2.39892e-08	1	13.3333		0	0	1	4.17302e-08	1	1	3.71817e-08	1	2	5.75586e-08	1		-0.798705	-0.166498	0.463941	0.148721
GSU0466	macA	cytochrome c peroxidase	496163	497203	1.04		3938	9.44695e-05	10	9.61538		0	0	2326	9.70644e-05	10	2521	9.37351e-05	7	3240	9.3245e-05	11		-0.0390932	-0.0503534	-0.0579167	-0.0541351
GSU0467	-	hypothetical protein	497298	498158	0.86		6837	0.000164014	12	13.9535		0	0	5496	0.000229349	9	6723	0.000249973	12	7947	0.000228709	14		-0.483724	0.124225	-0.00403111	0.0600968
GSU0468	-	hypothetical protein	498206	498718	0.512		6508	0.000156122	5	9.76562		0	0	4412	0.000184114	4	5010	0.00018628	7	8795	0.000253114	5		-0.237924	0.0168794	0.459191	0.238035
GSU0469	-	hypothetical protein	498747	499100	0.353		845	2.02709e-05	4	11.3314		0	0	1265	5.27887e-05	3	1060	3.94126e-05	3	1357	3.90535e-05	3		-1.38082	-0.421572	-0.434776	-0.428174
GSU0470	-	sigma-54-dependent transcriptional response regulator	499282	500643	1.361		2218	5.32081e-05	5	3.67377		0	0	1351	5.63775e-05	5	2687	9.99072e-05	5	2619	7.5373e-05	6		-0.0834736	0.82547	0.418929	0.6222
GSU0471	-	sensor histidine kinase	500660	501895	1.235		8717	0.000209114	14	11.336		0	0	6947	0.0002899	13	6322	0.000235063	12	10358	0.000298096	15		-0.471264	-0.302508	0.040224	-0.131142
GSU0472	-	SRPBCC domain-containing protein	502058	502528	0.47		5614	0.000134675	9	19.1489	*	53	1	3197	0.000133411	10	2923	0.000108682	9	6500	0.000187066	10		0.0136051	-0.295767	0.487662	0.0959471
GSU0473	-	transcriptional regulator	502662	503666	1.004		3666	8.79445e-05	10	9.96016		0	0	3632	0.000151564	11	3924	0.000145901	12	3571	0.000102771	13		-0.785263	-0.0549376	-0.560496	-0.307717
GSU0474	-	sensor diguanylate cyclase/phosphodiesterase, PAS and PAS domain-containing	503799	506177	2.378		25165	0.000603689	34	14.2977	**	1334	2	18741	0.000782065	30	21620	0.000803869	34	23043	0.000663162	31		-0.373485	0.0396701	-0.237929	-0.0991293
GSU0475	-	sensor histidine kinase, PAS domain-containing	506167	508035	1.868		16510	0.000396062	24	12.848	**	728	2	10552	0.000440337	21	12032	0.00044737	24	19534	0.000562175	24		-0.152882	0.0228616	0.352411	0.187637
GSU0476	-	hypothetical protein	508367	509527	1.16		1	2.39892e-08	1	0.862069	*	208	1	0	0	0	0	0	0	0	0	0		#DIV/0!	#DIV/0!	#DIV/0!	#DIV/0!
GSU0477	-	HAD superfamily hydrolase	509598	510236	0.638		928	2.2262e-05	5	7.83699		0	0	1337	5.57933e-05	7	1012	3.76279e-05	6	1874	5.39324e-05	8		-1.32551	-0.568289	-0.048938	-0.308613
GSU0478	-	ferritin-like domain-containing protein	510233	510691	0.458		1721	4.12854e-05	5	10.917		0	0	1023	4.269e-05	4	975	3.62522e-05	3	1331	3.83053e-05	3		-0.0482643	-0.23583	-0.156355	-0.196093
GSU0479	aspA	aspartate ammonia-lyase	510723	512114	1.391		2822	6.76976e-05	10	7.18907	*	374	1	1855	7.74095e-05	9	1978	7.35454e-05	9	2753	7.92294e-05	9		-0.193406	-0.0738752	0.033526	-0.0201746
GSU0480	-	thioredoxin/NifU-like domain-containing protein	512158	512382	0.224		42	1.00755e-06	1	4.46429		0	0	0	0	0	0	0	0	0	0	0		#DIV/0!	#DIV/0!	#DIV/0!	#DIV/0!
GSU0481	-	hypothetical protein	512419	512619	0.2		91	2.18302e-06	2	10		0	0	287	1.19766e-05	2	225	8.36588e-06	2	321	9.23816e-06	2		-2.45582	-0.517624	-0.374537	-0.446081
GSU0482	cls-1	cardiolipin synthase	512754	513944	1.19		31584	0.000757675	22	18.4874		0	0	23544	0.000982496	20	29026	0.00107924	17	31852	0.000916679	21		-0.374871	0.135488	-0.100035	0.0177265
GSU0483	queC	7-cyano-7-deazaguanine synthase	514035	514748	0.713		481	1.15388e-05	5	7.01262	**	163	2	420	1.75267e-05	3	548	2.03756e-05	4	519	1.49365e-05	6		-0.603058	0.217288	-0.230714	-0.00671306
GSU0484	folE	GTP cyclohydrolase	514814	515590	0.776		2	4.79784e-08	2	2.57732		0	0	2	8.34604e-08	2	2	7.43634e-08	2	3	8.63379e-08	1		-0.798705	-0.166498	0.048903	-0.0587977
GSU0485	-	hypothetical protein	515704	516441	0.737		7326	0.000175745	8	10.8548	*	297	1	4473	0.000186659	8	5440	0.000202268	10	6017	0.000173165	8		-0.0869223	0.115865	-0.108258	0.0038038
GSU0486	tdcB	threonine dehydratase	516392	517600	1.208		8250	0.000197911	8	6.62252		0	0	4960	0.000206982	6	6087	0.000226325	6	5806	0.000167093	9		-0.0646513	0.128893	-0.308855	-0.0899811
GSU0487	dmeF	cobalt/zinc/iron/cadmium/nickel efflux protein	517622	518617	0.995		10750	0.000257884	10	10.0503	*	405	1	6980	0.000291277	10	10483	0.000389776	10	11747	0.000338071	9		-0.175668	0.420254	0.214934	0.317594
GSU0488	trxB	thioredoxin reductase	518775	519725	0.95		1	2.39892e-08	1	1.05263		0	0	1	4.17302e-08	1	0	0	0	1	2.87793e-08	1		-0.798705	#NUM!	-0.536059	#NUM!
GSU0489	comM	competence ATPase ComM	519731	521260	1.529		13578	0.000325726	19	12.4264		0	0	9295	0.000387882	16	10226	0.00038022	15	14212	0.000409012	20		-0.251961	-0.0287833	0.0765234	0.02387
GSU0490	ato-1	succinyl:acetate coenzyme A transferase	521512	523107	1.595		19510	0.00046803	21	13.1661	**	1030	4	11078	0.000462287	18	10934	0.000406545	19	13965	0.000401903	17		0.0178111	-0.185375	-0.201941	-0.193658
GSU0491	rhlE-1	ATP-dependent RNA helicase RhlE	523211	524563	1.352		2574	6.17482e-05	10	7.39645		0	0	2975	0.000124147	10	2276	8.46256e-05	9	2582	7.43082e-05	10		-1.00758	-0.552888	-0.74046	-0.646674
GSU0492	xerC	site-specific recombinase XerC	524991	525875	0.884		1961	4.70429e-05	10	11.3122		0	0	2111	8.80924e-05	10	1415	5.26121e-05	11	1469	4.22768e-05	7		-0.905042	-0.743623	-1.05915	-0.901387
GSU0493	-	FAD-dependent pyridine nucleotide-disulfide oxidoreductase family protein	526066	527325	1.259		15201	0.00036466	20	15.8856	*	1	1	11847	0.000494378	21	12011	0.000446589	27	19660	0.000565801	28		-0.439061	-0.146664	0.194682	0.0240091
GSU0494	-	hypothetical protein	527313	528443	1.13		3485	8.36024e-05	10	8.84956		0	0	2987	0.000124648	9	2914	0.000108347	11	3976	0.000114427	9		-0.576244	-0.202195	-0.123439	-0.162817
GSU0496	-	RND family efflux pump membrane fusion protein	528743	529951	1.208		12508	0.000300057	10	8.27815	*	1	1	10073	0.000420348	10	10888	0.000404834	11	12508	0.000359972	13		-0.486348	-0.0542529	-0.223702	-0.138977
GSU3484	-	ABC transporter ATP-binding protein	529952	530659	0.707		3706	8.8904e-05	8	11.3154		0	0	2382	9.94013e-05	9	2829	0.000105187	8	4053	0.000116643	7		-0.161016	0.0816203	0.230757	0.156189
GSU3485	-	ABC transporter membrane protein	530656	531882	1.226		226	5.42156e-06	3	2.44698	*	1	1	830	3.46361e-05	3	885	3.29058e-05	2	818	2.35415e-05	4		-2.67549	-0.0739323	-0.55707	-0.315501
GSU0498	-	hypothetical protein	531913	532083	0.17		2934	7.03844e-05	2	11.7647		0	0	1631	6.80619e-05	3	1726	6.41756e-05	2	2005	5.77025e-05	2		0.0484068	-0.0848228	-0.238214	-0.161518
GSU0499	-	zinc metalloendopeptidase	532091	532696	0.605		5697	0.000136667	8	13.2231		0	0	4701	0.000196174	7	4507	0.000167578	9	6048	0.000174057	9		-0.521471	-0.227299	-0.172569	-0.199934
GSU0500	typA	translation-regulating membrane GTPase TypA	533052	534848	1.796		6285	0.000150772	14	7.7951	**	3911	2	2363	9.86084e-05	14	1289	4.79272e-05	10	1439	4.14134e-05	12		0.612588	-1.04087	-1.25161	-1.14624
GSU0501	yfiO	outer membrane protein assembly lipoprotein YfiO	534964	535728	0.764		82316	0.0019747	10	13.089		0	0	3492	0.000145722	4	1829	6.80053e-05	4	2043	5.87961e-05	4		3.76034	-1.0995	-1.30942	-1.20446
GSU0502	-	lipoprotein	535730	536101	0.371		1126	2.70119e-05	1	2.69542		0	0	1025	4.27734e-05	1	933	3.46905e-05	2	2348	6.75738e-05	2		-0.663122	-0.302173	0.659749	0.178788
GSU0503	crcB	camphor resistance protein CrcB	536133	536507	0.374		434	1.04113e-05	3	8.02139		0	0	149	6.2178e-06	1	6	2.2309e-07	1	295	8.4899e-06	4		0.743677	-4.8007	0.449343	-2.17568
GSU0504	-	hypothetical protein	536517	536876	0.359		1397	3.35129e-05	5	13.9276		0	0	836	3.48864e-05	4	865	3.21622e-05	3	1867	5.3731e-05	5		-0.0579481	-0.117301	0.623088	0.252893
GSU0505	-	hypothetical protein	536873	537382	0.509		200	4.79784e-06	3	5.89391		0	0	0	0	0	0	0	0	2	5.75586e-08	2		#DIV/0!	#DIV/0!	#DIV/0!	#DIV/0!
GSU0506	-	hypothetical protein	537382	537798	0.416		15	3.59838e-07	2	4.80769		0	0	206	8.59642e-06	2	1	3.71817e-08	1	2	5.75586e-08	2		-4.57832	-7.853	-7.22256	-7.53778
GSU0507	plsY	hypothetical protein	537872	538456	0.584		2	4.79784e-08	2	3.42466		0	0	0	0	0	2	7.43634e-08	2	2	5.75586e-08	2		#DIV/0!	#DIV/0!	#DIV/0!	#DIV/0!
GSU0508	yceG	hypothetical protein	538453	539475	1.022		25215	0.000604888	20	19.5695		0	0	8281	0.000345568	18	7792	0.00028972	14	10600	0.000305061	15		0.8077	-0.25431	-0.179872	-0.217091
GSU0509	sfrA	NADPH oxidoreductase subunit alpha	539533	542067	2.534		8	1.91914e-07	5	1.97316		0	0	1	4.17302e-08	1	30	1.11545e-06	5	37	1.06483e-06	5		2.20129	4.74039	4.67339	4.70689
GSU0510	sfrB	NADPH oxidoreductase subunit beta	542191	544209	2.018		73	1.75121e-06	5	2.4777		0	0	0	0	0	3	1.11545e-07	3	4	1.15117e-07	3		#DIV/0!	#DIV/0!	#DIV/0!	#DIV/0!
GSU0511	-	leucyl aminopeptidase-like protein	544479	545603	1.124		8943	0.000214536	19	16.9039		0	0	5129	0.000214034	17	6407	0.000238223	19	9001	0.000259043	16		0.00337605	0.154473	0.275348	0.214911
GSU0512	-	hypothetical protein	545693	547333	1.64		13330	0.000319776	15	9.14634		0	0	8921	0.000372275	15	11264	0.000418815	15	11583	0.000333351	13		-0.219306	0.169943	-0.159328	0.00530781
GSU0513	-	dephospho-coenzyme A kinase	547436	548029	0.593		1	2.39892e-08	1	1.68634		0	0	0	0	0	0	0	0	0	0	0		#DIV/0!	#DIV/0!	#DIV/0!	#DIV/0!
GSU0514	-	IclR family transcriptional regulator	548061	548843	0.782		2	4.79784e-08	1	1.27877		0	0	0	0	0	0	0	0	2	5.75586e-08	2		#DIV/0!	#DIV/0!	#DIV/0!	#DIV/0!
GSU0515	usp-1	universal stress protein Usp	549157	549612	0.455		4741	0.000113733	4	8.79121		0	0	5061	0.000211196	4	5872	0.000218331	4	6259	0.00018013	7		-0.892936	0.0479311	-0.22955	-0.0908094
GSU0516	-	TIM alpha/beta-barrel protein	549745	550536	0.791		3645	8.74407e-05	5	6.32111		0	0	3014	0.000125775	6	3240	0.000120469	6	4265	0.000122744	7		-0.524466	-0.062184	-0.0351931	-0.0486886
GSU0517	-	nucleotidyltransferase	550542	551756	1.214		3661	8.78245e-05	9	7.41351		0	0	2255	9.41016e-05	11	2118	7.87509e-05	9	4268	0.00012283	9		-0.0995949	-0.256923	0.384373	0.063725
GSU0518	aplD	sodium/solute symporter family protein	551778	553301	1.523		14344	0.000344101	24	15.7584	**	2884	4	9653	0.000402822	21	12451	0.000462949	20	16987	0.000488874	24		-0.227307	0.200714	0.279322	0.240018
GSU0519	-	hypothetical protein	553294	553620	0.326		9778	0.000234567	8	24.5399		0	0	6191	0.000258352	8	7124	0.000264882	8	6362	0.000183094	6		-0.139338	0.0360166	-0.496752	-0.230367
GSU0520	truD	tRNA pseudouridine 13 synthase	553697	554923	1.226		2247	5.39038e-05	6	4.89396	*	29	1	1325	5.52925e-05	7	2085	7.75239e-05	8	2124	6.11273e-05	7		-0.0366975	0.487557	0.144732	0.316144
GSU0521	trmB	tRNA (N7-methyl-G46)-methyltransferase	554927	555556	0.629		9897	0.000237421	9	14.3084		0	0	6008	0.000250715	8	8028	0.000298495	11	8415	0.000242178	10		-0.0785988	0.251657	-0.049981	0.100838
GSU0522	rhlB	ATP-dependent RNA helicase RhlB	555696	557027	1.331		12495	0.000299745	13	9.76709		0	0	11662	0.000486657	12	10786	0.000401042	14	15934	0.00045857	12		-0.69917	-0.279154	-0.0857662	-0.18246
GSU0523	-	pyridoxal-5'-phosphate-dependent chorismate-binding enzyme	557096	558886	1.79		2763	6.62822e-05	10	5.58659		0	0	1991	8.30848e-05	9	2698	0.000100316	12	4851	0.000139608	13		-0.325963	0.271899	0.74873	0.510314
GSU0524	-	hypothetical protein	558883	559740	0.857		37	8.87601e-07	2	2.33372		0	0	1	4.17302e-08	1	62	2.30527e-06	1	67	1.92821e-06	3		4.41075	5.7877	5.53003	5.65886
GSU0525	dtd	D-tyrosyl-tRNA(Tyr) deacylase	559883	560341	0.458		314	7.53261e-06	2	4.36681	*	214	1	231	9.63967e-06	2	181	6.72989e-06	2	464	1.33536e-05	2		-0.355834	-0.518402	0.470172	-0.0241145
GSU0526	ymdB	O-acetyl-ADP-ribose deacetylase	560338	560859	0.521		1803	4.32526e-05	3	5.75816		0	0	1647	6.87296e-05	5	1558	5.79291e-05	4	1904	5.47958e-05	4		-0.668146	-0.246644	-0.326867	-0.286755
GSU0527	-	TrkA domain-containing protein	561004	562698	1.694		12208	0.00029286	21	12.3967	**	7186	2	8807	0.000367518	14	10334	0.000384236	20	11970	0.000344488	19		-0.327601	0.0641778	-0.0933589	-0.0145905
GSU0528	-	ferredoxin and NADH nitroreductase domain-containing protein	562720	563544	0.824		637	1.52811e-05	3	3.64078	**	645	2	535	2.23257e-05	3	617	2.29411e-05	3	977	2.81174e-05	5		-0.546951	0.0392332	0.33276	0.185997
GSU0529	nfo	endodeoxyribonuclease IV	563532	564422	0.89		2750	6.59704e-05	9	10.1124		0	0	1318	5.50004e-05	8	1470	5.46571e-05	7	1878	5.40475e-05	9		0.262376	-0.00903266	-0.0252128	-0.0171227
GSU0530	-	histidine triad (HIT) family hydrolase	564426	564845	0.419		593	1.42256e-05	4	9.54654		0	0	409	1.70676e-05	2	401	1.49099e-05	1	483	1.39004e-05	2		-0.262774	-0.194997	-0.296137	-0.245567
GSU0531	dapF	diaminopimelate epimerase	564951	565799	0.848		38	9.1159e-07	11	12.9717		0	0	15	6.25953e-07	5	424	1.5765e-05	7	42	1.20873e-06	7		0.542332	4.65453	0.949367	2.80195
GSU3486	-	hypothetical protein	565956	566165	0.209		3358	8.05558e-05	2	9.56938		0	0	1956	8.16242e-05	1	2753	0.000102361	3	3714	0.000106886	5		-0.0190094	0.3266	0.389008	0.357804
GSU0533	-	cytochrome c	566256	566660	0.404		189	4.53396e-06	2	4.9505		0	0	66	2.75419e-06	1	118	4.38744e-06	1	99	2.84915e-06	1		0.719143	0.67175	0.048903	0.360327
GSU0534	iscR-1	helix-turn-helix iron-sulfur cluster-binding transcriptional regulator IscR	566810	567274	0.464		5119	0.000122801	3	6.46552		0	0	5092	0.00021249	5	4934	0.000183455	4	8157	0.000234753	5		-0.791076	-0.211973	0.143747	-0.0341132
GSU0535	cysK	cysteine synthase A	567295	568218	0.923		0	0	0	0		0	0	0	0	0	0	0	0	0	0	0		#DIV/0!	#DIV/0!	#DIV/0!	#DIV/0!
GSU0536	-	adenosine nucleotide alpha-hydrolase superfamily protein	568282	569091	0.809		14882	0.000357008	4	4.94438		0	0	3141	0.000131075	4	540	2.00781e-05	2	838	2.41171e-05	2		1.44557	-2.70669	-2.44226	-2.57448
GSU0537	-	sensor diguanylate cyclase/phosphodiesterase, PAS domain-containing	569168	571387	2.219		15855	0.000380349	23	10.365	**	2358	2	12356	0.000515618	20	13416	0.00049883	22	15404	0.000443316	23		-0.438979	-0.0477556	-0.217966	-0.132861
GSU0538	hspA-1	ATP-independent chaperone	571368	571811	0.443		6513	0.000156242	6	13.544	*	1160	1	3103	0.000129489	6	4060	0.000150958	6	3669	0.000105591	7		0.270953	0.221318	-0.294336	-0.0365093
GSU0539	-	hypothetical protein	571958	572134	0.176		1460	3.50243e-05	5	28.4091		0	0	545	2.2743e-05	4	932	3.46534e-05	4	1028	2.95851e-05	4		0.622935	0.607575	0.379453	0.493514
GSU0540	-	hypothetical protein	572390	572569	0.179		2247	5.39038e-05	1	5.58659		0	0	1729	7.21515e-05	1	1854	6.89349e-05	1	1676	4.82341e-05	1		-0.420643	-0.0657951	-0.580975	-0.323385
GSU0541	polA	DNA polymerase I	572570	575245	2.675		251	6.02129e-06	2	0.747664		0	0	405	1.69007e-05	3	248	9.22106e-06	3	114	3.28084e-06	8		-1.48894	-0.87408	-2.36495	-1.61951
GSU0542	-	diguanylate cyclase	575435	576460	1.025		15817	0.000379437	10	9.7561	**	320	2	9982	0.000416551	8	9599	0.000356907	8	12554	0.000361295	8		-0.13463	-0.222943	-0.205313	-0.214128
GSU0543	-	outer membrane lipoprotein, Slp family	576485	576982	0.497		5320	0.000127623	4	8.04829		0	0	3997	0.000166796	5	3540	0.000131623	3	4909	0.000141278	3		-0.386197	-0.341667	-0.239548	-0.290607
GSU0544	-	SAM-dependent methyltransferase	576999	577628	0.629		541	1.29782e-05	3	4.76948		0	0	604	2.5205e-05	3	566	2.10448e-05	3	896	2.57863e-05	5		-0.957625	-0.260245	0.0328907	-0.113677
GSU0545	-	hypothetical protein	577777	578703	0.926		703	1.68644e-05	3	3.23974		0	0	392	1.63582e-05	4	987	3.66983e-05	4	938	2.6995e-05	3		0.0439658	1.1657	0.722675	0.944186
GSU0546	-	peptidyl-tRNA hydrolase-like protein	578706	579086	0.38		43	1.03154e-06	1	2.63158		0	0	107	4.46513e-06	1	212	7.88252e-06	1	95	2.73403e-06	2		-2.11391	0.819955	-0.707671	0.0561421
GSU0547	mutS-2	DNA mismatch repair ATPase MutS-2	579083	581461	2.378		1643	3.94143e-05	8	3.36417		0	0	932	3.88925e-05	5	1238	4.6031e-05	6	1791	5.15437e-05	6		0.0192254	0.243111	0.406304	0.324708
GSU0548	-	radical SAM domain-containing iron-sulfur cluster-binding oxidoreductase	581483	582997	1.514		18503	0.000443873	15	9.90753	*	34	1	10513	0.000438709	12	15547	0.000578064	10	19254	0.000554117	17		0.0168795	0.397963	0.336924	0.367444
GSU0549	-	SAM-dependent methyltransferase	583119	583799	0.68		2949	7.07442e-05	5	7.35294		0	0	2235	9.3267e-05	4	2479	9.21735e-05	5	3891	0.00011198	4		-0.398754	-0.017015	0.263807	0.123396
GSU3487	-	hypothetical protein	583826	584143	0.317		1057	2.53566e-05	4	12.6183		0	0	394	1.64417e-05	3	735	2.73286e-05	4	922	2.65345e-05	5		0.625003	0.73305	0.690512	0.711781
GSU0551	-	hypothetical protein	584145	584486	0.341		1743	4.18132e-05	3	8.79765		0	0	1349	5.6294e-05	3	1474	5.48058e-05	3	1495	4.30251e-05	4		-0.429023	-0.0386523	-0.387804	-0.213228
GSU0552	-	reverse transcriptase	584619	586157	1.538		60579	0.00145324	61	39.6619	*	135	1	40006	0.00166946	64	52596	0.00195561	70	61580	0.00177223	63		-0.200104	0.228238	0.086186	0.157212
GSU0553	-	hypothetical protein	586234	587655	1.421		28874	0.000692665	40	28.1492	*	1944	1	20367	0.000849919	37	23076	0.000858005	38	31480	0.000905973	40		-0.295168	0.0136612	0.0921426	0.0529019
GSU0554		Piwi-like superfamily protein%3B N-terminal fragment	587648	589009	1.361		30046	0.00072078	34	24.9816	*	410	1	19201	0.000801261	33	22950	0.00085332	34	32343	0.000930809	42		-0.152714	0.0908143	0.216213	0.153513
GSU0555	-	hypothetical protein	589035	589397	0.362		0	0	0	0	**	14816	13	0	0	0	0	0	0	0	0	0		#DIV/0!	#DIV/0!	#DIV/0!	#DIV/0!
GSU0556	-	transposase of ISGsu7	589394	590284	0.89		0	0	0	0	**	104175	34	0	0	0	0	0	0	0	0	0		#DIV/0!	#DIV/0!	#DIV/0!	#DIV/0!
GSU0557		Piwi-like superfamily protein%3B C-terminal fragment	590324	590515	0.191		7177	0.000172171	9	47.1204		0	0	3806	0.000158825	9	5921	0.000220153	9	5455	0.000156991	8		0.1164	0.471067	-0.0167558	0.227156
GSU3488	-	hypothetical protein	590640	590888	0.248		14349	0.000344221	12	48.3871		0	0	12124	0.000505937	14	13147	0.000488828	14	13285	0.000382333	13		-0.555621	-0.0496306	-0.404127	-0.226879
GSU0559	-	transposase of ISGsu2, IS5 family	590951	592036	1.085		0	0	0	0	**	53227	32	0	0	0	0	0	0	0	0	0		#DIV/0!	#DIV/0!	#DIV/0!	#DIV/0!
GSU0561		KAP family NTPase%3B C-terminal fragment	592185	594158	1.973		39425	0.000945775	70	35.479	**	879	2	24831	0.0010362	59	30011	0.00111586	59	35215	0.00101346	58		-0.131737	0.106851	-0.0320117	0.0374194
GSU0562	-	hypothetical protein	594222	594818	0.596		13740	0.000329612	17	28.5235	*	1160	1	9714	0.000405367	15	10102	0.00037561	17	11611	0.000334157	18		-0.298461	-0.109995	-0.278705	-0.19435
GSU0563	-	hypothetical protein	595010	595390	0.38		5611	0.000134604	11	28.9474		0	0	3376	0.000140881	9	6128	0.00022785	8	5832	0.000167841	8		-0.0657622	0.693603	0.252616	0.47311
GSU0564	-	hypothetical protein	595480	596703	1.223		0	0	0	0	**	44320	25	0	0	0	0	0	0	0	0	0		#DIV/0!	#DIV/0!	#DIV/0!	#DIV/0!
GSU0566	-	NrdH-like redox domain-containing protein	598730	599221	0.491		8835	0.000211945	7	14.2566		0	0	7451	0.000310932	7	7855	0.000292062	7	11042	0.000317781	10		-0.552909	-0.0903212	0.0314361	-0.0294426
GSU0567	tag	3-methyladenine DNA glycosylase	599264	599839	0.575		442	1.06032e-05	3	5.21739		0	0	551	2.29933e-05	3	315	1.17122e-05	3	883	2.54121e-05	5		-1.11671	-0.973199	0.144302	-0.414449
GSU0568	-	hypothetical protein	599836	600237	0.401		1869	4.48359e-05	2	4.98753		0	0	1808	7.54482e-05	3	1458	5.42109e-05	2	2203	6.34008e-05	3		-0.750833	-0.476902	-0.250985	-0.363944
GSU0569	-	nicotinamidase-like cysteine hydrolase	600277	600825	0.548		1921	4.60833e-05	5	9.12409		0	0	1683	7.02319e-05	4	1126	4.18666e-05	5	1890	5.43929e-05	6		-0.607883	-0.746327	-0.368708	-0.557518
GSU0570	-	SAM-dependent methyltransferase	600866	601471	0.605		1664	3.99181e-05	6	9.91736	*	185	1	1288	5.37485e-05	5	893	3.32033e-05	5	1365	3.92838e-05	3		-0.429182	-0.694899	-0.452291	-0.573595
GSU0571	folA	dihydrofolate reductase	601486	601968	0.482		0	0	0	0	**	486	2	0	0	0	0	0	0	0	0	0		#DIV/0!	#DIV/0!	#DIV/0!	#DIV/0!
GSU0572	-	hydrolase, cyclic phosphodiesterase-like domain-containing	601965	603113	1.148		2983	7.15598e-05	10	8.7108		0	0	2880	0.000120183	8	3138	0.000116676	11	4224	0.000121564	12		-0.74801	-0.0427219	0.0164816	-0.0131202
GSU0573	-	zinc-containing alcohol dehydrogenase	603115	604107	0.992		186	4.46199e-06	2	2.01613		0	0	58	2.42035e-06	1	61	2.26808e-06	2	49	1.41019e-06	3		0.882473	-0.0937421	-0.779331	-0.436536
GSU0574	-	hypothetical protein	604450	605376	0.926		1229	2.94828e-05	5	5.39957		0	0	1410	5.88396e-05	6	984	3.65868e-05	6	2125	6.1156e-05	6		-0.996915	-0.685463	0.0557082	-0.314878
GSU0575	cstA	carbon starvation protein CstA	605501	607429	1.928		19593	0.000470021	20	10.3734	*	1	1	12244	0.000510944	17	14723	0.000547426	17	15982	0.000459951	21		-0.120442	0.0994983	-0.151686	-0.0260941
GSU0576	-	hypothetical protein	607699	608142	0.443		10954	0.000262778	11	24.8307		0	0	8823	0.000368185	10	10366	0.000385426	11	11167	0.000321379	10		-0.486589	0.0660197	-0.196159	-0.0650697
GSU0577	recO	DNA repair protein RecO	608209	608940	0.731		710	1.70323e-05	4	5.47196		0	0	497	2.07399e-05	4	356	1.32367e-05	4	560	1.61164e-05	2		-0.284132	-0.647867	-0.363878	-0.505873
GSU0578	glyQ	glycyl-tRNA ligase subunit alpha	609218	610096	0.878		2	4.79784e-08	2	2.2779		0	0	2	8.34604e-08	1	3	1.11545e-07	2	6	1.72676e-07	3		-0.798705	0.418464	1.0489	0.733684
GSU0579	glyS	glycyl-tRNA ligase subunit beta	610098	612161	2.063		0	0	0	0	*	86	1	2	8.34604e-08	2	2	7.43634e-08	2	3	8.63379e-08	3		#NUM!	-0.166498	0.048903	-0.0587977
GSU0580	ppdK	pyruvate phosphate dikinase	612282	614948	2.666		0	0	0	0		0	0	0	0	0	1	3.71817e-08	1	3	8.63379e-08	1		#DIV/0!	#DIV/0!	#DIV/0!	#DIV/0!
GSU0581	-	cold shock DNA/RNA-binding protein	615106	615306	0.2		630	1.51132e-05	2	10		0	0	267	1.1142e-05	2	318	1.18238e-05	2	469	1.34975e-05	2		0.439807	0.0856886	0.276689	0.181189
GSU0582	mcp40H-2	methyl-accepting chemotaxis sensory transducer, class 40H dimer with helix-swapped heme-binding site-containing PAS domain	615507	617597	2.09		14874	0.000356816	26	12.4402	*	1	1	11564	0.000482568	28	10917	0.000405913	25	15068	0.000433647	33		-0.435553	-0.249562	-0.154212	-0.201887
GSU0583	mcp64H-1	methyl-accepting chemotaxis sensory transducer, class 40+24H	617610	619310	1.7		10491	0.000251671	11	6.47059	*	350	1	8999	0.00037553	8	8627	0.000320767	12	14344	0.00041281	15		-0.57739	-0.227404	0.136551	-0.0454264
GSU0584	-	hypothetical protein	619421	620695	1.274		3092	7.41747e-05	12	9.41915		0	0	4270	0.000178188	10	4124	0.000153337	7	4317	0.00012424	7		-1.2644	-0.21669	-0.520266	-0.368478
GSU0585	ycgM	fumarylacetoacetate hydrolase family protein	621073	621729	0.656		9177	0.000220149	5	7.62195		0	0	6175	0.000257684	5	8000	0.000297454	5	8210	0.000236278	7		-0.227122	0.207062	-0.125116	0.040973
GSU0586	yhcC-2	radical SAM domain-containing iron-sulfur cluster-binding oxidoreductase	621757	622716	0.959		2	4.79784e-08	2	2.08551	*	159	1	1	4.17302e-08	1	0	0	0	4	1.15117e-07	2		0.201295	#NUM!	1.46394	#NUM!
GSU0587	tenI	carboxythiazole phosphate tautomerase	622720	623361	0.641		2691	6.4555e-05	1	1.56006		0	0	2873	0.000119891	1	2778	0.000103291	2	2805	8.0726e-05	4		-0.893121	-0.21501	-0.570617	-0.392813
GSU0588	thiG	thiazole synthase	623354	624136	0.782		0	0	0	0		0	0	0	0	0	0	0	0	5	1.43897e-07	4		#DIV/0!	#DIV/0!	#DIV/0!	#DIV/0!
GSU0589	thiS	thiamin biosynthesis sulfur carrier protein	624208	624405	0.197		0	0	0	0		0	0	0	0	0	0	0	0	1	2.87793e-08	1		#DIV/0!	#DIV/0!	#DIV/0!	#DIV/0!
GSU0590	-	hypothetical protein	624736	625266	0.53		2488	5.96852e-05	10	18.8679		0	0	2592	0.000108165	9	1738	6.46218e-05	9	2982	8.58199e-05	9		-0.857784	-0.743136	-0.333845	-0.53849
GSU0591	-	cytochrome c	625302	626153	0.851		6005	0.000144055	8	9.40071	**	221	2	3551	0.000148184	6	2958	0.000109983	6	2953	8.49853e-05	6		-0.0407664	-0.430102	-0.802103	-0.616103
GSU0592	omcQ	lipoprotein cytochrome c	626270	627259	0.989		26111	0.000626382	17	17.1891	**	172	2	16081	0.000671063	14	17544	0.000652316	19	22330	0.000642642	18		-0.0994047	-0.0408778	-0.0624333	-0.0516556
GSU0593	-	cytochrome b	627447	628103	0.656		35694	0.000856271	22	33.5366	*	2	1	20235	0.00084441	23	22255	0.000827479	25	28344	0.000815721	25		0.0201235	-0.0292218	-0.0498689	-0.0395454
GSU0594	-	cytochrome c	628107	629156	1.049		20139	0.000483119	20	19.0658		0	0	11643	0.000485865	16	11626	0.000432275	16	17014	0.000489651	18		-0.00817604	-0.168606	0.0112001	-0.0787032
GSU3489	-	hypothetical protein	629247	629480	0.233		870	2.08706e-05	2	8.58369		0	0	958	3.99775e-05	3	414	1.53932e-05	3	1116	3.21177e-05	2		-0.937716	-1.37689	-0.31582	-0.846357
GSU0596	-	response receiver	629554	629946	0.392		3745	8.98396e-05	8	20.4082		0	0	2934	0.000122436	7	3246	0.000120692	7	5194	0.00014948	9		-0.446608	-0.0207043	0.287918	0.133607
GSU0597	-	hypothetical protein	629997	630239	0.242		1682	4.03499e-05	4	16.5289	*	1	1	1208	5.04101e-05	3	1154	4.29077e-05	3	1439	4.14134e-05	3		-0.321148	-0.232476	-0.283613	-0.258044
GSU0598	-	sigma-54-dependent transcriptional response regulator	630757	632169	1.412		36397	0.000873136	24	16.9972		0	0	14225	0.000593612	20	14469	0.000537982	17	17454	0.000502314	20		0.556686	-0.141962	-0.24093	-0.191446
GSU0599	-	sensor histidine kinase, HAMP domain-containing protein	632266	633876	1.61		37805	0.000906912	27	16.7702		0	0	13453	0.000561396	19	13912	0.000517272	17	18093	0.000520704	19		0.691944	-0.118097	-0.108556	-0.113326
GSU0601	-	glycoside hydrolase	634074	637619	3.545		3873	9.29102e-05	21	5.92384		0	0	4503	0.000187911	24	2857	0.000106228	24	4499	0.000129478	28		-1.01614	-0.822884	-0.537342	-0.680113
GSU0602	-	hypothetical protein	637656	638420	0.764		2655	6.36914e-05	12	15.7068		0	0	1664	6.9439e-05	8	1523	5.66277e-05	11	2100	6.04366e-05	10		-0.124649	-0.294238	-0.200326	-0.247282
GSU0603	-	hypothetical protein	638390	639346	0.956		7605	0.000182438	12	12.5523		0	0	6765	0.000282305	14	6863	0.000255178	16	8521	0.000245228	13		-0.629847	-0.145749	-0.203127	-0.174438
tRNA-Thr-1	-		639610	639685	0.075		8	1.91914e-07	1	13.3333		0	0	0	0	0	8	2.97454e-07	1	59	1.69798e-06	2		#DIV/0!	#DIV/0!	#DIV/0!	#DIV/0!
GSU0604	thiC-1	phosphomethylpyrimidine synthase ThiC	639832	641142	1.31		5	1.19946e-07	3	2.29008		0	0	3	1.25191e-07	2	1	3.71817e-08	1	9	2.59014e-07	2		-0.0617397	-1.75146	1.0489	-0.351279
GSU0605	thiE/thiD	4-amino-5-hydroxymethyl-2-methylpyrimidine- phosphate kinase and thiamin monophosphate synthase	641192	642664	1.472		41	9.83558e-07	2	1.3587		0	0	72	3.00457e-06	2	55	2.04499e-06	2	303	8.72013e-06	2		-1.61108	-0.555064	1.53719	0.491063
GSU0606	alr	alanine racemase	642955	644103	1.148		4	9.59569e-08	3	2.61324		0	0	1	4.17302e-08	1	1	3.71817e-08	1	2	5.75586e-08	2		1.20129	-0.166498	0.463941	0.148721
GSU0607	selD	selenide, water dikinase	644120	645157	1.037		3096	7.42706e-05	4	3.85728		0	0	3089	0.000128905	7	2926	0.000108794	7	2932	8.43809e-05	5		-0.79544	-0.244709	-0.611314	-0.428011
GSU0608	-	hypothetical protein	645144	646424	1.28		0	0	0	0		0	0	0	0	0	0	0	0	2	5.75586e-08	2		#DIV/0!	#DIV/0!	#DIV/0!	#DIV/0!
GSU0609	purH	bifunctional phosphoribosylaminoimidazolecarboxamide formyltransferase/IMP cyclohydrolase	646477	648042	1.565		5	1.19946e-07	3	1.91693	*	827	1	12	5.00762e-07	2	7	2.60272e-07	2	12	3.45352e-07	7		-2.06174	-0.944106	-0.536059	-0.740083
GSU0610	purD	phosphoribosylamine--glycine ligase	648071	649342	1.271		0	0	0	0	*	378	1	1	4.17302e-08	1	1	3.71817e-08	1	1	2.87793e-08	1		#NUM!	-0.166498	-0.536059	-0.351279
GSU0611	purE-1	5-carboxyamino-1-(5-phosphoribosyl)imidazole carboxymutase	649357	649866	0.509		2748	6.59224e-05	7	13.7525		0	0	1907	7.95795e-05	6	2034	7.56276e-05	7	4285	0.000123319	6		-0.271628	-0.0734836	0.631931	0.279224
GSU0612	ppcA	cytochrome c	649999	650274	0.275		796	1.90954e-05	4	14.5455		0	0	529	2.20753e-05	3	562	2.08961e-05	2	549	1.57998e-05	2		-0.209205	-0.079196	-0.482521	-0.280859
GSU0613	-	ResB-like family cytochrome c biogenesis protein	650473	651837	1.364		2	4.79784e-08	2	1.46628		0	0	1	4.17302e-08	1	1	3.71817e-08	1	6	1.72676e-07	3		0.201295	-0.166498	2.0489	0.941202
GSU0614	-	ResC/HemX-like cytochrome c biogenesis membrane protein	651859	652710	0.851		5	1.19946e-07	3	3.52526		0	0	0	0	0	2	7.43634e-08	2	7	2.01455e-07	3		#DIV/0!	#DIV/0!	#DIV/0!	#DIV/0!
GSU0615	-	cytochrome c	652824	653837	1.013		4214	0.000101091	7	6.91017		0	0	2562	0.000106913	6	1963	7.29877e-05	7	2275	6.54729e-05	7		-0.0807854	-0.550709	-0.707463	-0.629086
GSU0616	-	cytochrome c	653852	654844	0.992		6712	0.000161016	16	16.129		0	0	4426	0.000184698	12	3437	0.000127794	13	4473	0.00012873	13		-0.197966	-0.531352	-0.52082	-0.526086
GSU0617	-	NHL repeat domain-containing protein	654900	655985	1.085		14963	0.000358951	15	13.8249		0	0	11124	0.000464207	15	9022	0.000335453	16	9433	0.000271475	16		-0.370981	-0.468655	-0.773947	-0.621301
GSU3490	-	hypothetical protein	656203	656343	0.14		3561	8.54256e-05	6	42.8571		0	0	2024	8.44619e-05	5	2903	0.000107938	5	2914	8.38629e-05	6		0.0163679	0.353837	-0.0102679	0.171784
GSU3491	-	hypothetical protein	656340	656546	0.206		3947	9.46854e-05	4	19.4175		0	0	2923	0.000121977	3	3017	0.000112177	2	3058	8.80071e-05	3		-0.365399	-0.120834	-0.470921	-0.295877
GSU0618	omcE	cytochrome c	656561	657259	0.698		555	1.3314e-05	3	4.29799		0	0	497	2.07399e-05	3	483	1.79588e-05	5	244	7.02215e-06	4		-0.639463	-0.207721	-1.56242	-0.885073
GSU0619	-	hypothetical protein	657438	659681	2.243		51460	0.00123449	46	20.5082	*	1	1	35838	0.00149553	48	23491	0.000873435	42	28274	0.000813706	49		-0.276744	-0.77588	-0.878074	-0.826977
GSU0621	-	hypothetical protein	659756	660757	1.001		11173	0.000268032	8	7.99201		0	0	1630	6.80202e-05	7	615	2.28667e-05	6	1788	5.14574e-05	7		1.97837	-1.57271	-0.402585	-0.987648
GSU0622	-	hypothetical protein	660754	662253	1.499		21622	0.000518695	24	16.0107	*	2704	1	10405	0.000434203	21	8495	0.000315859	21	11062	0.000318357	25		0.256518	-0.45909	-0.447724	-0.453407
GSU0623	-	undecaprenyl-phosphate glycosyltransferase, DPM1-like family	662262	663212	0.95		46553	0.00111677	18	18.9474		0	0	6548	0.000273249	15	4224	0.000157056	8	6790	0.000195412	12		2.03104	-0.798943	-0.483702	-0.641323
GSU0624	-	YqgM-like family glycosyltransferase	663237	664388	1.151		20219	0.000485038	11	9.55691		0	0	3108	0.000129697	7	1960	7.28761e-05	6	2831	8.14742e-05	7		1.90295	-0.831631	-0.670734	-0.751183
GSU0625	-	transcriptional regulator	664429	665067	0.638		4594	0.000110206	5	7.83699	*	73	1	2867	0.00011964	4	3669	0.00013642	7	5781	0.000166373	5		-0.118496	0.189347	0.475718	0.332532
GSU0626	gmd	GDP-mannose 4,6-dehydratase and GDP-6-deoxy-D-lyxo-4-hexulose reductase	665064	666113	1.049		28453	0.000682565	12	11.4395	*	2555	1	15258	0.000636719	12	21237	0.000789628	11	23494	0.000676141	13		0.10031	0.310516	0.086667	0.198591
GSU0627	fcl	GDP-L-fucose synthase	666106	667050	0.944		9523	0.000228449	10	10.5932	**	6787	2	6334	0.000264319	9	4153	0.000154416	9	7561	0.0002176	8		-0.210406	-0.775461	-0.280599	-0.52803
GSU0628	-	SAM-dependent methyltransferase	667047	667892	0.845		2982	7.15359e-05	2	2.36686		0	0	1129	4.71134e-05	2	1094	4.06768e-05	2	1557	4.48094e-05	2		0.60253	-0.211931	-0.072336	-0.142134
GSU0629	-	lipopolysaccharide/O-antigen transporter	667892	669292	1.4		87	2.08706e-06	3	2.14286		0	0	1	4.17302e-08	1	0	0	0	1	2.87793e-08	1		5.64424	#NUM!	-0.536059	#NUM!
GSU0630	-	SAM-dependent methyltransferase, type 11	669292	670014	0.722		768	1.84237e-05	2	2.77008	*	60	1	582	2.4287e-05	1	484	1.79959e-05	1	744	2.14118e-05	1		-0.398618	-0.432511	-0.181776	-0.307143
GSU0631	-	glycosyltransferase	670026	670991	0.965		0	0	0	0	*	348	1	0	0	0	0	0	0	2	5.75586e-08	1		#DIV/0!	#DIV/0!	#DIV/0!	#DIV/0!
GSU0632	-	SAM-dependent methyltransferase	671017	671820	0.803		12946	0.000310564	8	9.96264		0	0	4742	0.000197885	9	5385	0.000200223	8	9302	0.000267705	9		0.650234	0.0169522	0.435986	0.226469
GSU0633	-	dTDP-L-rhamnose--6-(N-acetylglucosamine-1- phospho)-4-N-acetylglucosaminyl-N- acetylmuramyl(pentapeptide)-diphospho-undecaprenol 3''-alpha-L-rhamnosyltransferase	671817	672680	0.863		131	3.14259e-06	4	4.63499		0	0	222	9.2641e-06	2	43	1.59881e-06	1	0	0	0		-1.5597	-2.53465	#NUM!	#NUM!
GSU0634	-	glycosyltransferase	672685	673881	1.196		20640	0.000495137	13	10.8696		0	0	2939	0.000122645	9	1734	6.44731e-05	7	2591	7.45672e-05	8		2.01334	-0.92772	-0.717876	-0.822798
GSU0636	-	hypothetical protein	673878	676313	2.435		135450	0.00324934	49	20.1232	*	437	1	17245	0.000719637	28	13827	0.000514111	33	17147	0.000493479	32		2.17481	-0.485188	-0.544281	-0.514735
GSU0637	-	SAM-dependent methyltransferase	676316	677092	0.776		7671	0.000184021	12	15.4639		0	0	6745	0.00028147	14	8645	0.000321436	14	8438	0.00024284	13		-0.613109	0.191549	-0.212977	-0.0107139
GSU0638	-	hypothetical protein	677071	677550	0.479		0	0	0	0		0	0	0	0	0	0	0	0	0	0	0		#DIV/0!	#DIV/0!	#DIV/0!	#DIV/0!
GSU0639	-	hypothetical protein	677543	677800	0.257		1464	3.51202e-05	6	23.3463		0	0	913	3.80997e-05	4	1338	4.97491e-05	4	1295	3.72692e-05	3		-0.117476	0.384893	-0.0317941	0.176549
GSU0640	-	hypothetical protein	677881	678135	0.254		0	0	0	0		0	0	0	0	0	0	0	0	0	0	0		#DIV/0!	#DIV/0!	#DIV/0!	#DIV/0!
GSU0642	ffh	signal recognition particle protein	678338	679696	1.358		0	0	0	0		0	0	0	0	0	0	0	0	1	2.87793e-08	1		#DIV/0!	#DIV/0!	#DIV/0!	#DIV/0!
GSU0643	rpsP	30S ribosomal protein S16	679779	680045	0.266		241	5.7814e-06	1	3.7594		0	0	228	9.51448e-06	1	247	9.18388e-06	1	757	2.17859e-05	2		-0.718706	-0.0510212	1.1952	0.572089
GSU0644	-	RNA-binding KH domain-containing protein	680098	680328	0.23		1769	4.24369e-05	3	13.0435		0	0	1482	6.18441e-05	3	1746	6.49193e-05	4	2257	6.49549e-05	3		-0.543317	0.0700097	0.0708015	0.0704056
GSU0645	rimM	16S rRNA processing protein RimM	680349	680867	0.518		0	0	0	0		0	0	0	0	0	0	0	0	0	0	0		#DIV/0!	#DIV/0!	#DIV/0!	#DIV/0!
GSU0646	trmD	tRNA (guanine-N(1)-)-methyltransferase	680864	681601	0.737		472	1.13229e-05	2	2.7137	*	72	1	164	6.84375e-06	1	218	8.10561e-06	2	258	7.42506e-06	3		0.726386	0.244134	0.117616	0.180875
GSU0647	-	hypothetical protein	681598	682182	0.584		4977	0.000119394	9	15.411		0	0	3244	0.000135373	9	4941	0.000183715	9	5669	0.00016315	9		-0.181203	0.440531	0.269261	0.354896
GSU0648	rplS	50S ribosomal protein L19	682257	682613	0.356		694	1.66485e-05	1	2.80899	*	38	1	332	1.38544e-05	2	125	4.64771e-06	1	62	1.78432e-06	1		0.265047	-1.57575	-2.9569	-2.26633
GSU0649	rnhB	ribonuclease HII	682668	683321	0.653		3410	8.18032e-05	5	7.65697		0	0	4616	0.000192627	8	4588	0.00017059	8	5736	0.000165078	8		-1.23558	-0.175276	-0.222658	-0.198967
GSU0650	-	hypothetical protein	683312	683698	0.386		5043	0.000120978	7	18.1347		0	0	3966	0.000165502	9	4977	0.000185053	8	7235	0.000208218	10		-0.452108	0.161093	0.331249	0.246171
GSU0651	-	nitrilase/amidohydrolase superfamily protein, class 8	683767	684618	0.851		4326	0.000103777	10	11.7509		0	0	4051	0.000169049	9	3244	0.000120617	9	2566	7.38477e-05	8		-0.70395	-0.487003	-1.19482	-0.84091
GSU0652	nadE	NAD synthetase	684618	685439	0.821		0	0	0	0	*	135	1	0	0	0	48	1.78472e-06	1	0	0	0		#DIV/0!	#DIV/0!	#DIV/0!	#DIV/0!
GSU0653	rsmI	16S rRNA (2'-O-methyl-C1402)-methyltransferase	685470	686330	0.86		1745	4.18612e-05	14	16.2791		0	0	2083	8.6924e-05	16	1712	6.36551e-05	12	1549	4.45792e-05	16		-1.05414	-0.449479	-0.963385	-0.706432
16S ribosomal RNA	-		686596	688151	1.555		0	0	0	0	**	754	11	0	0	0	0	0	0	0	0	0		#DIV/0!	#DIV/0!	#DIV/0!	#DIV/0!
tRNA-Ile-1	-		688306	688382	0.076		0	0	0	0	**	632	2	0	0	0	0	0	0	0	0	0		#DIV/0!	#DIV/0!	#DIV/0!	#DIV/0!
tRNA-Ala-2	-		688388	688463	0.075		0	0	0	0	*	1949	1	0	0	0	0	0	0	0	0	0		#DIV/0!	#DIV/0!	#DIV/0!	#DIV/0!
23S ribosomal RNA	-		688604	691561	2.957		0	0	0	0	**	5169	35	0	0	0	0	0	0	0	0	0		#DIV/0!	#DIV/0!	#DIV/0!	#DIV/0!
5S ribosomal RNA	-		691671	691782	0.111		0	0	0	0		0	0	0	0	0	0	0	0	0	0	0		#DIV/0!	#DIV/0!	#DIV/0!	#DIV/0!
GSU0654	thiF-1	thiamin biosynthesis thiocarboxylate synthase	691844	692590	0.746		5550	0.00013314	12	16.0858	**	6429	4	4097	0.000170969	12	5181	0.000192638	17	5179	0.000149048	12		-0.360785	0.172164	-0.197954	-0.0128948
GSU0655	rpoH	RNA polymerase sigma-32 factor RpoH	692662	693516	0.854		7747	0.000185844	17	19.9063		0	0	5187	0.000216454	17	5665	0.000210634	19	7511	0.000216161	17		-0.219968	-0.0393229	-0.00195483	-0.0206388
GSU0656	ilvE	branched-chain amino acid aminotransferase	693803	694876	1.073		1	2.39892e-08	1	0.931966		0	0	2	8.34604e-08	2	1	3.71817e-08	1	2	5.75586e-08	1		-1.79871	-1.1665	-0.536059	-0.851279
GSU0657	-	hypothetical protein	694981	695145	0.164		829	1.98871e-05	3	18.2927		0	0	632	2.63735e-05	4	903	3.35751e-05	3	1360	3.91399e-05	2		-0.407258	0.348303	0.569551	0.458927
GSU0658	clpB	ATP-dependent chaperone ClpB	695252	697849	2.597		15822	0.000379557	26	10.0116	*	986	1	9923	0.000414089	20	12125	0.000450828	24	15681	0.000451288	27		-0.125622	0.122638	0.12411	0.123374
GSU0659	-	polysaccharide deacetylase domain-containing protein	697967	698794	0.827		16600	0.000398221	16	19.347	*	22	1	13595	0.000567322	16	14741	0.000548096	18	17839	0.000513394	17		-0.510598	-0.0497402	-0.144101	-0.0969205
GSU0660	ispE	4-diphosphocytidyl-2-C-methyl-D-erythritol kinase	698870	699709	0.839		0	0	0	0		0	0	0	0	0	0	0	0	0	0	0		#DIV/0!	#DIV/0!	#DIV/0!	#DIV/0!
tRNA-Gln-1	-		699765	699839	0.074		0	0	0	0		0	0	0	0	0	0	0	0	0	0	0		#DIV/0!	#DIV/0!	#DIV/0!	#DIV/0!
GSU0661	prsA	ribose-phosphate pyrophosphokinase	699905	700849	0.944		0	0	0	0		0	0	0	0	0	1	3.71817e-08	1	2	5.75586e-08	2		#DIV/0!	#DIV/0!	#DIV/0!	#DIV/0!
GSU0662	rplY	50S ribosomal protein L25/general stress protein Ctc	700890	701474	0.584		346	8.30027e-06	2	3.42466		0	0	404	1.6859e-05	2	349	1.29764e-05	3	575	1.65481e-05	3		-1.02229	-0.377627	-0.0268528	-0.20224
GSU0663	pth	peptidyl-tRNA hydrolase	701508	702089	0.581		0	0	0	0		0	0	1	4.17302e-08	1	0	0	0	0	0	0		#NUM!	#NUM!	#NUM!	#NUM!
GSU0664	ychF	GTP-binding protein YchF	702131	703225	1.094		10460	0.000250927	11	10.0548		0	0	7543	0.000314771	9	5527	0.000205503	9	8269	0.000237976	13		-0.327033	-0.61514	-0.403485	-0.509313
GSU0665	rpsF	30S ribosomal protein S6	703371	703724	0.353		0	0	0	0		0	0	0	0	0	0	0	0	1	2.87793e-08	1		#DIV/0!	#DIV/0!	#DIV/0!	#DIV/0!
GSU0666	rpsR	30S ribosomal protein S18	703745	704056	0.311		0	0	0	0		0	0	0	0	0	0	0	0	0	0	0		#DIV/0!	#DIV/0!	#DIV/0!	#DIV/0!
GSU0667	-	hypothetical protein	704069	705013	0.944		1806	4.33245e-05	11	11.6525	*	1271	1	1825	7.61576e-05	10	2438	9.0649e-05	12	2384	6.86099e-05	10		-0.813804	0.251303	-0.150572	0.0503658
GSU0668	rplI	50S ribosomal protein L9	705034	705480	0.446		280	6.71698e-06	2	4.4843		0	0	178	7.42797e-06	2	334	1.24187e-05	2	226	6.50412e-06	3		-0.145156	0.741472	-0.191614	0.274929
GSU0670	omcX	lipoprotein cytochrome c	705705	706559	0.854		6615	0.000158689	14	16.3934	**	607	2	3454	0.000144136	10	2136	7.94201e-05	8	3099	8.91871e-05	10		0.138768	-0.859855	-0.692525	-0.77619
GSU0671	-	RNA pseudouridine synthase, RluA family	706823	707713	0.89		2910	6.98086e-05	8	8.98876	*	555	1	3257	0.000135915	6	2720	0.000101134	8	3801	0.00010939	9		-0.96123	-0.426436	-0.313224	-0.36983
GSU0672	-	cytidylate kinase-like domain-containing protein	707799	708509	0.71		5526	0.000132564	7	9.85915		0	0	3483	0.000145346	7	4722	0.000175572	6	6083	0.000175065	8		-0.1328	0.272569	0.268393	0.270481
GSU0673	-	hypothetical protein	708720	709463	0.743		5505	0.000132061	8	10.7672		0	0	4416	0.000184281	8	5182	0.000192676	9	7251	0.000208679	9		-0.480703	0.0642704	0.17938	0.121825
GSU0674	hcp	hybrid cluster protein	709531	711183	1.652		11494	0.000275732	20	12.1065	*	126	1	7642	0.000318902	19	7997	0.000297342	14	9453	0.000272051	16		-0.209846	-0.10099	-0.229237	-0.165114
GSU0675	-	hypothetical protein	711397	711738	0.341		1982	4.75466e-05	6	17.5953		0	0	1165	4.86157e-05	4	1604	5.96395e-05	5	1745	5.02199e-05	5		-0.0320782	0.294846	0.0468376	0.170842
GSU0676	-	lipoprotein	711885	712268	0.383		2766	6.63542e-05	8	20.8877		0	0	2097	8.75082e-05	9	1407	5.23147e-05	8	2513	7.23224e-05	9		-0.399231	-0.742203	-0.274976	-0.508589
GSU0677	-	ABC transporter membrane protein	712269	713432	1.163		4160	9.97952e-05	8	6.87876	*	260	1	3401	0.000141924	5	4227	0.000157167	7	4797	0.000138054	8		-0.508081	0.147177	-0.039886	0.0536453
GSU0678	-	ABC transporter ATP-binding protein	713425	714102	0.677		184	4.41402e-06	2	2.95421		0	0	306	1.27694e-05	4	291	1.08199e-05	4	336	9.66985e-06	4		-1.53253	-0.239011	-0.40113	-0.32007
GSU0679	-	SAM-dependent methyltransferase	714258	714848	0.59		5532	0.000132708	3	5.08475		0	0	5380	0.000224508	5	6055	0.000225135	5	6211	0.000178748	7		-0.75851	0.00402235	-0.32884	-0.162409
GSU0680	-	hypothetical protein	714939	718502	3.563		31774	0.000762233	32	8.9812	*	299	1	24347	0.001016	30	24309	0.00090385	27	35539	0.00102279	34		-0.414603	-0.168752	0.00959962	-0.0795761
GSU0681	-	sensor histidine kinase	718844	719914	1.07		4358	0.000104545	12	11.215		0	0	2879	0.000120141	7	3977	0.000147872	13	5013	0.000144271	13		-0.200607	0.299614	0.264047	0.281831
GSU0682	-	LuxR family transcriptional regulator	719914	720561	0.647		8257	0.000198079	12	18.5471		0	0	5293	0.000220878	10	6868	0.000255364	8	8025	0.000230954	9		-0.157173	0.209306	0.0643563	0.136831
GSU0683	mcp34H-6	methyl-accepting chemotaxis sensory transducer, class 34H	720875	722581	1.706		16683	0.000400212	20	11.7233	*	683	1	10927	0.000455986	20	13974	0.000519577	20	16706	0.000480787	25		-0.188224	0.188349	0.0764095	0.132379
GSU0684	cheW34H-4	scaffold protein CheW associated with MCPs of class 34H	722591	723085	0.494		5989	0.000143671	6	12.1457	**	579	4	4821	0.000201181	5	5381	0.000200075	4	6452	0.000185684	5		-0.485723	-0.00795656	-0.115645	-0.061801
GSU0685	hpnH	diploptene adenosyltransferase and reductase	723227	724225	0.998		3	7.19677e-08	2	2.00401		0	0	3	1.25191e-07	3	2	7.43634e-08	1	8	2.30234e-07	6		-0.798705	-0.751461	0.878978	0.0637586
GSU0686	dxs-1	1-deoxy-D-xylulose-5-phosphate synthase	724310	726223	1.913		3	7.19677e-08	1	0.522739	*	60	1	3	1.25191e-07	2	0	0	0	4	1.15117e-07	2		-0.798705	#NUM!	-0.121022	#NUM!
GSU0687	hpnA	NAD-dependent nucleoside diphosphate-sugar epimerase/dehydratase	726275	727261	0.986		13	3.1186e-07	4	4.0568	*	2	1	7	2.92111e-07	2	4	1.48727e-07	1	52	1.49652e-06	8		0.0943795	-0.973853	2.35703	0.691586
GSU0688	shc-1	squalene cyclase	727335	729374	2.039		4	9.59569e-08	4	1.96175		0	0	90	3.75572e-06	4	0	0	0	63	1.8131e-06	4		-5.29056	#NUM!	-1.05063	#NUM!
GSU0689	hpnN	efflux pump, RND superfamily	729603	732302	2.699		5	1.19946e-07	2	0.741015	*	1	1	0	0	0	2	7.43634e-08	2	138	3.97154e-06	5		#DIV/0!	#DIV/0!	#DIV/0!	#DIV/0!
GSU0690	-	rRNA methyltransferase	732295	732864	0.569		642	1.54011e-05	4	7.02988		0	0	1239	5.17037e-05	5	787	2.9262e-05	3	1267	3.64634e-05	4		-1.74724	-0.821239	-0.503819	-0.662529
GSU0691	yciH	translation initiation factor Sui1	732877	733242	0.365		0	0	0	0		0	0	0	0	0	0	0	0	0	0	0		#DIV/0!	#DIV/0!	#DIV/0!	#DIV/0!
GSU3492	-	hypothetical protein	733239	733472	0.233		1448	3.47364e-05	2	8.58369		0	0	623	2.59979e-05	1	1045	3.88549e-05	1	1303	3.74994e-05	1		0.418052	0.5797	0.528474	0.554087
GSU0692	-	carbohydrate kinase, PfkB family	733507	734421	0.914		731	1.75361e-05	1	1.09409	*	366	1	309	1.28946e-05	3	204	7.58507e-06	1	647	1.86202e-05	2		0.443559	-0.765536	0.530099	-0.117718
GSU0693	-	sensor histidine kinase, PAS, PAS and PAS domain-containing	734566	736374	1.808		12544	0.000300921	17	9.40265		0	0	9974	0.000416217	17	11128	0.000413758	17	13494	0.000388348	16		-0.467952	-0.00854823	-0.0999855	-0.0542669
GSU0694	-	HAD superfamily hydrolase	736361	737005	0.644		1871	4.48838e-05	4	6.21118		0	0	1345	5.61271e-05	5	1549	5.75945e-05	3	1237	3.56e-05	5		-0.322502	0.0372325	-0.65682	-0.309794
GSU0695	-	hypothetical protein	737002	737721	0.719		3419	8.20191e-05	9	12.5174		0	0	4138	0.00017268	7	3737	0.000138948	7	3498	0.00010067	6		-1.07406	-0.313552	-0.778463	-0.546007
GSU0696	-	short-chain dehydrogenase	737852	738610	0.758		1194	2.86431e-05	3	3.95778		0	0	619	2.5831e-05	4	801	2.97825e-05	6	421	1.21161e-05	3		0.149086	0.205364	-1.09218	-0.443407
GSU0697	hpnI	glycosyltransferase HpnI	738614	739756	1.142		179	4.29407e-06	3	2.62697		0	0	68	2.83765e-06	2	61	2.26808e-06	2	10	2.87793e-07	4		0.597648	-0.323224	-3.30159	-1.81241
GSU0698	-	HEAT-like repeat-containing protein	739958	742126	2.168		6495	0.00015581	17	7.84133	*	588	1	5461	0.000227889	17	5284	0.000196468	22	9044	0.00026028	25		-0.548541	-0.214033	0.191736	-0.0111484
GSU0699	-	cyclic diguanylate phosphodiesterase	742123	743238	1.115		4284	0.00010277	9	8.07175		0	0	4672	0.000194963	10	4419	0.000164306	10	7638	0.000219816	9		-0.923787	-0.246819	0.173095	-0.0368618
GSU0700	-	response receiver sensor protein serine/threonine phosphatase, PP2C family, PAS and PAS domain-containing	743235	745148	1.913		10509	0.000252103	21	10.9775	**	1533	3	8622	0.000359798	20	10904	0.000405429	19	13283	0.000382276	20		-0.513174	0.172265	0.0874271	0.129846
GSU0701	omcJ	cytochrome c	745343	746626	1.283		14170	0.000339927	20	15.5885	*	303	1	8148	0.000340018	20	11418	0.000424541	21	16438	0.000473074	18		-0.000383379	0.320294	0.476457	0.398376
GSU0702	-	lipoprotein cytochrome c	747084	752834	5.75		91345	0.0021913	112	19.4783	**	3424	8	65264	0.00272348	108	76828	0.0028566	107	93922	0.00270301	126		-0.313667	0.0688463	-0.0108837	0.0289813
GSU0703	-	lipoprotein	752924	753448	0.524		2236	5.36399e-05	12	22.9008		0	0	1538	6.4181e-05	8	1587	5.90074e-05	9	1891	5.44217e-05	11		-0.258841	-0.121252	-0.237966	-0.179609
GSU0704	-	ResB-like family cytochrome c biogenesis protein	753451	754779	1.328		21313	0.000511282	16	12.0482		0	0	19518	0.00081449	20	18371	0.000683065	16	23386	0.000673033	22		-0.671777	-0.253874	-0.27522	-0.264547
GSU0705	-	ResC/HemX-like cytochrome c biogenesis membrane protein	754772	755602	0.83		13601	0.000326277	16	19.2771	*	1338	1	9115	0.000380371	16	9414	0.000350029	17	10940	0.000314846	14		-0.221307	-0.119933	-0.272761	-0.196347
GSU0706	-	major facilitator superfamily membrane protein	755667	756953	1.286		5839	0.000140073	11	8.55365	**	89	2	4029	0.000168131	10	5959	0.000221566	11	7730	0.000222464	15		-0.263406	0.39815	0.403987	0.401069
GSU0707	sugE	quaternary ammonium compound resistance transporter SugE	756962	757282	0.32		439	1.05313e-05	2	6.25		0	0	195	8.13739e-06	2	291	1.08199e-05	2	243	6.99337e-06	3		0.372042	0.411047	-0.218577	0.0962347
GSU0708	emrE	small multidrug resistance family transporter EmrE	757358	757690	0.332		2277	5.46235e-05	4	12.0482	*	847	1	1952	8.14573e-05	3	2695	0.000100205	4	1977	5.68967e-05	3		-0.576524	0.298834	-0.5177	-0.109433
GSU0709	-	hypothetical protein	757934	761128	3.194		35969	0.000862868	22	6.88791		0	0	27192	0.00113473	21	13749	0.000511211	27	15895	0.000457447	22		-0.395133	-1.15035	-1.31067	-1.23051
GSU0710	-	hypothetical protein	761156	761542	0.386		0	0	0	0		0	0	0	0	0	0	0	0	0	0	0		#DIV/0!	#DIV/0!	#DIV/0!	#DIV/0!
GSU0711	-	endonuclease/exonuclease/phosphatase family protein	761559	762566	1.007		9069	0.000217558	9	8.93744	**	778	2	6381	0.00026628	9	7444	0.000276781	7	8919	0.000256683	10		-0.291544	0.0557971	-0.05296	0.00141853
GSU0712	-	hypothetical protein	762640	763143	0.503		1582	3.79509e-05	6	11.9284		0	0	1289	5.37902e-05	6	1442	5.3616e-05	5	1763	5.07379e-05	6		-0.503208	-0.00467954	-0.0842792	-0.0444794
GSU0713	-	hypothetical protein	763159	764754	1.595		34126	0.000818656	34	21.3166	*	443	1	29051	0.0012123	33	28989	0.00107786	32	45416	0.00130704	36		-0.566422	-0.169581	0.108553	-0.0305137
GSU0714	-	hypothetical protein	764822	767098	2.276		15366	0.000368618	13	5.71178	*	49	1	10608	0.000442674	15	14300	0.000531698	15	17229	0.000495839	14		-0.264116	0.264364	0.163627	0.213995
GSU0715	-	hypothetical protein	767152	767961	0.809		13848	0.000332203	7	8.65266	*	214	1	10044	0.000419138	11	11115	0.000413275	9	12704	0.000365612	10		-0.335362	-0.0203244	-0.197111	-0.108717
GSU0716	-	C14 family peptidase	767977	768810	0.833		7927	0.000190163	11	13.2053	*	249	1	5527	0.000230643	8	5566	0.000206953	10	8167	0.000235041	9		-0.278427	-0.156354	0.0272502	-0.064552
GSU0717	-	hypothetical protein	769277	769546	0.269		3299	7.91404e-05	5	18.5874		0	0	2697	0.000112546	3	4266	0.000158617	3	4392	0.000126399	5		-0.508032	0.49503	0.167463	0.331247
GSU0718	-	sensor histidine kinase response receiver, PAS domain-containing	769622	771391	1.769		2379	5.70704e-05	10	5.65291	*	1	1	2639	0.000110126	6	2530	9.40697e-05	7	2855	8.21649e-05	8		-0.948341	-0.227352	-0.42256	-0.324956
GSU0719	-	hypothetical protein	771401	772513	1.112		9986	0.000239556	10	8.99281		0	0	6098	0.000254471	9	9545	0.000354899	9	10967	0.000315623	12		-0.0871345	0.479911	0.310701	0.395306
GSU0720	-	desulfoferrodoxin	772525	773007	0.482		948	2.27418e-05	6	12.4481		0	0	392	1.63582e-05	5	330	1.227e-05	5	1243	3.57727e-05	8		0.475328	-0.414886	1.12884	0.356978
GSU0721	rpoE	RNA polymerase factor sigma-70	773184	773729	0.545		3412	8.18512e-05	3	5.50459		0	0	2867	0.00011964	3	2748	0.000102175	4	2443	7.03079e-05	4		-0.54763	-0.227658	-0.766947	-0.497303
GSU0722	-	hypothetical protein	773726	774091	0.365		777	1.86396e-05	2	5.47945		0	0	724	3.02127e-05	3	0	0	0	45	1.29507e-06	1		-0.69678	#NUM!	-4.54405	#NUM!
GSU0723	-	hypothetical protein	774088	774645	0.557		2	4.79784e-08	1	1.79533		0	0	0	0	0	0	0	0	0	0	0		#DIV/0!	#DIV/0!	#DIV/0!	#DIV/0!
GSU3493	-	hypothetical protein	774688	774807	0.119		401	9.61968e-06	1	8.40336		0	0	100	4.17302e-06	1	306	1.13776e-05	1	98	2.82037e-06	1		1.2049	1.44703	-0.565206	0.440914
GSU0724	-	hypothetical protein	775017	775712	0.695		1158	2.77795e-05	3	4.31655		0	0	846	3.53037e-05	3	985	3.6624e-05	2	1676	4.82341e-05	5		-0.3458	0.0529676	0.450233	0.2516
GSU0725	-	hypothetical protein	775958	776191	0.233		0	0	0	0		0	0	0	0	0	0	0	0	0	0	0		#DIV/0!	#DIV/0!	#DIV/0!	#DIV/0!
GSU0726	cheD64H	protein glutamine deamidase and protein glutamate methylesterase CheD associated with MCPs of classes 40H and 40+24H	776249	776854	0.605		1448	3.47364e-05	6	9.91736		0	0	1852	7.72843e-05	4	1279	4.75554e-05	5	1634	4.70254e-05	6		-1.15373	-0.700566	-0.716736	-0.708651
GSU0727	-	lipoprotein	776864	777295	0.431		10039	0.000240828	14	32.4826		0	0	6647	0.000277381	9	8392	0.000312029	11	11086	0.000319047	11		-0.203865	0.169813	0.201904	0.185859
GSU0728	ppk-2	polyphosphate-dependent AMP kinase	777520	778998	1.478		2711	6.50348e-05	8	5.41272		0	0	1634	6.81871e-05	9	2463	9.15785e-05	9	2962	8.52443e-05	10		-0.0682881	0.42551	0.322104	0.373807
GSU0729	-	iron-sulfur cluster-binding oxidoreductase	779013	779687	0.674		907	2.17582e-05	3	4.45104		0	0	752	3.13811e-05	2	1062	3.9487e-05	2	872	2.50956e-05	2		-0.528335	0.331481	-0.322464	0.00450839
GSU0731	lpxC	UDP-3-O-[3-hydroxymyristoyl] N-acetylglucosamine deacetylase	779855	780682	0.827		2	4.79784e-08	2	2.41838		0	0	2	8.34604e-08	1	2	7.43634e-08	2	1	2.87793e-08	1		-0.798705	-0.166498	-1.53606	-0.851279
GSU0732	rnk-1	RNA polymerase-binding protein Rnk	780766	781194	0.428		5475	0.000131341	3	7.00935		0	0	4306	0.00017969	3	4206	0.000156386	4	4749	0.000136673	2		-0.452195	-0.200398	-0.394784	-0.297591
GSU0733	mreB-2	rod shape-determining protein MreB	781392	782429	1.037		3607	8.65291e-05	7	6.75024	*	1	1	2502	0.000104409	7	3060	0.000113776	6	3285	9.454e-05	5		-0.270988	0.123951	-0.143248	-0.00964823
GSU0734	ehrA-2	Ech-hydrogenase-related complex, NuoL-like integral membrane lipoprotein subunit	782438	784444	2.006		1082	2.59563e-05	4	1.99402	*	1	1	698	2.91277e-05	6	730	2.71426e-05	6	620	1.78432e-05	6		-0.166304	-0.101829	-0.707018	-0.404424
GSU0735	-	MerR family transcriptional regulator	784449	785126	0.677		0	0	0	0	*	1	1	0	0	0	1	3.71817e-08	1	0	0	0		#DIV/0!	#DIV/0!	#DIV/0!	#DIV/0!
GSU0736	-	toxin, MazF family	785227	785565	0.338		4428	0.000106224	3	8.87574		0	0	2715	0.000113297	4	3294	0.000122477	3	3493	0.000100526	3		-0.0930022	0.11239	-0.172545	-0.0300775
GSU0737	-	antitoxin	785558	785794	0.236		623	1.49453e-05	2	8.47458		0	0	310	1.29364e-05	1	337	1.25302e-05	1	814	2.34264e-05	1		0.208259	-0.0460181	0.856701	0.405342
GSU0739	ehrA-1	Ech-hydrogenase-related complex, NuoL-like integral membrane subunit	785938	787923	1.985		1622	3.89105e-05	9	4.53401		0	0	2158	9.00537e-05	9	1216	4.5213e-05	9	1547	4.45216e-05	6		-1.21063	-0.99405	-1.01628	-1.00517
GSU0740	ehrB	Ech-hydrogenase-related complex, NuoH-like integral membrane subunit	787939	788847	0.908		94	2.25499e-06	2	2.20264	*	353	1	274	1.14341e-05	3	56	2.08218e-06	1	2	5.75586e-08	1		-2.34215	-2.45718	-7.63409	-5.04563
GSU0741	ehrC	Ech-hydrogenase-related complex, HyfE-like integral membrane subunit	788851	789492	0.641		0	0	0	0		0	0	0	0	0	39	1.45009e-06	1	0	0	0		#DIV/0!	#DIV/0!	#DIV/0!	#DIV/0!
GSU0742	ehrD	Ech-hydrogenase-related complex, HyfF-like integral membrane subunit	789497	790933	1.436		37	8.87601e-07	2	1.39276	*	639	1	241	1.0057e-05	4	1	3.71817e-08	1	80	2.30234e-06	2		-3.50214	-8.07939	-2.12702	-5.1032
GSU0743	ehrL	Ech-hydrogenase-related complex large subunit	790930	792447	1.517		55	1.31941e-06	1	0.659196	*	1	1	68	2.83765e-06	3	44	1.636e-06	1	95	2.73403e-06	1		-1.10481	-0.79453	-0.0536667	-0.424098
GSU0745	ehrS	Ech-hydrogenase-related complex small subunit	792689	793444	0.755		0	0	0	0		0	0	1	4.17302e-08	1	1	3.71817e-08	1	46	1.32385e-06	4		#NUM!	-0.166498	4.9875	2.4105
GSU0746	-	cytochrome p460, 1 heme-binding site	793513	794007	0.494		0	0	0	0		0	0	73	3.0463e-06	1	40	1.48727e-06	1	209	6.01488e-06	1		#NUM!	-1.03439	0.981475	-0.0264599
GSU0747	-	hypothetical protein	794099	794359	0.26		3035	7.28073e-05	3	11.5385		0	0	1726	7.20263e-05	4	1715	6.37666e-05	4	2304	6.63075e-05	3		0.0155588	-0.175722	-0.119351	-0.147537
GSU0748	-	hypothetical protein	794509	794847	0.338		1710	4.10216e-05	5	14.7929		0	0	1269	5.29556e-05	5	768	2.85556e-05	5	2040	5.87098e-05	6		-0.368401	-0.891012	0.148818	-0.371097
GSU0750	mcp40H-23	methyl-accepting chemotaxis sensory transducer, class 40H	795160	796779	1.619		4808	0.00011534	6	3.70599		0	0	3529	0.000147266	5	4259	0.000158357	6	6851	0.000197167	9		-0.352528	0.104757	0.420996	0.262876
GSU0751	-	hypothetical protein	797190	797729	0.539		2684	6.43871e-05	2	3.71058		0	0	1850	7.72008e-05	2	2291	8.51833e-05	2	2163	6.22496e-05	2		-0.261846	0.141954	-0.310551	-0.0842987
GSU3494	-	hypothetical protein	797748	798056	0.308		279	6.69299e-06	1	3.24675		0	0	140	5.84223e-06	1	199	7.39916e-06	1	177	5.09394e-06	2		0.196133	0.340843	-0.197737	0.0715531
GSU0752	-	major facilitator superfamily membrane protein	798105	799445	1.34		3060	7.3407e-05	9	6.71642	*	167	1	2176	9.08049e-05	6	1742	6.47705e-05	10	1982	5.70406e-05	9		-0.306852	-0.487432	-0.670781	-0.579107
GSU0753	-	lipoprotein	799719	800264	0.545		5658	0.000135731	10	18.3486		0	0	4417	0.000184322	10	4991	0.000185574	13	5667	0.000163092	11		-0.44148	0.00976363	-0.176541	-0.0833887
GSU0754	-	hypothetical protein	800299	806877	6.578		42581	0.00102148	67	10.1855	**	5584	12	33138	0.00138285	61	34013	0.00126466	65	44981	0.00129452	78		-0.436982	-0.128899	-0.0952303	-0.112064
GSU0755	-	hypothetical protein	807081	807509	0.428		2406	5.77181e-05	3	7.00935		0	0	1818	7.58655e-05	4	1451	5.39507e-05	3	1980	5.6983e-05	3		-0.394421	-0.491803	-0.412911	-0.452357
GSU0756	mcp40H-24	methyl-accepting chemotaxis sensory transducer, class 40H	807699	809348	1.649		6245	0.000149813	15	9.09642	**	169	4	4042	0.000168673	10	4957	0.00018431	8	5315	0.000152962	12		-0.171073	0.127899	-0.141059	-0.00657979
GSU0757	-	lipoprotein	809429	810271	0.842		2130	5.1097e-05	8	9.50119		0	0	1246	5.19958e-05	6	1169	4.34654e-05	8	2068	5.95156e-05	7		-0.0251559	-0.258528	0.194873	-0.0318275
GSU3495	-	hypothetical protein	810288	810632	0.344		723	1.73442e-05	2	5.81395		0	0	539	2.24926e-05	2	263	9.77879e-06	1	450	1.29507e-05	3		-0.374995	-1.20172	-0.79642	-0.99907
GSU0758	-	hypothetical protein	810853	811539	0.686		149	3.57439e-06	2	2.91545		0	0	126	5.258e-06	1	171	6.35807e-06	2	97	2.79159e-06	2		-0.556817	0.274074	-0.913427	-0.319676
GSU0759	-	hypothetical protein	811779	813437	1.658		13513	0.000324166	26	15.6815	*	214	1	10868	0.000453524	22	13153	0.000489051	23	15919	0.000458138	28		-0.484444	0.108807	0.0146038	0.0617054
GSU3496	-	lipoprotein	813456	813593	0.137		0	0	0	0		0	0	0	0	0	0	0	0	0	0	0		#DIV/0!	#DIV/0!	#DIV/0!	#DIV/0!
GSU3497	-	hypothetical protein	813936	814223	0.287		4358	0.000104545	12	41.8118		0	0	3345	0.000139587	10	4019	0.000149433	10	2790	8.02943e-05	9		-0.417045	0.0983319	-0.797801	-0.349734
GSU3498	-	hypothetical protein	814546	815112	0.566		9583	0.000229889	15	26.5018		0	0	7881	0.000328876	16	9280	0.000345046	13	12210	0.000351395	17		-0.516607	0.0692477	0.0955531	0.0824004
GSU3499		hypothetical protein%3B N-terminal fragment	815132	815191	0.059		3190	7.65256e-05	1	16.9492	*	1400	1	2162	9.02207e-05	3	1765	6.56257e-05	2	3856	0.000110973	2		-0.237515	-0.459197	0.298679	-0.0802589
GSU3500	-	hypothetical protein	815314	815685	0.371		2171	5.20806e-05	9	24.2588	*	91	1	1878	7.83693e-05	7	2803	0.00010422	11	2656	7.64378e-05	8		-0.589543	0.411276	-0.0360014	0.187637
GSU0761	-	transposase of ISGsu7	815696	816586	0.89		0	0	0	0	**	104175	34	0	0	0	0	0	0	0	0	0		#DIV/0!	#DIV/0!	#DIV/0!	#DIV/0!
GSU0762	-	hypothetical protein	818362	818724	0.362		0	0	0	0	**	14816	13	0	0	0	0	0	0	0	0	0		#DIV/0!	#DIV/0!	#DIV/0!	#DIV/0!
GSU0763	-	helicase	819051	821774	2.723		52065	0.001249	75	27.5432	**	3057	2	38145	0.0015918	72	44969	0.00167202	69	57953	0.00166785	81		-0.349885	0.0709384	0.0673299	0.0691342
GSU3501		hypothetical protein%3B fragment, frameshifted, internal stop codons	821954	822224	0.27		4250	0.000101954	7	25.9259		0	0	2901	0.000121059	9	3300	0.0001227	8	5156	0.000148386	10		-0.247793	0.0194173	0.293643	0.15653
GSU3502	-	hypothetical protein	822166	822768	0.602		5793	0.00013897	18	29.9003		0	0	4711	0.000196591	15	5609	0.000208552	15	6882	0.000198059	17		-0.500428	0.0852118	0.0107351	0.0479735
GSU3503	-	hypothetical protein	822769	823695	0.926		16440	0.000394383	38	41.0367		0	0	8559	0.000357169	29	11136	0.000414055	32	12698	0.00036544	30		0.142991	0.213219	0.0330277	0.123123
GSU3504	-	hypothetical protein	823799	824092	0.293		7215	0.000173082	8	27.3038		0	0	4449	0.000185658	8	6117	0.000227441	8	8119	0.000233659	12		-0.101187	0.292845	0.331761	0.312303
GSU0766	mcp64H-8	methyl-accepting chemotaxis sensory transducer, class 40+24H	824317	826554	2.237		4289	0.00010289	7	3.12919	**	2244	2	2887	0.000120475	7	2614	9.7193e-05	7	4377	0.000125967	8		-0.227635	-0.30981	0.0643118	-0.122749
GSU0767	-	outer membrane channel protein	826782	827456	0.674		5153	0.000123616	12	17.8042		0	0	4615	0.000192585	10	5375	0.000199852	10	7288	0.000209744	13		-0.639623	0.0534357	0.123133	0.0882843
GSU0768	-	AzlC family protein	827561	828265	0.704		1883	4.51717e-05	4	5.68182		0	0	1324	5.52508e-05	5	1058	3.93382e-05	5	2094	6.02639e-05	4		-0.290575	-0.490062	0.125299	-0.182382
GSU3505	-	AzlD family membrane protein	828265	828585	0.32		2778	6.66421e-05	5	15.625		0	0	3210	0.000133954	5	3102	0.000115338	3	3507	0.000100929	5		-1.00723	-0.215873	-0.408395	-0.312134
GSU0769	rarD	RarD protein, DMT superfamily transporter	828599	829510	0.911		4198	0.000100707	7	7.68386	*	1240	1	3548	0.000148059	6	4275	0.000158952	6	4844	0.000139407	7		-0.556009	0.10242	-0.0868666	0.00777668
GSU3506	-	hypothetical protein	829558	829866	0.308		399	9.5717e-06	3	9.74026		0	0	638	2.66239e-05	3	453	1.68433e-05	3	587	1.68935e-05	3		-1.47587	-0.660544	-0.656255	-0.6584
GSU0770	-	TetR family transcriptional regulator	830076	830666	0.59		2323	5.5727e-05	5	8.47458		0	0	2576	0.000107497	5	2050	7.62225e-05	5	2680	7.71286e-05	5		-0.947849	-0.496007	-0.478959	-0.487483
GSU0771	-	NADPH:quinone oxidoreductase family protein	830908	831915	1.007		2597	6.23e-05	3	2.97915		0	0	1372	5.72538e-05	4	1761	6.5477e-05	3	2793	8.03806e-05	3		0.12186	0.193616	0.489476	0.341546
GSU0772	-	flavodoxin	832152	832733	0.581		847	2.03189e-05	7	12.0482		0	0	763	3.18401e-05	6	598	2.22347e-05	4	1036	2.98154e-05	6		-0.648026	-0.518036	-0.0947904	-0.306413
GSU0773	-	major facilitator superfamily membrane protein	832805	834004	1.199		15452	0.000370681	14	11.6764	**	510	2	9735	0.000406243	12	11618	0.000431977	13	15991	0.00046021	14		-0.132165	0.0886104	0.179948	0.134279
GSU0774	-	iron-sulfur cluster-binding oxidoreductase	834049	834876	0.827		245	5.87736e-06	1	1.20919		0	0	228	9.51448e-06	2	182	6.76707e-06	2	286	8.23088e-06	2		-0.694957	-0.491594	-0.209078	-0.350336
GSU0775	-	sensor histidine kinase, HAMP domain-containing	834931	836955	2.024		13680	0.000328173	13	6.42292	*	6	1	13355	0.000557307	12	13503	0.000502065	14	16156	0.000464959	13		-0.764017	-0.150598	-0.261369	-0.205984
GSU0776	-	sigma-54-dependent transcriptional response regulator	836952	838349	1.397		1199	2.87631e-05	11	7.87402	*	1972	1	1156	4.82401e-05	6	516	1.91858e-05	6	673	1.93685e-05	8		-0.746015	-1.3302	-1.31652	-1.32336
GSU0777	fdnG	periplasmically oriented, membrane-bound formate dehydrogenase, major subunit, selenocysteine-containing	838632	841664	3.032		30466	0.000730856	39	12.8628	**	1192	2	20595	0.000859433	33	24352	0.000905449	35	28482	0.000819692	40		-0.233799	0.0752477	-0.0683031	0.00347229
GSU0778	fdnH	periplasmically oriented, membrane-bound formate dehydrogenase, iron-sulfur cluster-binding subunit	841661	842494	0.833		9278	0.000222572	13	15.6062		0	0	7697	0.000321197	13	9096	0.000338205	15	10692	0.000307708	13		-0.529188	0.0744376	-0.0618959	0.00627085
GSU0779	fdnI	periplasmically oriented, membrane-bound formate dehydrogenase, b-type cytochrome subunit	842491	843696	1.205		20574	0.000493554	15	12.4481		0	0	14052	0.000586393	14	13427	0.000499239	15	18514	0.00053282	14		-0.248658	-0.232137	-0.138218	-0.185178
GSU0780	fdhD/mobA-2	formate dehydrogenase accessory protein FdhD and molybdopterin nucleotidyltransferase	843757	845193	1.436		13033	0.000312651	14	9.7493		0	0	9346	0.00039001	12	8925	0.000331847	12	11384	0.000327624	12		-0.318957	-0.232995	-0.251473	-0.242234
GSU0781	fdnT	twin-arginine translocation pathway protein, TatA/TatE family	845220	845399	0.179		380	9.1159e-06	2	11.1732		0	0	301	1.25608e-05	2	178	6.61834e-06	2	186	5.35295e-06	2		-0.462469	-0.924385	-1.23052	-1.07745
GSU3507	-	hypothetical protein	845550	845744	0.194		5516	0.000132325	3	15.4639		0	0	3335	0.00013917	5	5717	0.000212568	7	6097	0.000175467	4		-0.0727696	0.611073	0.334353	0.472713
GSU0782	hybS	periplasmically oriented, membrane-bound [NiFe]-hydrogenase small subunit	845955	847058	1.103		557	1.3362e-05	8	7.25295		0	0	357	1.48977e-05	6	421	1.56535e-05	7	853	2.45488e-05	8		-0.156952	0.0713977	0.720562	0.39598
GSU0783	hybA	hydrogenase 2 protein HybA	847042	847959	0.917		828	1.98631e-05	9	9.81461		0	0	183	7.63662e-06	3	292	1.08571e-05	5	351	1.01015e-05	5		1.37908	0.507626	0.403568	0.455597
GSU0784	hybB	hydrogenase 2 b cytochrome subunit	847961	849289	1.328		1212	2.90749e-05	8	6.0241	**	556	2	922	3.84752e-05	6	774	2.87786e-05	8	1143	3.28948e-05	9		-0.404154	-0.418932	-0.226073	-0.322502
GSU0785	hybL	periplasmically oriented, membrane-bound [NiFe]-hydrogenase large subunit	849374	851056	1.682		2028	4.86501e-05	14	8.32342	**	311	2	1306	5.44996e-05	10	415	1.54304e-05	8	864	2.48653e-05	11		-0.163802	-1.82047	-1.13211	-1.47629
GSU0786	hybP	periplasmically oriented, membrane-bound [NiFe]-hydrogenase maturation protease	851100	851582	0.482		719	1.72482e-05	4	8.29876		0	0	802	3.34676e-05	4	347	1.29021e-05	2	602	1.73251e-05	5		-0.956316	-1.37517	-0.949898	-1.16253
GSU0787	hybT	twin-arginine translocation pathway protein, TatA/TatE family	851641	851814	0.173		1	2.39892e-08	1	5.78035		0	0	0	0	0	32	1.18981e-06	1	0	0	0		#DIV/0!	#DIV/0!	#DIV/0!	#DIV/0!
GSU0788	-	hypothetical protein	851849	852046	0.197		1517	3.63916e-05	1	5.07614		0	0	1039	4.33577e-05	1	1815	6.74848e-05	1	1391	4.0032e-05	1		-0.25268	0.638275	-0.115133	0.261571
GSU0789	-	response regulator	852228	852605	0.377		175	4.19811e-06	2	5.30504		0	0	51	2.12824e-06	1	7	2.60272e-07	1	51	1.46774e-06	2		0.980081	-3.03157	-0.536059	-1.78381
GSU0790	-	hypothetical protein	852819	853739	0.92		1074	2.57644e-05	7	7.6087		0	0	835	3.48447e-05	7	786	2.92248e-05	7	1125	3.23767e-05	8		-0.435559	-0.253745	-0.105983	-0.179864
GSU0791	-	hypothetical protein	853887	854195	0.308		2408	5.7766e-05	5	16.2338		0	0	1738	7.25271e-05	4	2490	9.25825e-05	4	3404	9.79648e-05	3		-0.328298	0.352219	0.433744	0.392981
GSU0792	-	hypothetical protein	854325	855095	0.77		2565	6.15323e-05	7	9.09091		0	0	1569	6.54747e-05	7	1661	6.17588e-05	7	2637	7.5891e-05	9		-0.0895918	-0.0842917	0.212993	0.0643505
GSU0793	-	NosL family protein	855149	855703	0.554		9539	0.000228833	6	10.8303		0	0	8234	0.000343606	7	8804	0.000327348	5	7900	0.000227357	6		-0.586461	-0.0699327	-0.5958	-0.332866
GSU0794	-	FAD-dependent pyridine nucleotide-disulfide oxidoreductase family protein	855832	857514	1.682		4667	0.000111958	12	7.13436	*	3771	1	3899	0.000162706	12	4378	0.000162782	9	5772	0.000166114	15		-0.539314	0.000669358	0.0299077	0.0152885
GSU0795	-	hypothetical protein	857577	857885	0.308		320	7.67655e-06	1	3.24675		0	0	412	1.71928e-05	2	454	1.68805e-05	3	837	2.40883e-05	2		-1.16328	-0.0264505	0.486524	0.230037
GSU3508	-	hypothetical protein	857895	858128	0.233		2233	5.35679e-05	5	21.4592	*	2618	1	2357	9.83581e-05	4	1735	6.45103e-05	6	3888	0.000111894	5		-0.876674	-0.608515	0.186017	-0.211249
GSU0796	-	long-chain acyl-CoA thioesterase	858328	858801	0.473		786	1.88555e-05	1	2.11416		0	0	943	3.93516e-05	1	555	2.06358e-05	2	1198	3.44776e-05	2		-1.06143	-0.931268	-0.190761	-0.561015
GSU0797	-	MarC family membrane protein	858817	859425	0.608		630	1.51132e-05	3	4.93421		0	0	301	1.25608e-05	1	81	3.01172e-06	1	669	1.92534e-05	1		0.266883	-2.06027	0.616183	-0.722042
GSU0798	-	amino acid ABC transporter ATP-binding protein	859427	860200	0.773		4079	9.7852e-05	5	6.46831		0	0	2042	8.5213e-05	5	2903	0.000107938	7	3893	0.000112038	6		0.199527	0.341063	0.39484	0.367952
GSU0799	-	ABC transporter membrane protein	860187	861209	1.022		11964	0.000287007	16	15.6556		0	0	8620	0.000359714	15	9977	0.000370962	15	11714	0.000337121	18		-0.325765	0.0444198	-0.0935854	-0.0245828
GSU0800	-	amino acid ABC transporter substrate-binding protein	861346	862137	0.791		3890	9.33181e-05	6	7.58534	*	2	1	2685	0.000112046	4	2501	9.29914e-05	6	3530	0.000101591	5		-0.263857	-0.268915	-0.141313	-0.205114
GSU0801	-	hypothetical protein	862332	863765	1.433		17996	0.00043171	22	15.3524		0	0	13729	0.000572914	18	16458	0.000611937	18	17199	0.000494975	19		-0.408256	0.095064	-0.210961	-0.0579486
GSU0802	-	short chain dehydrogenase	864087	864803	0.716		2947	7.06962e-05	8	11.1732		0	0	2372	9.8984e-05	9	2296	8.53692e-05	9	2186	6.29116e-05	8		-0.485562	-0.21348	-0.65387	-0.433675
GSU0803	ppsA	phosphoenolpyruvate synthase	864806	867223	2.417		11237	0.000269567	20	8.27472	**	177	2	9214	0.000384502	19	10055	0.000373862	18	11375	0.000327365	20		-0.512348	-0.0404849	-0.232092	-0.136289
GSU0804	wrbA	NAD(P)H:quinone oxidoreductase	867245	867856	0.611		4340	0.000104113	8	13.0933	*	1	1	2783	0.000116135	7	3506	0.000130359	6	4330	0.000124614	6		-0.157651	0.166687	0.101667	0.134177
GSU0805	fxsA	hypothetical protein	867945	868337	0.392		766	1.83757e-05	1	2.55102		0	0	664	2.77088e-05	2	1079	4.01191e-05	2	1266	3.64346e-05	1		-0.592544	0.533941	0.394963	0.464452
GSU0806	citG	2'-(5''-triphosphoribosyl)-3'-dephospho-coenzyme A synthase	868381	869265	0.884		10520	0.000252367	8	9.04977		0	0	6908	0.000288272	9	5384	0.000200186	8	7572	0.000217917	7		-0.191911	-0.526088	-0.403653	-0.464871
GSU0807	citX	apo-citrate lyase 2'-(5''-triphosphoribosyl)-3'-dephospho-coenzyme A transferase	869237	869752	0.515		16570	0.000397501	11	21.3592		0	0	9764	0.000407454	9	9113	0.000338837	12	14780	0.000425358	13		-0.0356758	-0.266045	0.0620426	-0.102001
GSU0808	-	diguanylate cyclase, CAP ED domain-containing	869974	870936	0.962		973	2.33415e-05	3	3.1185		0	0	1000	4.17302e-05	2	961	3.57316e-05	3	1551	4.46367e-05	2		-0.838194	-0.22389	0.0971392	-0.0633754
GSU0809	-	carbonic anhydrase	870959	871504	0.545		287	6.88491e-06	2	3.66972		0	0	98	4.08956e-06	1	65	2.41681e-06	1	251	7.22361e-06	1		0.751492	-0.75884	0.820774	0.0309669
GSU0810	-	peptidoglycan-binding outer membrane protein	871698	873098	1.4		25350	0.000608127	31	22.1429		0	0	16849	0.000703112	26	19814	0.000736718	27	23370	0.000672572	29		-0.209382	0.0673587	-0.0640647	0.00164703
GSU0811	-	sigma-54-dependent transcriptional response regulator	873174	874544	1.37		17	4.07817e-07	3	2.18978		0	0	0	0	0	1	3.71817e-08	1	5	1.43897e-07	2		#DIV/0!	#DIV/0!	#DIV/0!	#DIV/0!
GSU0812	-	sensor histidine kinase, HAMP and PAS domain-containing	874555	876801	2.246		29	6.95687e-07	3	1.33571	**	58	2	50	2.08651e-06	4	1	3.71817e-08	1	6	1.72676e-07	5		-1.58458	-5.81035	-3.59495	-4.70265
GSU0813	-	organic solvent tolerance ABC transporter substrate-binding protein	876957	877559	0.602		1666	3.9966e-05	9	14.9502		0	0	1515	6.32212e-05	8	1869	6.94926e-05	9	1860	5.35295e-05	10		-0.661635	0.13645	-0.240075	-0.0518121
GSU0814	-	RND family efflux pump outer membrane protein	877581	878939	1.358		10422	0.000250016	18	13.2548	*	212	1	8021	0.000334718	15	7265	0.000270125	13	13110	0.000377297	22		-0.420927	-0.309318	0.172754	-0.0682818
GSU0815	-	ABC transporter substrate-binding lipoprotein	878985	879434	0.449		3680	8.82803e-05	9	20.0445		0	0	3172	0.000132368	6	3473	0.000129132	7	4618	0.000132903	9		-0.584392	-0.0357088	0.00581595	-0.0149464
GSU0816	-	organic solvent tolerance ABC transporter ATP-binding protein	879447	880193	0.746		187	4.48598e-06	3	4.02145		0	0	93	3.88091e-06	1	338	1.25674e-05	1	353	1.01591e-05	1		0.20903	1.69522	1.38831	1.54176
GSU0817	-	ABC transporter	880197	880970	0.773		8720	0.000209186	14	18.1113		0	0	5418	0.000226094	12	4998	0.000185834	10	6980	0.00020088	14		-0.112138	-0.282908	-0.170593	-0.22675
GSU0818	-	aldehyde dehydrogenase family 11 protein	881072	882697	1.625		9602	0.000230344	15	9.23077	*	207	1	8501	0.000354748	11	8973	0.000333631	16	15433	0.000444151	15		-0.623003	-0.0885406	0.324255	0.117857
GSU3509	-	hypothetical protein	882808	883167	0.359		1019	2.4445e-05	5	13.9276	**	135	2	839	3.50116e-05	5	1121	4.16807e-05	6	1832	5.27237e-05	5		-0.518294	0.251545	0.590617	0.421081
GSU0819	-	FMN-dependent polypeptide cyclic thioester oxidase	883255	884013	0.758		1768	4.24129e-05	5	6.59631	*	609	1	1672	6.97729e-05	4	1619	6.01972e-05	4	2411	6.93869e-05	4		-0.718162	-0.21297	-0.00800265	-0.110486
GSU0820	sppA	signal peptide peptidase SppA	884058	885023	0.965		4323	0.000103705	8	8.29016	*	434	1	3891	0.000162372	6	3825	0.00014222	7	5830	0.000167783	6		-0.646813	-0.19118	0.0472954	-0.0719421
GSU0821	-	hypothetical protein	885048	885656	0.608		3142	7.53741e-05	8	13.1579	*	128	1	2527	0.000105452	8	2422	9.00541e-05	10	4020	0.000115693	7		-0.484448	-0.227725	0.13371	-0.0470074
GSU0822	-	sensor histidine kinase, Cache 1, HAMP and PAS domain-containing	885851	888040	2.189		30005	0.000719797	34	15.5322	**	748	3	19831	0.000827551	24	21963	0.000816622	24	33080	0.00095202	27		-0.20126	-0.0191807	0.202142	0.0914808
GSU0823	-	PpiC-type peptidylprolyl cis-trans isomerase	888356	888634	0.278		0	0	0	0		0	0	0	0	0	0	0	0	0	0	0		#DIV/0!	#DIV/0!	#DIV/0!	#DIV/0!
GSU0824	-	hypothetical protein	888668	889090	0.422		6266	0.000150316	6	14.218		0	0	5024	0.000209652	5	6492	0.000241384	5	6607	0.000190145	5		-0.479997	0.203328	-0.140901	0.0312138
GSU0825	-	pirin family protein	889203	890111	0.908		8971	0.000215207	8	8.81057		0	0	8177	0.000341228	8	8298	0.000308534	10	9077	0.00026123	9		-0.665008	-0.145306	-0.385416	-0.265361
GSU0826	-	hypothetical protein	890257	890451	0.194		3518	8.43941e-05	2	10.3093		0	0	2465	0.000102865	3	14257	0.0005301	7	25189	0.000724922	7		-0.285537	2.36551	2.81707	2.59129
GSU0827	-	hypothetical protein	890778	891167	0.389		2328	5.58469e-05	4	10.2828		0	0	1684	7.02736e-05	4	2004	7.45121e-05	4	3539	0.00010185	5		-0.331506	0.0844919	0.53539	0.309941
GSU0828	-	RND family efflux pump outer membrane protein	891294	892601	1.307		9823	0.000235646	8	6.12089		0	0	4858	0.000202725	8	5199	0.000193308	9	7825	0.000225198	10		0.217096	-0.0686268	0.151669	0.041521
GSU0829	-	RND family efflux pump membrane fusion protein	892598	893869	1.271		4975	0.000119346	8	6.29426		0	0	2358	9.83998e-05	6	3265	0.000121398	5	4585	0.000131953	7		0.278428	0.303021	0.423299	0.36316
GSU0830	-	RND family efflux pump inner membrane protein	893903	897007	3.104		51356	0.00123199	36	11.5979	**	961	3	34037	0.00142037	36	35935	0.00133612	43	50082	0.00144133	39		-0.205276	-0.0882126	0.0211288	-0.0335419
GSU0831	-	nitrogen regulatory protein P-II	897059	897400	0.341		2169	5.20326e-05	3	8.79765		0	0	2045	8.53382e-05	3	1414	5.25749e-05	3	2286	6.57895e-05	3		-0.713776	-0.698817	-0.375335	-0.537076
GSU0832	-	lipoprotein	897454	898047	0.593		6836	0.00016399	10	16.8634		0	0	4156	0.000173431	9	4994	0.000185685	8	7043	0.000202693	9		-0.0807485	0.0985017	0.224935	0.161718
GSU3510	-	hypothetical protein	898202	898624	0.422		5280	0.000126663	3	7.109	*	31	1	3647	0.00015219	3	3564	0.000132516	3	5422	0.000156041	3		-0.264878	-0.199711	0.0360555	-0.0818279
GSU0834	-	hypothetical protein	898652	898918	0.266		1122	2.69159e-05	2	7.5188		0	0	1533	6.39724e-05	3	1058	3.93382e-05	2	730	2.10089e-05	3		-1.24899	-0.701517	-1.60645	-1.15398
GSU0835	-	hypothetical protein	899121	899279	0.158		4594	0.000110206	4	25.3165		0	0	2326	9.70644e-05	3	3415	0.000126976	4	3591	0.000103347	3		0.183195	0.387536	0.0904751	0.239006
GSU0836	rnk-2	RNA polymerase-binding protein Rnk	899337	899744	0.407		7446	0.000178624	9	22.113		0	0	5187	0.000216454	6	5413	0.000201265	6	5156	0.000148386	7		-0.27714	-0.10497	-0.544708	-0.324839
GSU0837	-	response regulator	899811	900221	0.41		3919	9.40137e-05	3	7.31707	**	26	2	3326	0.000138795	3	3757	0.000139692	3	3821	0.000109966	3		-0.562008	0.00929451	-0.335897	-0.163301
GSU0841	-	sigma-54-dependent transcriptional response regulator	901248	902648	1.4		9043	0.000216935	9	6.42857		0	0	6948	0.000289941	11	8616	0.000320358	13	11216	0.000322789	12		-0.418502	0.143922	0.154829	0.149376
GSU0842	-	sensor histidine kinase response regulator, GAF and PAS domain-containing	902655	904919	2.264		21830	0.000523685	35	15.4594	**	2634	2	19438	0.000811151	35	21420	0.000796432	32	25584	0.00073629	31		-0.631273	-0.0264197	-0.139697	-0.0830586
GSU0843	-	rubredoxin reductase	905230	906564	1.334		16235	0.000389465	13	9.74513	*	519	1	10933	0.000456236	14	13362	0.000496822	16	17690	0.000509106	16		-0.228287	0.122948	0.158185	0.140567
GSU0844	-	transporter	906616	908466	1.85		24337	0.000583826	25	13.5135		0	0	16923	0.0007062	23	20132	0.000748542	23	22956	0.000660658	26		-0.274539	0.0840067	-0.0961735	-0.0060834
GSU0845	-	ferredoxin, Rieske superfamily	908490	908801	0.311		3335	8.0004e-05	6	19.2926		0	0	2711	0.000113131	5	2171	8.07215e-05	6	3250	9.35328e-05	4		-0.499844	-0.486964	-0.274445	-0.380704
GSU0846	acnA	aconitate hydratase	908821	911628	2.807		20574	0.000493554	31	11.0438	*	2632	1	15732	0.000656499	33	18160	0.00067522	34	26674	0.000767659	35		-0.411585	0.0405637	0.225673	0.133118
GSU0847	-	rubredoxin	911830	911988	0.158		3687	8.84483e-05	3	18.9873		0	0	1775	7.40711e-05	4	2179	8.10189e-05	3	1657	4.76873e-05	3		0.255923	0.129349	-0.635305	-0.252978
GSU0848	frx-5	ferredoxin	912067	912288	0.221		3129	7.50623e-05	4	18.0995		0	0	2415	0.000100778	4	3005	0.000111731	5	3994	0.000114945	5		-0.425027	0.148843	0.189752	0.169298
GSU0849	scdA	iron-sulfur cluster repair protein ScdA	912557	913306	0.749		16543	0.000396854	13	17.3565		0	0	12510	0.000522045	12	12246	0.000455327	14	14750	0.000424495	10		-0.395566	-0.19727	-0.298426	-0.247848
tRNA-Sec	-		913415	913512	0.097		1997	4.79065e-05	2	20.6186	*	1	1	1529	6.38055e-05	2	1921	7.14261e-05	2	1595	4.5903e-05	2		-0.413459	0.162771	-0.475091	-0.15616
GSU0850	-	protein disulfide bond isomerase, DsbC/DsbG-like protein	913700	914506	0.806		1865	4.47399e-05	9	11.1663		0	0	2452	0.000102322	11	1158	4.30564e-05	8	2092	6.02063e-05	12		-1.19349	-1.24882	-0.765136	-1.00698
GSU0851	-	rhomboid-like membrane protein	914525	915250	0.725		4537	0.000108839	9	12.4138	*	1	1	2943	0.000122812	8	3972	0.000147686	10	4020	0.000115693	9		-0.174254	0.26608	-0.0861515	0.0899641
GSU0852	-	lipoprotein	915255	915692	0.437		4964	0.000119082	4	9.15332		0	0	3350	0.000139796	4	4025	0.000149656	4	6192	0.000178201	4		-0.231363	0.0983292	0.350185	0.224257
GSU0853	-	transporter	915867	917201	1.334		1796	4.30846e-05	8	5.997		0	0	1996	8.32935e-05	8	2288	8.50717e-05	8	2279	6.5588e-05	6		-0.95103	0.0304769	-0.34477	-0.157147
GSU0854	-	hypothetical protein	917204	918295	1.091		8179	0.000196208	13	11.9157		0	0	6766	0.000282346	14	8124	0.000302064	13	10432	0.000300226	14		-0.525084	0.0973886	0.0885812	0.0929849
GSU0855	-	TerC family membrane protein	918307	919242	0.935		3350	8.03639e-05	13	13.9037		0	0	2685	0.000112046	12	2689	9.99816e-05	11	2780	8.00065e-05	12		-0.479466	-0.164351	-0.485897	-0.325124
GSU0856	htpX-1	membrane-bound zinc-dependent protease HtpX	919329	920192	0.863		2139	5.13129e-05	7	8.11124	*	420	1	3252	0.000135707	9	2496	9.28055e-05	6	3649	0.000105016	10		-1.4031	-0.548208	-0.369886	-0.459047
GSU0857	-	hypothetical protein	920552	921130	0.578		1353	3.24574e-05	3	5.19031		0	0	502	2.09486e-05	1	1597	5.93792e-05	4	946	2.72252e-05	5		0.631697	1.50311	0.378093	0.9406
GSU0858	-	periplasmic energy transduction protein	921268	922149	0.881		1998	4.79305e-05	5	5.67537		0	0	1554	6.48487e-05	5	1594	5.92676e-05	5	2449	7.04805e-05	6		-0.436135	-0.129833	0.120147	-0.00484325
GSU0859	galU	glucose-1-phosphate uridylyltransferase	922187	923056	0.869		1535	3.68235e-05	6	6.90449	*	485	1	258	1.07664e-05	3	135	5.01953e-06	2	58	1.6692e-06	2		1.77409	-1.10091	-2.68931	-1.89511
GSU0860	metF-1	5,10-methylenetetrahydrofolate reductase	923070	923975	0.905		1329	3.18817e-05	4	4.41989	*	53	1	1121	4.67795e-05	3	1520	5.65162e-05	4	1054	3.03334e-05	4		-0.55315	0.272787	-0.624971	-0.176092
GSU0861	-	5,10-methylenetetrahydrofolate reductase-associated protein	923972	924619	0.647		3474	8.33385e-05	5	7.72798		0	0	3042	0.000126943	5	2881	0.00010712	5	2743	7.89416e-05	7		-0.607128	-0.244949	-0.685325	-0.465137
GSU0862	folD-2	5,10-methylenetetrahydrofolate dehydrogenase and methenyltetrahydrofolate cyclohydrolase	924638	925495	0.857		3029	7.26633e-05	8	9.33489		0	0	2209	9.2182e-05	8	2360	8.77488e-05	8	3624	0.000104296	7		-0.343257	-0.071105	0.17813	0.0535125
GSU0863	-	regulatory protein, CxxC CxxC SSSS domain-containing	925652	925903	0.251		1180	2.83073e-05	2	7.96813		0	0	1045	4.3608e-05	2	1747	6.49564e-05	2	1457	4.19315e-05	2		-0.623421	0.574878	-0.0565615	0.259158
GSU0864	-	hypothetical protein	926006	926329	0.323		1711	4.10456e-05	2	6.19195		0	0	682	2.846e-05	2	873	3.24596e-05	2	910	2.61892e-05	4		0.528291	0.189711	-0.119965	0.0348734
GSU0865	-	cell division protein DivIVA	926316	926765	0.449		1466	3.51682e-05	3	6.68151		0	0	414	1.72763e-05	2	158	5.87471e-06	2	293	8.43234e-06	2		1.02548	-1.5562	-1.03479	-1.2955
GSU0866	-	hypothetical protein	926765	927079	0.314		4504	0.000108047	6	19.1083		0	0	2844	0.000118681	5	2867	0.0001066	5	4681	0.000134716	6		-0.13542	-0.154878	0.182836	0.0139789
GSU0867	-	menaquinone biosynthesis methyltransferase	927154	927924	0.77		105	2.51887e-06	1	1.2987		0	0	74	3.08803e-06	1	31	1.15263e-06	2	23	6.61924e-07	1		-0.293913	-1.42176	-2.22195	-1.82185
GSU0868	-	diadenylate cyclase, YbbR and YbbR domain-containing	928043	929455	1.412		5647	0.000135467	10	7.08215		0	0	4314	0.000180024	10	4570	0.00016992	10	5352	0.000154027	10		-0.410247	-0.0833305	-0.225008	-0.154169
GSU0869	-	hypothetical protein	929564	930592	1.028		1	2.39892e-08	1	0.972763		0	0	0	0	0	0	0	0	42	1.20873e-06	1		#DIV/0!	#DIV/0!	#DIV/0!	#DIV/0!
GSU0870	-	NUDIX hydrolase, MutT family	930653	931066	0.413		4065	9.75162e-05	4	9.68523		0	0	3427	0.000143009	4	3730	0.000138688	6	3950	0.000113678	4		-0.552396	-0.044269	-0.331153	-0.187711
GSU0871	-	radical SAM domain-containing iron-sulfur cluster-binding oxidoreductase	931044	932708	1.664		8332	0.000199878	15	9.01442		0	0	5218	0.000217748	12	5342	0.000198625	14	5246	0.000150976	11		-0.123539	-0.132615	-0.528339	-0.330477
GSU0872	-	lipoprotein	932787	933254	0.467		0	0	0	0		0	0	25	1.04325e-06	1	118	4.38744e-06	3	47	1.35263e-06	3		#NUM!	2.07229	0.374673	1.22348
GSU0874	-	hypothetical protein	933367	936609	3.242		20	4.79784e-07	4	1.23381		0	0	23	9.59794e-07	4	0	0	0	222	6.38901e-06	6		-1.00034	#NUM!	2.73479	#NUM!
GSU3511	-	hypothetical protein	936792	937235	0.443		0	0	0	0		0	0	0	0	0	0	0	0	0	0	0		#DIV/0!	#DIV/0!	#DIV/0!	#DIV/0!
GSU0876	-	sphingosine/diacylglycerol kinase-like protein	937370	938239	0.869		713	1.71043e-05	6	6.90449	*	261	1	305	1.27277e-05	4	392	1.45752e-05	3	526	1.51379e-05	5		0.426388	0.195546	0.250194	0.22287
GSU0877	-	response regulator, PilZ domain-containing	938532	939278	0.746		6313	0.000151444	8	10.7239	*	180	1	4436	0.000185115	7	6138	0.000228221	9	5419	0.000155955	8		-0.289639	0.302011	-0.247292	0.0273593
GSU0878	-	glycosyltransferase	939202	940287	1.085		1575	3.7783e-05	4	3.68664		0	0	1726	7.20263e-05	4	1263	4.69605e-05	3	1488	4.28236e-05	3		-0.930786	-0.617076	-0.750117	-0.683597
GSU0879	cheV	response receiver scaffold protein CheV	940427	941365	0.938		1370	3.28652e-05	6	6.39659		0	0	1166	4.86574e-05	7	1108	4.11973e-05	6	2016	5.80191e-05	7		-0.566097	-0.240108	0.253868	0.00688002
GSU0880	-	molybdopterin-binding iron-sulfur cluster-binding oxidoreductase MopB-3	941475	943490	2.015		6824	0.000163702	15	7.44417		0	0	4758	0.000198552	13	4939	0.00018364	10	7322	0.000210722	13		-0.278443	-0.112635	0.085823	-0.0134058
GSU0881	-	sensor histidine kinase, HAMP domain-containing	943510	945084	1.574		6385	0.000153171	10	6.35324	**	1059	3	6381	0.00026628	7	11255	0.00041848	10	20371	0.000586263	11		-0.797801	0.652213	1.1386	0.895408
GSU0882	-	ABC transporter substrate-binding protein	945088	945960	0.872		34804	0.000834921	18	20.6422	*	1540	1	30294	0.00126417	15	58011	0.00215695	18	108340	0.00311795	24		-0.598484	0.770796	1.3024	1.0366
GSU0883	-	ligand-gated TonB-dependent outer membrane channel	945981	947864	1.883		58035	0.00139221	40	21.2427		0	0	46317	0.00193282	37	90282	0.00335684	47	157852	0.00454287	49		-0.473324	0.796398	1.2329	1.01465
GSU3629	-	hypothetical protein	947985	948113	0.128		55	1.31941e-06	1	7.8125		0	0	3	1.25191e-07	1	88	3.27199e-06	1	0	0	0		3.39769	4.70797	#NUM!	#NUM!
GSU0884	-	radical SAM domain-containing iron-sulfur cluster-binding oxidoreductase	948334	949671	1.337		1264	3.03224e-05	9	6.73149		0	0	674	2.81261e-05	7	1126	4.18666e-05	8	1537	4.42338e-05	11		0.108471	0.573888	0.653237	0.613563
GSU0885	-	BioD and DRTGG domain-containing protein	949613	950707	1.094		1005	2.41092e-05	3	2.74223		0	0	544	2.27012e-05	4	477	1.77357e-05	2	997	2.8693e-05	3		0.0868117	-0.356116	0.337927	-0.00909421
GSU0886	-	radical SAM domain-containing iron-sulfur cluster-binding oxidoreductase	950937	952262	1.325		5053	0.000121218	13	9.81132	*	107	1	3190	0.000133119	10	2786	0.000103588	10	4149	0.000119405	13		-0.135121	-0.36186	-0.156852	-0.259356
GSU0887	-	hypothetical protein	952259	952873	0.614		5311	0.000127407	3	4.88599		0	0	3699	0.00015436	3	4840	0.000179959	4	6866	0.000197599	6		-0.276857	0.221373	0.356275	0.288824
GSU0888	-	hypothetical protein	952848	953057	0.209		0	0	0	0		0	0	0	0	0	0	0	0	0	0	0		#DIV/0!	#DIV/0!	#DIV/0!	#DIV/0!
GSU0889	-	acylphosphatase	953162	953437	0.275		0	0	0	0		0	0	0	0	0	0	0	0	1	2.87793e-08	1		#DIV/0!	#DIV/0!	#DIV/0!	#DIV/0!
GSU0890	ligA	NAD-dependent DNA ligase	953438	955450	2.012		3	7.19677e-08	2	0.994036		0	0	3	1.25191e-07	1	7	2.60272e-07	4	9	2.59014e-07	2		-0.798705	1.05589	1.0489	1.0524
GSU0891	-	serine protease	955640	957982	2.342		20660	0.000495617	29	12.3826		0	0	15969	0.000666389	26	17723	0.000658971	30	24058	0.000692373	33		-0.427139	-0.0161496	0.0551833	0.0195169
GSU0892	rep	ATP-dependent DNA helicase Rep	958157	960199	2.042		8590	0.000206067	15	7.34574		0	0	6338	0.000264486	14	7648	0.000284366	16	9546	0.000274727	14		-0.360075	0.104556	0.0548092	0.0796828
GSU0893	prx-1	peroxiredoxin, typical 2-Cys subfamily	960240	960911	0.671		5763	0.00013825	4	5.96125		0	0	2576	0.000107497	4	3157	0.000117383	4	7322	0.000210722	5		0.362982	0.126923	0.971046	0.548984
GSU0894	-	cyclophilin type peptidyl-prolyl cis-trans isomerase	961079	961594	0.515		1125	2.69879e-05	6	11.6505	*	1	1	635	2.64987e-05	5	966	3.59175e-05	2	1069	3.07651e-05	5		0.0263913	0.438768	0.215374	0.327071
GSU0895	-	sensor diguanylate cyclase, GAF domain-containing	961652	963718	2.066		8048	0.000193065	18	8.71249		0	0	5659	0.000236151	16	7428	0.000276186	17	10694	0.000307766	23		-0.290622	0.225928	0.382123	0.304026
GSU3513	-	hypothetical protein	963767	963919	0.152		3662	8.78485e-05	2	13.1579		0	0	1898	7.92039e-05	2	2655	9.87174e-05	3	3379	9.72453e-05	4		0.149447	0.317733	0.296057	0.306895
GSU0896	tldD	zinc protease TldD modulator of DNA gyrase	963916	965298	1.382		3757	9.01275e-05	17	12.301		0	0	2880	0.000120183	11	2325	8.64475e-05	10	4013	0.000115491	14		-0.415193	-0.475337	-0.0574471	-0.266392
GSU3514	-	hypothetical protein	965283	965537	0.254		596	1.42976e-05	1	3.93701		0	0	222	9.2641e-06	2	560	2.08218e-05	2	794	2.28508e-05	3		0.626047	1.16837	1.30252	1.23544
GSU0897	-	protein 3-oxoalanine-generating enzyme family protein	965838	966713	0.875		2926	7.01925e-05	10	11.4286	*	437	1	3256	0.000135873	12	2630	9.77879e-05	11	3063	8.8151e-05	10		-0.952876	-0.474536	-0.624215	-0.549376
GSU0898	recQ	ATP-dependent DNA helicase RecQ	966716	968527	1.811		10085	0.000241931	23	12.7002	*	186	1	8346	0.00034828	17	8794	0.000326976	19	10595	0.000304917	19		-0.525651	-0.0910638	-0.191833	-0.141448
GSU0899	-	hypothetical protein	968644	970239	1.595		403	9.66766e-06	3	1.88088		0	0	301	1.25608e-05	4	429	1.5951e-05	5	635	1.82749e-05	4		-0.377689	0.344716	0.540934	0.442825
GSU0900	-	SAM-dependent methyltransferase	970264	971205	0.941		914	2.19261e-05	4	4.2508	*	331	1	529	2.20753e-05	3	409	1.52073e-05	3	1480	4.25934e-05	4		-0.00977881	-0.537665	0.948198	0.205266
GSU3515	-	hypothetical protein	971245	971952	0.707		501	1.20186e-05	6	8.48656		0	0	891	3.71816e-05	4	835	3.10467e-05	6	1579	4.54425e-05	4		-1.62932	-0.260148	0.289454	0.0146534
GSU0902	-	response receiver	972043	972435	0.392		2181	5.23205e-05	3	7.65306		0	0	994	4.14798e-05	4	689	2.56182e-05	4	1651	4.75146e-05	3		0.334967	-0.69524	0.195963	-0.249639
GSU0903	-	response receiver	972476	972856	0.38		769	1.84477e-05	4	10.5263		0	0	428	1.78605e-05	2	518	1.92601e-05	3	442	1.27205e-05	4		0.0466675	0.108843	-0.489624	-0.190391
GSU3518	-	sensor histidine kinase	972853	974223	1.37		1783	4.27728e-05	5	3.64964	*	31	1	1392	5.80884e-05	5	1193	4.43578e-05	7	2142	6.16453e-05	5		-0.441558	-0.389064	0.0857398	-0.151662
GSU0904	-	metal-dependent phosphohydrolase, HDOD domain-containing	974220	975089	0.869		3023	7.25194e-05	8	9.20598		0	0	2379	9.92761e-05	4	2253	8.37704e-05	7	3654	0.00010516	6		-0.45308	-0.245006	0.0830619	-0.0809722
GSU0905	-	hypothetical protein	975076	975408	0.332		0	0	0	0	**	363	2	0	0	0	0	0	0	111	3.1945e-06	1		#DIV/0!	#DIV/0!	#DIV/0!	#DIV/0!
GSU3519	-	cold shock DNA/RNA-binding protein	975682	975882	0.2		586	1.40577e-05	1	5		0	0	911	3.80162e-05	2	898	3.33892e-05	2	1000	2.87793e-05	2		-1.43526	-0.187234	-0.401582	-0.294408
GSU0906	rpsU-1	30S ribosomal protein S21	975972	976172	0.2		1	2.39892e-08	1	5		0	0	34	1.41883e-06	1	0	0	0	0	0	0		-5.88617	#NUM!	#NUM!	#NUM!
GSU0907	-	ThiF family protein	976362	977033	0.671		17791	0.000426792	8	11.9225		0	0	13494	0.000563107	8	13799	0.00051307	10	18557	0.000534058	13		-0.399876	-0.134253	-0.076414	-0.105333
GSU0908	-	MoaD family protein	977037	977318	0.281		4455	0.000106872	1	3.55872		0	0	2838	0.00011843	2	3629	0.000134932	2	3551	0.000102195	1		-0.148154	0.188199	-0.212709	-0.0122548
GSU0909	-	FAD-dependent pyridine nucleotide-disulfide oxidoreductase family protein	977324	978547	1.223		13708	0.000328844	12	9.81194	*	1	1	11447	0.000477685	12	14205	0.000528166	13	11947	0.000343826	13		-0.538657	0.144931	-0.474381	-0.164725
GSU0910	-	aldehyde:ferredoxin oxidoreductase, tungsten-containing	978549	980354	1.805		9720	0.000233175	19	10.5263	*	416	1	5931	0.000247502	16	7894	0.000293512	21	9642	0.00027749	18		-0.0860243	0.245983	0.164998	0.20549
GSU0911	-	iron-sulfur cluster-binding oxidoreductase	980356	980835	0.479		1281	3.07302e-05	3	6.26305		0	0	1207	5.03683e-05	3	1950	7.25043e-05	4	1890	5.43929e-05	3		-0.71286	0.52555	0.110901	0.318226
GSU0912	-	hypothetical protein	980900	981625	0.725		3938	9.44695e-05	4	5.51724		0	0	2410	0.00010057	3	3195	0.000118796	3	5100	0.000146774	4		-0.0902753	0.240284	0.545405	0.392844
GSU0913	uup	DNA-binding ATPase Uup	981788	983689	1.901		3609	8.65771e-05	14	7.36454		0	0	3030	0.000126442	13	3861	0.000143559	14	5526	0.000159034	16		-0.546424	0.183158	0.330858	0.257008
GSU0914	rhlE-2	ATP-dependent RNA helicase RhlE	983846	985189	1.343		5136	0.000123209	6	4.46761		0	0	4410	0.00018403	6	4596	0.000170887	6	5365	0.000154401	7		-0.578839	-0.106898	-0.25326	-0.180079
GSU0915	-	hypothetical protein	985341	985700	0.359		5053	0.000121218	3	8.35655		0	0	3773	0.000157448	4	3590	0.000133482	3	3802	0.000109419	3		-0.377277	-0.238227	-0.525013	-0.38162
GSU0916	mcp40H-10	methyl-accepting chemotaxis sensory transducer, class 40H	985795	986979	1.184		1876	4.50038e-05	8	6.75676		0	0	903	3.76824e-05	7	1595	5.93048e-05	5	1261	3.62907e-05	7		0.256157	0.65426	-0.0542891	0.299986
GSU0917	-	hypothetical protein	987169	987588	0.419		2649	6.35474e-05	2	4.77327	*	332	1	3391	0.000141507	2	3330	0.000123815	3	5928	0.000170604	4		-1.15497	-0.192687	0.269775	0.0385441
GSU0918	metK-2	S-adenosylmethionine synthetase	987560	988762	1.202		5084	0.000121961	10	8.31947		0	0	2783	0.000116135	9	3362	0.000125005	8	4190	0.000120585	8		0.0706179	0.10618	0.0542499	0.0802151
GSU0919	-	hypothetical protein	988932	989153	0.221		1083	2.59803e-05	4	18.0995		0	0	737	3.07551e-05	5	803	2.98569e-05	5	1149	3.30674e-05	5		-0.243409	-0.0427631	0.104583	0.0309099
GSU3520	-	hypothetical protein	989188	989424	0.236		4317	0.000103561	4	16.9492		0	0	1925	8.03306e-05	4	3026	0.000112512	5	3861	0.000111117	6		0.366465	0.486055	0.468057	0.477056
GSU0921	-	ribonuclease, Rne/Rng family	989803	992229	2.426		2072	4.97057e-05	11	4.53421		0	0	1886	7.87031e-05	7	945	3.51367e-05	5	632	1.81885e-05	4		-0.663011	-1.16344	-2.11339	-1.63842
GSU0922	-	ABC transporter ATP-binding protein	992501	994438	1.937		8404	0.000201605	14	7.22767	*	1049	1	5551	0.000231644	13	5973	0.000222086	15	8959	0.000257834	15		-0.200377	-0.0607904	0.154531	0.0468701
GSU0923	lon-1	ATP-dependent Lon protease (La)	994568	996886	2.318		6235	0.000149573	14	6.03969		0	0	5270	0.000219918	12	5285	0.000196505	16	6687	0.000192447	19		-0.556119	-0.162398	-0.192503	-0.177451
GSU0924	-	transporter	996893	997663	0.77		2569	6.16283e-05	6	7.79221		0	0	2239	9.34339e-05	6	1776	6.60347e-05	7	2627	7.56032e-05	6		-0.600353	-0.500721	-0.305498	-0.40311
GSU0925	-	ABC transporter ATP-binding protein	997674	998438	0.764		2375	5.69744e-05	6	7.8534	*	1	1	1118	4.66544e-05	7	1759	6.54026e-05	6	1974	5.68104e-05	3		0.288302	0.487337	0.284142	0.38574
GSU0926	-	ABC transporter substrate-binding lipoprotein	998454	999536	1.082		301	7.22075e-06	5	4.62107		0	0	523	2.18249e-05	4	405	1.50586e-05	8	689	1.98289e-05	7		-1.59575	-0.535387	-0.138366	-0.336877
GSU0927	-	zinc-dependent peptidase	999579	1001075	1.496		4247	0.000101882	19	12.7005	**	74	2	5690	0.000237445	18	4340	0.000161369	17	5295	0.000152386	23		-1.22069	-0.557232	-0.639857	-0.598545
GSU0928	-	zinc-dependent peptidase	1001113	1002549	1.436		3179	7.62617e-05	9	6.26741		0	0	2908	0.000121351	11	2328	8.6559e-05	11	2391	6.88113e-05	11		-0.67016	-0.487435	-0.818473	-0.652954
GSU0929	-	hypothetical protein	1002566	1002673	0.107		0	0	0	0		0	0	0	0	0	0	0	0	0	0	0		#DIV/0!	#DIV/0!	#DIV/0!	#DIV/0!
GSU0930	-	hypothetical protein	1002890	1004161	1.271		10688	0.000256397	17	13.3753	*	48	1	8257	0.000344566	13	9755	0.000362708	17	13778	0.000396521	20		-0.426403	0.0740257	0.202617	0.138322
GSU0931	-	hypothetical protein	1004277	1005182	0.905		3933	9.43496e-05	9	9.94475		0	0	1711	7.14004e-05	8	3182	0.000118312	10	3346	9.62956e-05	9		0.402085	0.728596	0.431538	0.580067
GSU0932	uraA	uracil transporter	1005252	1006502	1.25		6883	0.000165118	17	13.6	*	128	1	4350	0.000181526	14	6205	0.000230712	13	10032	0.000288714	19		-0.136683	0.345917	0.669462	0.50769
GSU0933	upp	uracil phosphoribosyltransferase	1006521	1007150	0.629		6267	0.00015034	5	7.94913		0	0	3739	0.000156029	4	4473	0.000166314	3	7085	0.000203901	4		-0.0535827	0.0920918	0.386056	0.239074
GSU0934	-	hypothetical protein	1007343	1007972	0.629		323	7.74852e-06	4	6.3593	*	47	1	162	6.76029e-06	2	201	7.47352e-06	2	248	7.13727e-06	2		0.196835	0.144703	0.0782869	0.111495
GSU0935	mcp40H-20	methyl-accepting chemotaxis sensory transducer, class 40H dimer with helix-swapped heme-binding site-containing PAS domain	1008029	1009615	1.586		9362	0.000224587	9	5.67465		0	0	7508	0.00031331	13	9113	0.000338837	11	10939	0.000314817	11		-0.480317	0.112999	0.00692085	0.0599599
GSU0936	-	glutamine-dependent amidotransferase, class I	1009866	1010561	0.695		0	0	0	0		0	0	0	0	0	0	0	0	1	2.87793e-08	1		#DIV/0!	#DIV/0!	#DIV/0!	#DIV/0!
GSU0937	nifV	trans-homoaconitate synthase	1010777	1011928	1.151		6628	0.000159001	9	7.81929		0	0	3940	0.000164417	10	3882	0.000144339	9	6519	0.000187612	10		-0.0483273	-0.187894	0.190396	0.00125082
GSU0938	-	hypothetical protein	1012276	1013028	0.752		7617	0.000182726	11	14.6277		0	0	4823	0.000201265	11	6222	0.000231345	12	6005	0.00017282	12		-0.139413	0.200949	-0.219826	-0.00943844
GSU0939	glnK	nitrogen regulatory protein P-II	1013080	1013418	0.338		2695	6.46509e-05	9	26.6272		0	0	1830	7.63662e-05	7	2960	0.000110058	6	3541	0.000101908	11		-0.240264	0.527255	0.416254	0.471754
GSU0940	amtB	ammonium transporter	1013456	1014925	1.469		8879	0.000213	13	8.84956	*	1386	1	6034	0.0002518	14	8068	0.000299982	16	8591	0.000247243	15		-0.241423	0.252598	-0.0263481	0.113125
GSU0941	gnfK	nitrogen fixation transcript antitermination sensor histidine kinase	1015156	1015902	0.746		10244	0.000245746	15	20.1072	*	334	1	6961	0.000290484	13	6930	0.000257669	12	8330	0.000239732	14		-0.241293	-0.172938	-0.277038	-0.224988
GSU0942	hisN	histidinol-phosphate phosphatase	1016019	1016804	0.785		3434	8.2379e-05	5	6.36943	*	585	1	2739	0.000114299	5	2746	0.000102101	5	4500	0.000129507	5		-0.472464	-0.162816	0.180216	0.0087001
GSU0943	-	PilZ domain-containing protein	1016916	1017626	0.71		1156	2.77315e-05	4	5.6338		0	0	779	3.25078e-05	3	1510	5.61444e-05	2	1143	3.28948e-05	2		-0.229259	0.788355	0.0170707	0.402713
GSU0944	metC-1	cystathionine gamma-synthase/beta-lyase	1017962	1019095	1.133		4	9.59569e-08	3	2.64784		0	0	4	1.66921e-07	3	3	1.11545e-07	1	9	2.59014e-07	3		-0.798705	-0.581536	0.633866	0.0261648
GSU0945	metC-2	cystathionine gamma-synthase/beta-lyase	1019111	1020247	1.136		1	2.39892e-08	1	0.880282	**	859	2	1	4.17302e-08	1	1	3.71817e-08	1	5	1.43897e-07	1		-0.798705	-0.166498	1.78587	0.809685
GSU0946	-	sensor diguanylate cyclase/phosphodiesterase, HAMP and PAS domain-containing	1020447	1022975	2.528		2865	6.87291e-05	10	3.9557	**	237	2	3078	0.000128446	13	3267	0.000121473	12	3775	0.000108642	13		-0.902163	-0.0805252	-0.241576	-0.161051
GSU0947	-	ABC transporter ATP-binding protein	1023064	1023768	0.704		1796	4.30846e-05	4	5.68182		0	0	1447	6.03836e-05	6	1324	4.92286e-05	5	1812	5.21481e-05	4		-0.486983	-0.29466	-0.211541	-0.253101
GSU0948	-	ABC transporter membrane protein	1023786	1024985	1.199		5740	0.000137698	9	7.50626		0	0	5161	0.00021537	7	5599	0.00020818	8	6680	0.000192246	10		-0.645305	-0.0489799	-0.163862	-0.106421
GSU0949	-	RND family efflux pump membrane fusion protein	1024982	1026154	1.172		1226	2.94108e-05	6	5.11945		0	0	891	3.71816e-05	6	1558	5.79291e-05	9	1643	4.72844e-05	7		-0.338244	0.639699	0.346776	0.493238
GSU0950	-	RND family efflux pump outer membrane protein	1026151	1027425	1.274		3994	9.58129e-05	7	5.49451		0	0	2795	0.000116636	7	3136	0.000116602	6	3703	0.00010657	8		-0.283719	-0.000421166	-0.130213	-0.0653172
GSU0951	-	TetR family transcriptional regulator	1027492	1028082	0.59		314	7.53261e-06	2	3.38983		0	0	703	2.93363e-05	2	615	2.28667e-05	2	756	2.17572e-05	2		-1.96147	-0.359437	-0.431198	-0.395317
GSU0952	-	diguanylate cyclase	1028303	1029595	1.292		22490	0.000539518	31	23.9938		0	0	16465	0.000687088	28	20750	0.00077152	34	27770	0.000799201	35		-0.348824	0.16721	0.218065	0.192638
GSU0953	-	lipoprotein	1029869	1030459	0.59		7444	0.000178576	12	20.339		0	0	5475	0.000228473	12	6035	0.000224392	12	8500	0.000244624	12		-0.355486	-0.0260036	0.0985444	0.0362704
GSU0954	-	transposase, Y1 Tnp domain-containing	1030761	1031741	0.98		14677	0.00035209	18	18.3673		0	0	13106	0.000546916	17	11937	0.000443838	19	18520	0.000532993	18		-0.635376	-0.301286	-0.0372028	-0.169244
GSU3521	-	hypothetical protein	1031836	1032270	0.434		8236	0.000197575	15	34.5622		0	0	6519	0.000272039	14	6841	0.00025436	14	9665	0.000278152	13		-0.461412	-0.0969419	0.0320596	-0.0324411
GSU0955	-	RNA-directed DNA polymerase and maturase, group II intron origin	1032867	1034171	1.304		0	0	0	0	**	41808	27	0	0	0	0	0	0	0	0	0		#DIV/0!	#DIV/0!	#DIV/0!	#DIV/0!
GSU0956	-	hypothetical protein	1034690	1035355	0.665		18346	0.000440106	28	42.1053		0	0	10378	0.000433076	27	13460	0.000500466	26	18489	0.000532101	32		0.0232319	0.208652	0.297079	0.252865
GSU0957	-	transposase of ISGsu1, IS4 family	1035375	1036493	1.118		0	0	0	0	**	52038	38	0	0	0	0	0	0	0	0	0		#DIV/0!	#DIV/0!	#DIV/0!	#DIV/0!
GSU0958	-	hypothetical protein	1036667	1036855	0.188		2641	6.33555e-05	2	10.6383		0	0	3293	0.000137418	4	2568	9.54826e-05	5	3381	9.73028e-05	2		-1.11702	-0.525256	-0.498012	-0.511634
GSU0959	-	hypothetical protein	1036972	1037760	0.788		169555	0.00406749	29	36.802	*	1608	1	71072	0.00296585	26	15736	0.000585091	26	20951	0.000602955	26		0.455695	-2.34171	-2.29832	-2.32002
GSU3522	-	hypothetical protein	1037877	1038104	0.227		0	0	0	0	**	432	3	0	0	0	0	0	0	0	0	0		#DIV/0!	#DIV/0!	#DIV/0!	#DIV/0!
GSU0961	-	transposase of ISGsu4	1038294	1039340	1.046		0	0	0	0	**	52800	27	0	0	0	0	0	0	0	0	0		#DIV/0!	#DIV/0!	#DIV/0!	#DIV/0!
GSU0962	-	sensor histidine kinase, HAMP domain-containing	1039866	1041833	1.967		24154	0.000579436	21	10.6762	**	61	3	16440	0.000686044	23	16893	0.000628111	26	16906	0.000486543	27		-0.243653	-0.127283	-0.495734	-0.311509
GSU0963	-	sigma-54-dependent transcriptional response regulator	1041862	1043256	1.394		3645	8.74407e-05	6	4.30416		0	0	2501	0.000104367	8	3113	0.000115747	7	3584	0.000103145	8		-0.255291	0.149302	-0.0169939	0.0661541
GSU0964	-	hypothetical protein	1043766	1043957	0.191		7058	0.000169316	6	31.4136	*	1055	1	3193	0.000133244	7	5225	0.000194274	7	5847	0.000168273	7		0.345642	0.54402	0.336725	0.440372
GSU0966	-	hypothetical protein	1044082	1044333	0.251		302	7.24474e-06	1	3.98406		0	0	10	4.17302e-07	1	216	8.03125e-06	1	177	5.09394e-06	1		4.11777	4.26646	3.60962	3.93804
GSU0967	-	hypothetical protein	1044346	1045398	1.052		8396	0.000201413	9	8.55513		0	0	6413	0.000267616	9	8232	0.00030608	11	11768	0.000338675	11		-0.410002	0.193745	0.339738	0.266742
GSU0968	-	hypothetical protein	1045544	1046914	1.37		12534	0.000300681	16	11.6788		0	0	9663	0.000403239	14	11891	0.000442128	15	16989	0.000488932	17		-0.423401	0.132829	0.277998	0.205413
GSU0969	ctpA-1	periplasmic carboxy-terminal processing protease lipoprotein	1047078	1048430	1.352		5259	0.000126159	16	11.8343		0	0	5102	0.000212907	13	4718	0.000175423	13	5353	0.000154056	14		-0.75498	-0.279386	-0.466775	-0.37308
GSU0970	-	hypothetical protein	1048669	1051620	2.951		29124	0.000698662	47	15.9268	**	1605	4	19584	0.000817244	49	22571	0.000839228	49	29687	0.000854371	52		-0.226172	0.0382964	0.0640964	0.0511964
GSU0971	-	hydrolase	1051674	1051997	0.323		3779	9.06553e-05	7	21.6718		0	0	2468	0.00010299	5	3837	0.000142666	6	4357	0.000125391	7		-0.184043	0.470138	0.283933	0.377036
GSU0972	-	AAA ATPase	1052266	1054497	2.231		21443	0.000514401	27	12.1022		0	0	11272	0.000470383	20	18088	0.000672543	20	27238	0.000783891	25		0.129058	0.515791	0.736818	0.626304
GSU0973	-	hypothetical protein	1054511	1055107	0.596		4366	0.000104737	8	13.4228	*	863	1	2012	8.39611e-05	10	4100	0.000152445	8	5053	0.000145422	8		0.318977	0.860495	0.79245	0.826473
GSU0974	-	hypothetical protein	1055104	1055952	0.848		1872	4.49078e-05	9	10.6132	*	104	1	834	3.4803e-05	7	1642	6.10524e-05	8	2549	7.33585e-05	8		0.367756	0.810836	1.07575	0.943295
GSU0975	-	phage tail sheath protein	1056031	1058013	1.982		27009	0.000647925	32	16.1453	**	1669	5	14050	0.000586309	27	22487	0.000836105	27	32126	0.000924564	29		0.144165	0.512023	0.657112	0.584567
GSU0976	-	phage tail tube protein gp19	1058054	1058491	0.437		7158	0.000171715	3	6.86499		0	0	4194	0.000175016	1	5883	0.00021874	2	6107	0.000175755	3		-0.0274756	0.321727	0.00607753	0.163902
GSU0977	-	hypothetical protein	1058514	1058876	0.362		2477	5.94213e-05	4	11.0497	**	36	2	2345	9.78573e-05	6	2829	0.000105187	4	2852	8.20786e-05	6		-0.719699	0.104206	-0.253673	-0.0747338
GSU0978	-	hypothetical protein	1058873	1059052	0.179		4686	0.000112413	7	39.1061		0	0	3329	0.00013892	7	4822	0.00017929	7	6230	0.000179295	10		-0.305437	0.368044	0.368084	0.368064
GSU0979	-	phage tail tube protein gp19	1059112	1059546	0.434		279	6.69299e-06	1	2.30415		0	0	389	1.6233e-05	1	621	2.30898e-05	2	1127	3.24343e-05	2		-1.27821	0.508325	0.998586	0.753455
GSU0980	-	hypothetical protein	1059550	1060740	1.19		9392	0.000225307	10	8.40336	**	228	2	3846	0.000160494	6	5669	0.000210783	6	8373	0.000240969	6		0.489368	0.393237	0.586326	0.489782
GSU0981	-	hypothetical protein	1060756	1061373	0.617		8435	0.000202349	2	3.24149		0	0	8222	0.000343106	3	9777	0.000363526	5	10584	0.0003046	5		-0.761807	0.083404	-0.171736	-0.0441659
GSU0982	-	phage protein D	1061377	1062465	1.088		9434	0.000226314	7	6.43382	*	11	1	5248	0.000219	7	8784	0.000326604	9	9977	0.000287131	9		0.0473966	0.576612	0.390779	0.483695
GSU0983	-	phage tail spike protein	1062452	1063108	0.656		1005	2.41092e-05	5	7.62195		0	0	713	2.97536e-05	7	877	3.26084e-05	5	1201	3.4564e-05	6		-0.303484	0.132176	0.216203	0.17419
GSU0985	-	PAAR motif-containing protein	1063340	1063636	0.296		2649	6.35474e-05	1	3.37838		0	0	1245	5.19541e-05	1	1850	6.87862e-05	1	3043	8.75754e-05	1		0.290597	0.404881	0.753289	0.579085
GSU0986	-	phage baseplate outer wedge protein (acidic lysozyme)	1063647	1064048	0.401		2225	5.3376e-05	2	4.98753		0	0	764	3.18819e-05	2	1270	4.72208e-05	2	2044	5.88249e-05	2		0.743456	0.566686	0.883691	0.725188
GSU0987	-	hypothetical protein	1064068	1067427	3.359		28394	0.00068115	32	9.52664	*	630	1	20298	0.000847039	33	23033	0.000856406	31	31516	0.000907009	39		-0.314457	0.0158663	0.0986874	0.0572769
GSU0988	-	hypothetical protein	1067451	1069484	2.033		13232	0.000317425	17	8.36203		0	0	7367	0.000307426	15	11484	0.000426995	17	16354	0.000470657	13		0.0461767	0.473978	0.614435	0.544206
GSU0989	-	NHL repeat domain-containing protein	1069500	1071509	2.009		37626	0.000902618	28	13.9373	**	871	2	20569	0.000858348	32	32280	0.00120023	29	44710	0.00128672	33		0.072553	0.48367	0.584066	0.533868
GSU0990	-	hypothetical protein	1071631	1073517	1.886		15813	0.000379342	29	15.3765		0	0	7085	0.000295658	25	11416	0.000424466	24	17467	0.000502688	26		0.359566	0.521719	0.765733	0.643726
GSU0991	-	ExpC-like family glycosyltransferase	1073514	1074779	1.265		14874	0.000356816	14	11.0672		0	0	11983	0.000500053	14	15485	0.000575759	18	16720	0.00048119	16		-0.486902	0.203384	-0.0554737	0.073955
GSU0992	-	hypothetical protein	1074851	1077793	2.942		33851	0.000812059	27	9.17743	*	1	1	17478	0.00072936	25	24390	0.000906862	30	39979	0.00115057	34		0.154953	0.314251	0.657643	0.485947
GSU0993	-	acyl-CoA thioesterase	1077807	1078202	0.395		3290	7.89245e-05	2	5.06329		0	0	2383	9.9443e-05	2	2373	8.82322e-05	1	3370	9.69863e-05	2		-0.333397	-0.172565	-0.0360898	-0.104328
GSU0994	fumB	fumarate hydratase	1078324	1079949	1.625		349	8.37224e-06	7	4.30769	**	449	3	557	2.32437e-05	11	2	7.43634e-08	2	4	1.15117e-07	4		-1.47316	-8.28803	-7.65759	-7.97281
GSU0996	-	SAP domain-containing protein	1080335	1080514	0.179		708	1.69844e-05	2	11.1732		0	0	448	1.86951e-05	3	525	1.95204e-05	2	729	2.09801e-05	3		-0.138455	0.0623202	0.166361	0.11434
GSU0997	mutM	formamidopyrimidine-DNA glycosylase	1080560	1081375	0.815		7701	0.000184741	7	8.58896	*	60	1	3935	0.000164208	5	5593	0.000207957	4	8900	0.000256136	5		0.169977	0.34076	0.641382	0.491071
GSU0998	dnaB	replicative DNA helicase	1081507	1082877	1.37		116	2.78275e-06	4	2.91971	*	611	1	19	7.92874e-07	1	2	7.43634e-08	1	1	2.87793e-08	1		1.81135	-3.41443	-4.78399	-4.09921
GSU0999	lpxA-2	UDP-N-acetylglucosamine acyltransferase	1082867	1083676	0.809		67	1.60728e-06	3	3.70828		0	0	77	3.21322e-06	2	1	3.71817e-08	1	56	1.61164e-06	2		-0.999403	-6.43328	-0.995491	-3.71439
GSU1000	-	hypothetical protein	1083762	1085069	1.307		1772	4.25089e-05	4	3.06044		0	0	886	3.69729e-05	2	910	3.38354e-05	3	2134	6.1415e-05	5		0.201295	-0.127939	0.732122	0.302092
GSU1001	-	hypothetical protein	1085368	1085751	0.383		1494	3.58399e-05	4	10.4439		0	0	823	3.43439e-05	5	1291	4.80016e-05	5	2711	7.80207e-05	6		0.0615106	0.483026	1.1838	0.833414
GSU1002	-	amidohydrolase	1085908	1086471	0.563		1921	4.60833e-05	4	7.1048	*	788	1	1270	5.29973e-05	4	1595	5.93048e-05	4	2911	8.37766e-05	6		-0.201676	0.162229	0.660627	0.411428
GSU1003	gnfM	nitrogen fixation master sigma-54-dependent transcriptional response regulator	1086488	1087933	1.445		102	2.4469e-06	4	2.76817	*	180	1	402	1.67755e-05	3	131	4.8708e-06	2	385	1.108e-05	3		-2.77733	-1.78413	-0.598397	-1.19126
GSU1004	gnfL	nitrogen fixation master sensor histidine kinase, PAS domain-containing	1087989	1089080	1.091		1290	3.09461e-05	3	2.74977		0	0	1022	4.26483e-05	2	864	3.2125e-05	3	1371	3.94564e-05	2		-0.462729	-0.40879	-0.112226	-0.260508
GSU1005	nifR3	TIM barrel oxidoreductase NifR3	1089077	1090054	0.977		667	1.60008e-05	5	5.11771	*	727	1	598	2.49547e-05	4	726	2.69939e-05	5	789	2.27069e-05	3		-0.641164	0.113326	-0.13618	-0.011427
GSU1006	-	hypothetical protein	1090248	1090496	0.248		663	1.59049e-05	3	12.0968		0	0	600	2.50381e-05	2	901	3.35007e-05	2	837	2.40883e-05	2		-0.654659	0.420066	-0.0557943	0.182136
GSU1007	-	sensor cyclic diguanylate phosphodiesterase, GAF and GAF domain-containing	1090528	1092180	1.652		6383	0.000153123	10	6.05327	*	46	1	5074	0.000211739	10	5962	0.000221677	8	6842	0.000196908	12		-0.467594	0.0661744	-0.104765	-0.0192952
GSU1008	fabI	enoyl-ACP reductase	1092326	1093096	0.77		4	9.59569e-08	1	1.2987		0	0	5	2.08651e-07	3	1	3.71817e-08	1	11	3.16572e-07	2		-1.12063	-2.48843	0.601444	-0.943491
GSU1009	-	GTPase, HflX subfamily	1093156	1094823	1.667		15334	0.000367851	13	7.79844		0	0	10993	0.00045874	14	14140	0.000525749	15	18218	0.000524301	18		-0.318556	0.196699	0.19272	0.194709
GSU1010	-	lytic transglycosylase, SLT, LysM and LysM domain-containing	1094968	1096488	1.52		8683	0.000208298	18	11.8421		0	0	5424	0.000226345	19	5424	0.000201674	21	7682	0.000221083	22		-0.119869	-0.166498	-0.0339347	-0.100217
GSU1011	-	hypothetical protein	1096537	1097265	0.728		454	1.08911e-05	2	2.74725	*	101	1	361	1.50646e-05	2	181	6.72989e-06	1	215	6.18755e-06	2		-0.468012	-1.16251	-1.28372	-1.22311
GSU1012	-	hypothetical protein	1097361	1098575	1.214		17116	0.000410599	17	14.0033		0	0	11946	0.000498509	18	14442	0.000536978	19	18500	0.000532417	21		-0.279887	0.107244	0.0949382	0.101091
GSU1013	-	peptidoglycan-binding lipoprotein, OmpA family	1098660	1099529	0.869		3488	8.36744e-05	10	11.5075		0	0	2908	0.000121351	11	3220	0.000119725	11	3865	0.000111232	10		-0.536332	-0.019465	-0.125618	-0.0725417
GSU1014	-	Smr domain-containing protein	1099542	1100261	0.719		999	2.39652e-05	3	4.17246		0	0	1199	5.00345e-05	4	822	3.05634e-05	4	1341	3.85931e-05	3		-1.06198	-0.71112	-0.374582	-0.542851
GSU1015	-	hypothetical protein	1100292	1100714	0.422		3471	8.32666e-05	5	11.8483		0	0	2802	0.000116928	5	2650	9.85315e-05	6	3257	9.37342e-05	10		-0.489811	-0.246963	-0.318973	-0.282968
GSU1016	-	AspT family membrane protein	1100726	1102366	1.64		6520	0.00015641	17	10.3659		0	0	5411	0.000225802	12	6054	0.000225098	16	9362	0.000269432	15		-0.529729	-0.00450501	0.254862	0.125179
GSU1017	-	hypoxanthine-guanine phosphoribosyltransferase	1102500	1103057	0.557		3160	7.58059e-05	5	8.97666		0	0	2661	0.000111044	6	2638	9.80853e-05	6	2161	6.21921e-05	3		-0.550749	-0.179022	-0.836329	-0.507676
GSU1018	-	hypothetical protein	1103115	1103666	0.551		3849	9.23345e-05	5	9.07441		0	0	2980	0.000124356	6	3236	0.00012032	5	4835	0.000139148	6		-0.429534	-0.0475992	0.162144	0.0572725
GSU1019	pbuG	hypoxanthine/guanine transport membrane protein	1103973	1105274	1.301		9305	0.00022322	19	14.6042	**	1116	3	6482	0.000270495	16	7697	0.000286188	16	7901	0.000227385	13		-0.277138	0.0813588	-0.250463	-0.0845522
GSU1021	-	hypothetical protein	1105352	1106005	0.653		654	1.56889e-05	3	4.59418		0	0	474	1.97801e-05	3	1090	4.05281e-05	3	1362	3.91974e-05	4		-0.334302	1.03487	0.986708	1.01079
GSU1023	glgA-1	glycogen synthase	1106177	1107682	1.505		6540	0.000156889	20	13.289		0	0	5457	0.000227722	18	5212	0.000193791	17	6111	0.00017587	20		-0.537523	-0.232769	-0.372759	-0.302764
GSU1024	ppcD	cytochrome c	1107742	1108020	0.278		1	2.39892e-08	1	3.59712		0	0	0	0	0	26	9.66724e-07	2	2	5.75586e-08	1		#DIV/0!	#DIV/0!	#DIV/0!	#DIV/0!
GSU1025	-	hypothetical protein	1108203	1108805	0.602		788	1.89035e-05	4	6.64452		0	0	821	3.42605e-05	3	489	1.81819e-05	4	665	1.91382e-05	6		-0.857892	-0.914046	-0.840087	-0.877067
GSU1026	-	hypothetical protein	1108875	1109408	0.533		939	2.25259e-05	8	15.0094	*	48	1	875	3.65139e-05	9	1278	4.75182e-05	6	1197	3.44488e-05	7		-0.696863	0.380034	-0.0839912	0.148022
GSU1027	aguB	N-carbamylputrescine amidohydrolase	1109418	1110302	0.884		35	8.39623e-07	2	2.26244	*	6	1	15	6.25953e-07	1	2	7.43634e-08	1	3	8.63379e-08	1		0.423687	-3.07339	-2.85799	-2.96569
GSU1028	aguA	agmatine deiminase	1110290	1111324	1.034		0	0	0	0		0	0	206	8.59642e-06	3	0	0	0	0	0	0		#NUM!	#NUM!	#NUM!	#NUM!
GSU1029	mcp40H-4	methyl-accepting chemotaxis sensory transducer, class 40H	1111598	1113247	1.649		9060	0.000217342	11	6.67071	*	50	1	6191	0.000258352	12	7848	0.000291802	15	11024	0.000317263	14		-0.249367	0.175654	0.296344	0.235999
GSU1030	mcp40H-5	methyl-accepting chemotaxis sensory transducer, class 40H, Cache 2 domain-containing	1113436	1115085	1.649		7870	0.000188795	12	7.27714	**	912	3	5240	0.000218666	9	7259	0.000269902	14	7910	0.000227644	16		-0.211908	0.303706	0.0580514	0.180878
GSU1032	mcp40H-6	methyl-accepting chemotaxis sensory transducer, class 40H	1115343	1117280	1.937		20413	0.000489692	15	7.74393	**	814	2	14031	0.000585516	16	17462	0.000649267	15	17898	0.000515092	19		-0.257835	0.149103	-0.184879	-0.0178882
GSU1033	mcp40H-7	methyl-accepting chemotaxis sensory transducer, class 40H	1117501	1119102	1.601		12086	0.000289934	21	13.1168		0	0	7479	0.0003121	19	9996	0.000371668	25	11743	0.000337955	24		-0.106286	0.252007	0.114824	0.183416
GSU1034	mcp40H-8	nitrate/nitrite-sensing methyl-accepting chemotaxis sensory transducer, class 40H, NIT domain-containing	1119317	1121305	1.988		4173	0.000100107	7	3.52113	**	509	2	2997	0.000125065	8	4073	0.000151441	9	4342	0.00012496	13		-0.321139	0.276074	-0.00121881	0.137428
GSU1035	mcp40H-9	methyl-accepting chemotaxis sensory transducer, class 40H	1121347	1122996	1.649		9015	0.000216263	18	10.9157	**	3	2	5624	0.000234691	19	6956	0.000258636	15	10444	0.000300571	19		-0.117974	0.140163	0.356946	0.248555
GSU1036	-	sensor histidine kinase, CHASE domain-containing	1123044	1124783	1.739		12104	0.000290366	14	8.0506	**	299	5	8667	0.000361676	15	9436	0.000350847	20	11997	0.000345265	19		-0.316826	-0.0438557	-0.0669904	-0.0554231
GSU1037	-	response receiver-modulated diguanylate cyclase/phosphodiesterase	1125208	1127607	2.399		23384	0.000560964	28	11.6715	*	1333	1	19458	0.000811986	23	20213	0.000751554	26	27243	0.000784035	24		-0.533547	-0.111578	-0.0505373	-0.0810579
GSU1038	-	response receiver histidine kinase	1127786	1129327	1.541		6749	0.000161903	12	7.78715	*	1	1	4803	0.00020043	9	6104	0.000226957	12	6810	0.000195987	13		-0.307967	0.179321	-0.0323405	0.0734901
GSU1039	-	sigma-54-dependent sensor transcriptional response regulator	1129324	1131024	1.7		23349	0.000560124	18	10.5882	*	1177	1	14053	0.000586434	16	17520	0.000651424	20	21727	0.000625288	23		-0.0662226	0.151626	0.0925514	0.122089
GSU1041	mcp40H-25	methyl-accepting chemotaxis sensory transducer, class 40H	1131240	1132865	1.625		14539	0.000348779	12	7.38462	**	1338	3	12694	0.000529723	9	13275	0.000493587	8	14870	0.000427948	10		-0.602924	-0.101933	-0.307802	-0.204867
GSU1042	-	hemerythrin family protein	1132925	1133329	0.404		4328	0.000103825	6	14.8515	*	208	1	3751	0.00015653	5	3634	0.000135118	6	4767	0.000137191	5		-0.59228	-0.212215	-0.190253	-0.201234
GSU1043	-	sensor histidine kinase, PAS domain-containing	1133311	1135614	2.303		24897	0.00059726	34	14.7634	**	447	2	17152	0.000715756	31	19425	0.000722255	33	24796	0.000713612	33		-0.26111	0.0130393	-0.00432886	0.00435524
GSU1044	nudC	NADH pyrophosphatase	1135917	1136792	0.875		2047	4.91059e-05	7	8		0	0	1431	5.97159e-05	5	1730	6.43244e-05	4	2238	6.44081e-05	6		-0.282218	0.10725	0.109127	0.108188
GSU1045	-	hypothetical protein	1136855	1137295	0.44		580	1.39137e-05	3	6.81818		0	0	410	1.71094e-05	3	294	1.09314e-05	3	619	1.78144e-05	3		-0.298276	-0.646306	0.058256	-0.294025
GSU1046	-	hypothetical protein	1137309	1138193	0.884		6057	0.000145303	10	11.3122		0	0	5980	0.000249547	7	6350	0.000236104	10	8908	0.000256366	11		-0.780247	-0.0798873	0.0388966	-0.0204954
GSU1047	-	SAM-dependent methyltransferase	1138190	1139272	1.082		3257	7.81329e-05	9	8.31793	*	253	1	2904	0.000121184	6	1839	6.83772e-05	6	3302	9.50293e-05	6		-0.633203	-0.825618	-0.350761	-0.58819
GSU1048	-	SEC-C motif domain-containing protein	1139383	1139868	0.485		5159	0.00012376	6	12.3711		0	0	3157	0.000131742	6	3217	0.000119614	6	4206	0.000121046	5		-0.0901681	-0.139337	-0.122165	-0.130751
GSU1049	-	ribonuclease Z	1139937	1140944	1.007		4769	0.000114405	8	7.94439		0	0	3192	0.000133203	7	3397	0.000126306	7	5607	0.000161366	7		-0.219479	-0.0766979	0.276709	0.100006
GSU1050	-	sensor histidine kinase	1141117	1142475	1.358		2796	6.70739e-05	7	5.15464		0	0	3292	0.000137376	11	2995	0.000111359	7	4972	0.000143091	10		-1.03431	-0.302907	0.0588025	-0.122052
GSU1051	-	PilZ domain-containing protein	1142655	1142996	0.341		577	1.38418e-05	3	8.79765		0	0	356	1.48559e-05	2	665	2.47258e-05	3	241	6.93581e-06	4		-0.102011	0.734979	-1.0989	-0.181962
GSU1052	-	alpha/beta fold family hydrolase	1143017	1143925	0.908		5374	0.000128918	10	11.0132	*	216	1	3444	0.000143719	7	4150	0.000154304	8	5593	0.000160963	7		-0.156794	0.102528	0.163478	0.133003
GSU1053	-	sensor protein, PAS and PAS domain-containing	1143935	1144996	1.061		10988	0.000263594	14	13.1951		0	0	6490	0.000270829	14	7805	0.000290203	17	15130	0.000435431	12		-0.0390668	0.0996817	0.685062	0.392372
GSU1054	tusA-2	tRNA (5-carboxymethylaminomethyl-2-thio-U34) synthesis sulfur carrier protein	1144983	1145240	0.257		1899	4.55555e-05	2	7.7821		0	0	1285	5.36233e-05	2	1676	6.23165e-05	2	1567	4.50972e-05	2		-0.235234	0.216755	-0.249823	-0.0165336
GSU1055	-	hypothetical protein	1145289	1146404	1.115		10478	0.000251359	13	11.6592		0	0	5996	0.000250214	13	7603	0.000282693	17	10544	0.000303449	18		0.00658583	0.17607	0.278291	0.22718
GSU1056	-	hypothetical protein	1146522	1146923	0.401		3405	8.16833e-05	4	9.97506		0	0	2100	8.76334e-05	3	2635	9.79738e-05	3	3047	8.76906e-05	3		-0.10144	0.160915	0.000940718	0.080928
GSU1057	-	hypothetical protein	1146954	1147397	0.443		3323	7.97162e-05	7	15.8014		0	0	1407	5.87144e-05	6	2193	8.15395e-05	5	2858	8.22513e-05	9		0.441159	0.473785	0.486324	0.480055
GSU1058	sucC	succinyl-CoA synthetase subunit beta	1147546	1148703	1.157		6086	0.000145998	12	10.3717	*	11386	1	3675	0.000153358	14	5738	0.000213349	13	7179	0.000206607	17		-0.0709552	0.476305	0.429979	0.453142
GSU1059	sucD	succinyl-CoA synthetase subunit alpha	1148792	1149667	0.875		5003	0.000120018	8	9.14286		0	0	4849	0.00020235	9	4720	0.000175498	7	6100	0.000175554	8		-0.753599	-0.205399	-0.204937	-0.205168
GSU1060	-	hypothetical protein	1149731	1150582	0.851		6100	0.000146334	12	14.1011	**	71	2	4673	0.000195005	13	4908	0.000182488	12	4350	0.00012519	14		-0.414245	-0.0957122	-0.639393	-0.367553
GSU1061	-	aspartate aminotransferase	1150857	1152053	1.196		29	6.95687e-07	4	3.34448		0	0	4	1.66921e-07	2	13	4.83362e-07	4	6	1.72676e-07	5		2.05928	1.53394	0.048903	0.791422
GSU1062	-	cytochrome c, 1 heme-binding site	1152249	1152974	0.725		2053	4.92499e-05	5	6.89655	*	1	1	1624	6.77698e-05	6	1315	4.88939e-05	5	1749	5.0335e-05	8		-0.460523	-0.470987	-0.429081	-0.450034
GSU1063	pilV-1	type IV pilus minor pilin PilV	1153230	1153628	0.398		4015	9.63167e-05	5	12.5628	**	3481	2	3636	0.000151731	6	2771	0.000103031	5	3740	0.000107635	9		-0.655657	-0.558444	-0.495373	-0.526909
GSU1064	pilW-1	type IV pilus minor pilin PilW	1153637	1154713	1.076		7622	0.000182846	13	12.0818	**	1046	3	6392	0.000266739	14	4020	0.00014947	17	6521	0.00018767	14		-0.544803	-0.83557	-0.507234	-0.671402
GSU1065	pilX-1	type IV pilus minor pilin PilX	1154727	1155245	0.518		4859	0.000116564	7	13.5135		0	0	4465	0.000186325	9	2588	9.62263e-05	8	3327	9.57488e-05	7		-0.676706	-0.953321	-0.960498	-0.956909
GSU1066	pilY1-1	type IV pilus assembly protein PilY	1155256	1158300	3.044		40860	0.000980199	63	20.6965	*	293	1	26324	0.00109851	59	18651	0.000693476	55	27527	0.000792208	55		-0.164395	-0.663624	-0.471591	-0.567607
GSU1067	-	nucleotidyltransferase	1158306	1159514	1.208		8927	0.000214152	14	11.5894		0	0	5427	0.00022647	12	8890	0.000330545	14	10026	0.000288541	15		-0.0806847	0.54553	0.34946	0.447495
GSU1068	aplA	sodium/solute symporter family protein	1159600	1161567	1.967		3470	8.32426e-05	7	3.55872	**	11826	12	1698	7.08579e-05	7	2523	9.38094e-05	8	3514	0.00010113	8		0.232394	0.404805	0.513218	0.459012
GSU1069	-	hypothetical protein	1161583	1161891	0.308		495	1.18747e-05	5	16.2338	**	10997	4	118	4.92416e-06	2	739	2.74773e-05	4	332	9.55473e-06	4		1.26994	2.48029	0.956337	1.71831
GSU1070	aplB	sodium/solute symporter family protein	1162499	1164469	1.97		5657	0.000135707	6	3.04569	**	14224	17	2945	0.000122895	7	4338	0.000161294	7	4812	0.000138486	6		0.143064	0.392264	0.17231	0.282287
GSU1071	-	hypothetical protein	1164484	1164792	0.308		979	2.34854e-05	3	9.74026	**	11406	6	436	1.81944e-05	3	609	2.26437e-05	3	1015	2.9211e-05	4		0.368275	0.315616	0.68302	0.499318
GSU1072	-	IclR family transcriptional regulator	1164921	1165691	0.77		2645	6.34515e-05	5	6.49351		0	0	2217	9.25158e-05	3	3267	0.000121473	3	3616	0.000104066	5		-0.544046	0.392859	0.169726	0.281293
GSU1073	-	lipoprotein	1166220	1166612	0.392		7120	0.000170803	8	20.4082	*	122	1	4279	0.000178563	9	5625	0.000209147	8	6194	0.000178259	10		-0.0641017	0.228081	-0.00246175	0.11281
GSU1074	-	hypothetical protein	1166771	1167514	0.743		89424	0.00214521	14	18.8425	*	1	1	16169	0.000674735	12	5207	0.000193605	12	5453	0.000156934	14		1.66873	-1.8012	-2.10417	-1.95269
GSU1075	ruvC	Holliday junction resolvase	1167628	1168122	0.494		123	2.95067e-06	1	2.02429		0	0	1	4.17302e-08	1	73	2.71426e-06	3	189	5.43929e-06	1		6.14381	6.02333	7.02618	6.52475
GSU1076	ruvA	Holliday junction DNA helicase RuvA	1168119	1168718	0.599		153	3.67035e-06	3	5.00835		0	0	273	1.13923e-05	5	199	7.39916e-06	3	80	2.30234e-06	3		-1.63407	-0.622631	-2.30689	-1.46476
GSU1077	ruvB	Holliday junction DNA helicase RuvB	1168722	1169738	1.016		739	1.7728e-05	4	3.93701	*	242	1	603	2.51633e-05	4	284	1.05596e-05	6	568	1.63466e-05	4		-0.505289	-1.25277	-0.622327	-0.937546
GSU1078	hda	DnaA regulatory inactivator Hda	1169752	1170480	0.728		54	1.29542e-06	3	4.12088		0	0	48	2.00305e-06	2	0	0	0	0	0	0		-0.62878	#NUM!	#NUM!	#NUM!
GSU1079	-	PEP motif-containing protein exosortase substrate	1170767	1171483	0.716		18289	0.000438739	20	27.933		0	0	11836	0.000493919	20	15044	0.000559362	19	21458	0.000617546	21		-0.170911	0.179508	0.322275	0.250891
GSU1080	-	hypothetical protein	1171494	1171625	0.131		0	0	0	0		0	0	0	0	0	0	0	0	0	0	0		#DIV/0!	#DIV/0!	#DIV/0!	#DIV/0!
GSU1081	-	hypothetical protein	1171675	1172217	0.542		12503	0.000299937	11	20.2952		0	0	8425	0.000351577	11	10681	0.000397138	11	10934	0.000314673	13		-0.22918	0.1758	-0.159987	0.00790646
GSU1082	-	hypothetical protein	1172217	1172429	0.212		1840	4.41402e-05	4	18.8679	*	683	1	1493	6.23032e-05	3	1634	6.07549e-05	4	1775	5.10833e-05	5		-0.497214	-0.0363046	-0.286455	-0.16138
GSU1083	-	hypothetical protein	1172544	1173602	1.058		4412	0.00010584	9	8.50662		0	0	4705	0.000196341	11	4573	0.000170032	11	6154	0.000177108	13		-0.891467	-0.207552	-0.14873	-0.178141
GSU1084	-	hypothetical protein	1173606	1174325	0.719		3655	8.76806e-05	5	6.9541		0	0	2742	0.000114424	7	2138	7.94945e-05	6	3785	0.00010893	7		-0.384062	-0.525465	-0.0709947	-0.29823
GSU1085	-	hypothetical protein	1174325	1175302	0.977		3056	7.33111e-05	8	8.18833		0	0	3596	0.000150062	6	2842	0.00010567	11	4454	0.000128183	10		-1.03345	-0.505985	-0.227351	-0.366668
GSU1086	-	hypothetical protein	1175295	1175948	0.653		1056	2.53326e-05	2	3.06279		0	0	541	2.2576e-05	2	913	3.39469e-05	2	1812	5.21481e-05	2		0.166204	0.588488	1.20782	0.898155
GSU1087	-	phasin superfamily protein	1176032	1176349	0.317		2013	4.82903e-05	3	9.46372		0	0	984	4.10625e-05	3	1527	5.67765e-05	4	2116	6.0897e-05	5		0.233912	0.467471	0.56855	0.518011
GSU1088	-	quinone biosynthesis kinase AarF	1176343	1178028	1.685		9355	0.000224419	14	8.30861		0	0	7254	0.000302711	14	7364	0.000273806	14	10696	0.000307823	18		-0.431744	-0.144786	0.0241633	-0.0603111
GSU1089	-	iron-sulfur cluster-binding oxidoreductase	1178036	1179142	1.106		725	1.73922e-05	5	4.5208	*	821	1	364	1.51898e-05	2	633	2.3536e-05	2	688	1.98002e-05	2		0.195337	0.631769	0.382411	0.50709
GSU1090	-	response receiver	1179304	1180041	0.737		15789	0.000378766	11	14.9254	*	1	1	7191	0.000300082	8	8748	0.000325266	10	12139	0.000349352	9		0.33595	0.116262	0.219326	0.167794
GSU1091	-	transport protein, Tim44-like domain	1180234	1181181	0.947		762	1.82798e-05	3	3.1679		0	0	120	5.00762e-06	3	489	1.81819e-05	5	938	2.6995e-05	2		1.86805	1.8603	2.43049	2.1454
GSU1092	-	GH3 family protein	1181126	1182736	1.61		12435	0.000298306	13	8.07453	*	2397	1	6843	0.00028556	11	8563	0.000318387	8	16478	0.000474225	17		0.0630004	0.156989	0.731781	0.444385
GSU1093	-	hypothetical protein	1182733	1183818	1.085		5702	0.000136787	6	5.52995		0	0	3833	0.000159952	5	4179	0.000155382	5	5130	0.000147638	6		-0.225711	-0.0418147	-0.115575	-0.0786947
GSU1094	-	hypothetical protein	1183848	1183988	0.14		344	8.25229e-06	1	7.14286		0	0	98	4.08956e-06	1	111	4.12717e-06	1	203	5.8422e-06	1		1.01285	0.0132076	0.514567	0.263887
GSU1095	phoU	phosphate transport system regulatory protein PhoU	1184161	1184847	0.686		6499	0.000155906	5	7.28863		0	0	5198	0.000216914	7	6189	0.000230118	5	7301	0.000210118	6		-0.476444	0.0852512	-0.045922	0.0196646
GSU1096	pstB	phosphate ABC transporter ATP-binding protein	1184879	1185658	0.779		3310	7.94043e-05	5	6.41849		0	0	3194	0.000133286	6	3249	0.000120803	5	2406	6.9243e-05	5		-0.747238	-0.141867	-0.944787	-0.543327
GSU1097	pstA	phosphate ABC transporter membrane protein PstA	1185715	1186635	0.92		1629	3.90784e-05	6	6.52174	*	601	1	1022	4.26483e-05	4	1569	5.83381e-05	4	1701	4.89536e-05	8		-0.126114	0.451952	0.198928	0.32544
GSU1098	pstC	phosphate ABC transporter membrane protein PstC	1186635	1187612	0.977		5933	0.000142328	13	13.306		0	0	4474	0.000186701	16	4359	0.000162075	15	7438	0.000214061	17		-0.391509	-0.204066	0.19729	-0.00338823
GSU1099	pstS	phosphate ABC transporter substrate-binding protein	1187736	1188764	1.028		10237	0.000245578	14	13.6187		0	0	8083	0.000337305	10	10513	0.000390891	13	10592	0.00030483	13		-0.457875	0.212713	-0.146047	0.033333
GSU1100	-	hypothetical protein	1188930	1189367	0.437		6797	0.000163055	7	16.0183		0	0	5174	0.000215912	6	4930	0.000183306	6	8494	0.000244451	6		-0.405087	-0.236191	0.179105	-0.0285431
GSU1101	phoR	phosphate sensor histidine kinase, HAMP and PAS domain-containing	1189555	1191324	1.769		8012	0.000192202	18	10.1752	**	319	2	3690	0.000153984	15	2709	0.000100725	14	2676	7.70134e-05	14		0.319836	-0.612359	-0.999602	-0.805981
GSU1102	phoB	winged-helix phosphate transcriptional response regulator	1191324	1192001	0.677		17721	0.000425113	13	19.2024		0	0	12394	0.000517204	15	14081	0.000523556	17	16160	0.000465074	15		-0.282887	0.0176095	-0.153274	-0.0678323
GSU1103	-	AMP-binding protein	1192456	1194114	1.658		18302	0.000439051	29	17.491		0	0	13179	0.000549962	22	15382	0.000571929	30	20304	0.000584335	28		-0.324945	0.0565038	0.0874636	0.0719837
GSU1104	-	lipoprotein	1194128	1194274	0.146		0	0	0	0		0	0	0	0	0	0	0	0	0	0	0		#DIV/0!	#DIV/0!	#DIV/0!	#DIV/0!
GSU1105	-	prolidase family protein	1194305	1195498	1.193		9128	0.000218974	15	12.5733	*	307	1	4737	0.000197676	14	1513	5.62559e-05	12	1529	4.40036e-05	9		0.14762	-1.81306	-2.16744	-1.99025
GSU1106	gltA	type I citrate synthase	1195876	1197201	1.325		8	1.91914e-07	1	0.754717	*	368	1	1	4.17302e-08	1	15	5.57726e-07	3	3	8.63379e-08	3		2.20129	3.74039	1.0489	2.39465
GSU1107	-	AMMECR1 family protein	1197330	1197869	0.539		16887	0.000405106	20	37.1058	*	422	1	12128	0.000506104	19	14313	0.000532182	21	19155	0.000551268	28		-0.321134	0.072486	0.12332	0.097903
GSU1108	-	aldehyde dehydrogenase	1198006	1199433	1.427		19070	0.000457474	37	25.9285	*	535	1	12339	0.000514909	32	15108	0.000561741	37	21242	0.00061133	35		-0.170626	0.125589	0.247635	0.186612
GSU3524	-	lipoprotein	1199620	1199817	0.197		0	0	0	0		0	0	0	0	0	0	0	0	0	0	0		#DIV/0!	#DIV/0!	#DIV/0!	#DIV/0!
GSU1110	ndk	mulitfunctional nucleoside diphosphate kinase/apyrimidinic endonuclease/3'-phosphodiesterase	1199957	1200370	0.413		0	0	0	0		0	0	1	4.17302e-08	1	1	3.71817e-08	1	3	8.63379e-08	1		#NUM!	-0.166498	1.0489	0.441202
GSU1111	rlmN	ribosomal RNA large subunit methyltransferase N	1200437	1201519	1.082		5661	0.000135803	10	9.24214		0	0	2596	0.000108332	9	1992	7.4066e-05	7	4616	0.000132845	9		0.326061	-0.548571	0.294293	-0.127139
GSU1112	mtaP	methylthioadenosine phosphorylase	1201521	1202381	0.86		10318	0.000247521	12	13.9535	**	150	2	6453	0.000269285	13	7447	0.000276892	12	8067	0.000232163	12		-0.121584	0.0401909	-0.213997	-0.0869032
GSU1113	-	adenosine kinase	1202392	1203333	0.941		1177	2.82353e-05	8	8.50159	*	320	1	511	2.13241e-05	6	588	2.18628e-05	8	741	2.13255e-05	6		0.405014	0.0359944	9.07972e-05	0.0180426
GSU1114	-	lipoprotein	1203458	1204201	0.743		729	1.74881e-05	8	10.7672	*	257	1	1459	6.08843e-05	11	285	1.05968e-05	6	628	1.80734e-05	9		-1.79969	-2.52244	-1.7522	-2.13732
GSU1115	-	helix-turn-helix domain-containing protein	1204211	1205065	0.854		2559	6.13884e-05	14	16.3934		0	0	5707	0.000238154	15	5481	0.000203793	19	6906	0.00019875	18		-1.95586	-0.224792	-0.260942	-0.242867
GSU1116	-	GAF domain-containing protein	1205124	1205861	0.737		10830	0.000259803	14	18.9959		0	0	8553	0.000356918	11	7644	0.000284217	14	9931	0.000285807	13		-0.458174	-0.328601	-0.320551	-0.324576
GSU1117	-	response regulator	1205925	1206308	0.383		2148	5.15288e-05	5	13.0548	**	431	2	513	2.14076e-05	6	199	7.39916e-06	4	171	4.92126e-06	3		1.26726	-1.53269	-2.12102	-1.82686
GSU1118	usp-2	universal stress protein Usp	1206334	1206783	0.449		14156	0.000339591	10	22.2717		0	0	7411	0.000309262	9	9715	0.00036122	10	12655	0.000364202	12		0.134968	0.224047	0.235908	0.229978
GSU1119	-	response receiver histidine kinase	1206918	1208105	1.187		736	1.76561e-05	6	5.05476	*	455	1	551	2.29933e-05	5	308	1.1452e-05	4	216	6.21633e-06	4		-0.381052	-1.00562	-1.88708	-1.44635
GSU1120	-	response receiver	1208182	1208586	0.404		765	1.83518e-05	4	9.90099	*	455	1	470	1.96132e-05	3	745	2.77004e-05	5	1392	4.00608e-05	3		-0.0959063	0.498081	1.03037	0.764224
GSU1121	-	FAD-dependent oxidoreductase	1208596	1210197	1.601		2722	6.52987e-05	11	6.87071	*	19	1	1751	7.30696e-05	10	3094	0.00011504	11	4506	0.00012968	14		-0.162217	0.654796	0.827609	0.741202
GSU1122	yhaM	3'-to-5' exonuclease YhaM	1210194	1211321	1.127		422	1.01235e-05	5	4.43656	*	10	1	614	2.56223e-05	6	617	2.29411e-05	7	1468	4.2248e-05	7		-1.3397	-0.159467	0.721482	0.281008
GSU1123	ycbL	zinc-dependent hydrolase YcbL	1211351	1211980	0.629		494	1.18507e-05	3	4.76948		0	0	299	1.24773e-05	2	444	1.65087e-05	3	474	1.36414e-05	3		-0.0743397	0.403916	0.128682	0.266299
GSU1124	coaBC	phosphopantothenylcysteine decarboxylase and phosphopantothenate--cysteine ligase	1212025	1213224	1.199		40	9.59569e-07	3	2.50209		0	0	2	8.34604e-08	2	0	0	0	0	0	0		3.52322	#NUM!	#NUM!	#NUM!
GSU1125	-	hypothetical protein	1213241	1214146	0.905		1594	3.82388e-05	7	7.73481		0	0	1104	4.60701e-05	5	1480	5.50289e-05	9	1473	4.23919e-05	8		-0.268794	0.256359	-0.120042	0.0681582
GSU1126	-	uracil-DNA glycosylase	1214192	1214923	0.731		0	0	0	0		0	0	0	0	0	0	0	0	0	0	0		#DIV/0!	#DIV/0!	#DIV/0!	#DIV/0!
GSU1127	-	hypothetical protein	1214930	1215310	0.38		163	3.91024e-06	2	5.26316		0	0	111	4.63205e-06	2	191	7.10171e-06	3	76	2.18723e-06	2		-0.244393	0.616515	-1.08255	-0.233017
GSU1128	-	acyl-CoA thioesterase	1215374	1215817	0.443		3732	8.95278e-05	7	15.8014		0	0	2529	0.000105536	5	2896	0.000107678	5	3990	0.000114829	4		-0.237323	0.0289961	0.121762	0.0753792
GSU1129	-	sigma-54-dependent transcriptional response regulator	1215971	1217332	1.361		969	2.32456e-05	4	2.93902		0	0	2491	0.00010395	5	1937	7.2021e-05	5	4009	0.000115376	6		-2.16086	-0.5294	0.150458	-0.189471
GSU1130	-	chromosome segregation ATPase SMC	1217482	1221009	3.527		5496	0.000131845	15	4.25291		0	0	4686	0.000195548	14	4480	0.000166574	13	5731	0.000164934	15		-0.56868	-0.231357	-0.24563	-0.238493
GSU1131	-	GTPase-activating protein	1221029	1221388	0.359		1	2.39892e-08	1	2.78552		0	0	0	0	0	0	0	0	14	4.0291e-07	2		#DIV/0!	#DIV/0!	#DIV/0!	#DIV/0!
GSU1132	ftsY	signal recognition particle-docking protein FtsY	1221390	1222442	1.052		1	2.39892e-08	1	0.95057	*	61	1	0	0	0	0	0	0	1	2.87793e-08	1		#DIV/0!	#DIV/0!	#DIV/0!	#DIV/0!
GSU1133	zapB	cell division protein ZapB	1222504	1222680	0.176		0	0	0	0		0	0	0	0	0	0	0	0	0	0	0		#DIV/0!	#DIV/0!	#DIV/0!	#DIV/0!
GSU1134	zapA	cell division protein ZapA	1222680	1222967	0.287		0	0	0	0		0	0	0	0	0	0	0	0	0	0	0		#DIV/0!	#DIV/0!	#DIV/0!	#DIV/0!
GSU1135	-	hypothetical protein	1223065	1223169	0.104		0	0	0	0		0	0	0	0	0	0	0	0	0	0	0		#DIV/0!	#DIV/0!	#DIV/0!	#DIV/0!
GSU1136	-	5-formyltetrahydrofolate cyclo-ligase	1223349	1223912	0.563		586	1.40577e-05	2	3.5524		0	0	750	3.12976e-05	2	423	1.57279e-05	2	543	1.56272e-05	2		-1.1547	-0.992731	-1.002	-0.997365
GSU1137	rny	phosphodiesterase	1223940	1225502	1.562		0	0	0	0		0	0	0	0	0	0	0	0	5	1.43897e-07	2		#DIV/0!	#DIV/0!	#DIV/0!	#DIV/0!
GSU1138	-	2',3'-cyclic-nucleotide 2'-phosphodiesterase	1225492	1226280	0.788		1	2.39892e-08	1	1.26904		0	0	0	0	0	0	0	0	1	2.87793e-08	1		#DIV/0!	#DIV/0!	#DIV/0!	#DIV/0!
GSU1139	tyrS	tyrosyl-tRNA ligase	1226298	1227509	1.211		1	2.39892e-08	1	0.825764		0	0	1	4.17302e-08	1	0	0	0	0	0	0		-0.798705	#NUM!	#NUM!	#NUM!
16S ribosomal RNA	-		1227826	1229381	1.555		0	0	0	0	**	754	11	0	0	0	0	0	0	0	0	0		#DIV/0!	#DIV/0!	#DIV/0!	#DIV/0!
tRNA-Ile-2	-		1229536	1229612	0.076		0	0	0	0	**	632	2	0	0	0	0	0	0	0	0	0		#DIV/0!	#DIV/0!	#DIV/0!	#DIV/0!
tRNA-Ala-3	-		1229618	1229693	0.075		0	0	0	0	*	1949	1	0	0	0	0	0	0	0	0	0		#DIV/0!	#DIV/0!	#DIV/0!	#DIV/0!
23S ribosomal RNA	-		1229834	1232791	2.957		0	0	0	0	**	5169	35	0	0	0	0	0	0	0	0	0		#DIV/0!	#DIV/0!	#DIV/0!	#DIV/0!
5S ribosomal RNA	-		1232901	1233012	0.111		0	0	0	0		0	0	0	0	0	0	0	0	0	0	0		#DIV/0!	#DIV/0!	#DIV/0!	#DIV/0!
GSU3525		ThiF family protein%3B fragment	1233074	1233316	0.242		56	1.3434e-06	1	4.13223	**	6429	4	31	1.29364e-06	1	140	5.20544e-06	1	190	5.46807e-06	1		0.0544534	2.00859	2.0796	2.04409
GSU1140	mcp34H-3	methyl-accepting chemotaxis sensory transducer, class 34H	1233414	1235597	2.183		8119	0.000194768	28	12.8264		0	0	7365	0.000307343	27	7111	0.000264399	29	7695	0.000221457	30		-0.658089	-0.217132	-0.472824	-0.344978
GSU1141	mcp34H-10	methyl-accepting chemotaxis sensory transducer, class 34H	1235683	1237272	1.589		15580	0.000373752	17	10.6986	*	410	1	11008	0.000459366	16	15028	0.000558767	18	17344	0.000499148	20		-0.297562	0.282602	0.119825	0.201214
GSU1142	cheW34H-1	scaffold protein CheW associated with MCPs of class 34H	1237411	1237905	0.494		2343	5.62067e-05	4	8.09717		0	0	1273	5.31225e-05	4	2160	8.03125e-05	5	2718	7.82222e-05	5		0.0814193	0.5963	0.558254	0.577277
GSU1143	cheR34H	protein glutamate methyltransferase CheR associated with MCPs of class 34H	1237939	1238802	0.863		17970	0.000431086	21	24.3337	*	439	1	13029	0.000543703	20	14205	0.000528166	25	22937	0.000660111	23		-0.334841	-0.041826	0.279891	0.119032
GSU1144	cheD34H	protein glutamine deamidase and protein glutamate methylesterase CheD associated with MCPs of class 34H	1238799	1239281	0.482		6696	0.000160632	8	16.5975		0	0	4310	0.000179857	8	5090	0.000189255	8	8041	0.000231414	9		-0.163094	0.0734793	0.363628	0.218553
GSU1145	cheB34H	protein glutamate methylesterase CheB associated with MCPs of class 34H, response receiver domain-containing	1239310	1240374	1.064		6353	0.000152404	16	15.0376		0	0	4325	0.000180483	12	4325	0.000160811	12	7316	0.000210549	17		-0.243967	-0.166498	0.222295	0.0278985
GSU1146	-	lipoprotein	1240526	1241587	1.061		3591	8.61453e-05	12	11.3101		0	0	3812	0.000159075	12	2992	0.000111248	12	4058	0.000116786	9		-0.884868	-0.515936	-0.445839	-0.480888
GSU1147	-	hypothetical protein	1241645	1242682	1.037		6528	0.000156602	10	9.6432		0	0	7274	0.000303545	11	7237	0.000269084	12	8259	0.000237688	12		-0.954813	-0.173856	-0.352841	-0.263348
GSU1148	-	sensor histidine kinase, HAMP domain-containing	1242738	1244657	1.919		19797	0.000474915	37	19.2809	*	1	1	15540	0.000648487	29	17352	0.000645177	31	23885	0.000687394	38		-0.44941	-0.00738299	0.0840589	0.038338
GSU1149	-	cyclic diguanylate phosphodiesterase	1244730	1245965	1.235		10138	0.000243203	20	16.1943		0	0	6777	0.000282805	18	8281	0.000307902	17	10402	0.000299362	19		-0.217651	0.12266	0.0820828	0.102371
GSU1150	hpnJ	radical SAM domain-containing iron-sulfur cluster-binding oxidoreductase	1246075	1247502	1.427		11	2.63881e-07	3	2.10231	**	105	2	3	1.25191e-07	3	5	1.85909e-07	2	5	1.43897e-07	2		1.07576	0.570467	0.200906	0.385687
GSU1151	hpnK	hydrolase	1247513	1248379	0.866		0	0	0	0		0	0	0	0	0	0	0	0	1	2.87793e-08	1		#DIV/0!	#DIV/0!	#DIV/0!	#DIV/0!
GSU1152	-	hypothetical protein	1248372	1248752	0.38		1	2.39892e-08	1	2.63158		0	0	116	4.8407e-06	1	1	3.71817e-08	1	2	5.75586e-08	2		-7.65669	-7.02448	-6.39404	-6.70926
GSU1153	-	outer membrane lipoprotein	1248830	1250506	1.676		12176	0.000292093	23	13.7232	*	75	1	8061	0.000336387	21	11100	0.000412717	24	13511	0.000388837	23		-0.203696	0.295031	0.209044	0.252037
GSU1154	-	surface repeat protein	1250515	1264656	14.141		110341	0.00264699	165	11.6682	**	2872	6	85773	0.00357932	158	92245	0.00342983	163	114847	0.00330522	171		-0.435332	-0.0615513	-0.114942	-0.0882465
GSU1155	-	glutaredoxin family protein	1264868	1265239	0.371		4591	0.000110135	10	26.9542		0	0	3480	0.000145221	7	4510	0.000167689	7	5779	0.000166316	8		-0.398984	0.207542	0.195673	0.201607
GSU1156	asnS	asparaginyl-tRNA ligase	1265332	1266717	1.385		7657	0.000183685	15	10.8303	*	66	1	6235	0.000260188	15	6235	0.000231828	18	8878	0.000255503	19		-0.502316	-0.166498	-0.0262143	-0.0963564
GSU1157	-	hypothetical protein	1266752	1267033	0.281		1510	3.62237e-05	3	10.6762		0	0	1185	4.94503e-05	2	1025	3.81112e-05	3	2572	7.40204e-05	5		-0.449044	-0.375762	0.581944	0.103091
GSU1158	sodA	superoxide dismutase, iron/manganese-containing	1267180	1267758	0.578		6185	0.000148373	10	17.301		0	0	3580	0.000149394	9	4169	0.000155011	8	5091	0.000146515	10		-0.00989124	0.0532433	-0.02807	0.0125867
GSU1159	-	Pfpi family intracellular protease	1267864	1268367	0.503		1562	3.74712e-05	3	5.96421		0	0	1273	5.31225e-05	4	1354	5.0344e-05	5	2226	6.40627e-05	4		-0.503543	-0.0775031	0.270162	0.0963293
GSU1160	-	hypothetical protein	1268379	1268792	0.413		1405	3.37049e-05	6	14.5278	**	19966	3	1090	4.54859e-05	5	1109	4.12345e-05	6	1229	3.53698e-05	5		-0.432463	-0.141567	-0.362903	-0.252235
GSU1161	-	RND family efflux pump membrane fusion protein	1268871	1270085	1.214		758	1.81838e-05	2	1.64745	*	48	1	503	2.09903e-05	3	1069	3.97472e-05	4	916	2.63618e-05	5		-0.207066	0.921133	0.32873	0.624931
GSU1162	-	ABC transporter ATP-binding protein	1270086	1270781	0.695		1900	4.55795e-05	8	11.5108		0	0	1197	4.9951e-05	7	737	2.74029e-05	5	1076	3.09665e-05	6		-0.132129	-0.866185	-0.689805	-0.777995
GSU1163	-	ABC transporter membrane protein	1270785	1271942	1.157		8365	0.00020067	14	12.1003		0	0	7265	0.00030317	15	8698	0.000323406	12	7401	0.000212996	12		-0.595303	0.0932225	-0.509302	-0.20804
GSU1164	-	ABC transporter membrane protein	1271942	1273105	1.163		8460	0.000202949	12	10.3181		0	0	7327	0.000305757	10	8676	0.000322588	12	7491	0.000215586	9		-0.59127	0.077309	-0.504124	-0.213407
GSU1165	ptsP	GAF domain phosphoenolpyruvate--protein phosphotransferase PtsP	1273115	1275460	2.345		22922	0.000549881	24	10.2345	**	3605	2	29705	0.0012396	27	41371	0.00153824	34	59274	0.00170586	33		-1.17268	0.311416	0.460634	0.386025
GSU1166	-	hypothetical protein	1275627	1276427	0.8		4144	9.94113e-05	12	15	*	218	1	4830	0.000201557	11	4727	0.000175758	10	5494	0.000158114	13		-1.0197	-0.197597	-0.350226	-0.273911
GSU1167	-	hypothetical protein	1276511	1276861	0.35		2373	5.69264e-05	4	11.4286		0	0	1234	5.14951e-05	3	1982	7.36941e-05	3	3738	0.000107577	5		0.144664	0.517116	1.06286	0.78999
GSU1168	-	SCP-like extracellular lipoprotein	1276997	1277614	0.617		3564	8.54976e-05	4	6.48298		0	0	2548	0.000106329	3	2960	0.000110058	3	3342	9.61805e-05	2		-0.314573	0.0497335	-0.144713	-0.0474898
GSU1169	-	hypothetical protein	1277631	1278269	0.638		5751	0.000137962	11	17.2414		0	0	5710	0.000238279	10	4993	0.000185648	12	6982	0.000200937	10		-0.788383	-0.360082	-0.24591	-0.302996
GSU1171	yyaL	thioredoxin domain-containing protein YyaL	1278442	1280574	2.132		13800	0.000331051	18	8.44278		0	0	9514	0.000397021	18	13199	0.000490761	20	15279	0.000439719	23		-0.262161	0.305806	0.147367	0.226586
GSU1172	mviN	membrane protein MviN	1280649	1282214	1.565		18	4.31806e-07	2	1.27796	*	290	1	2	8.34604e-08	2	2	7.43634e-08	2	6	1.72676e-07	2		2.37122	-0.166498	1.0489	0.441202
GSU1173	ogt	methylated DNA--protein cysteine S-methyltransferase	1282204	1282753	0.549		9281	0.000222644	9	16.3934		0	0	6469	0.000269953	9	6871	0.000255476	8	12421	0.000357468	12		-0.277968	-0.0795211	0.405107	0.162793
GSU1174	mazG	nucleoside triphosphate pyrophosphohydrolase	1283037	1283828	0.791		1951	4.6803e-05	6	7.58534		0	0	1503	6.27205e-05	4	1463	5.43968e-05	4	1979	5.69543e-05	4		-0.422336	-0.205414	-0.139133	-0.172273
GSU1175	tgt-1	queuine tRNA-ribosyltransferase	1283897	1285003	1.106		5853	0.000140409	15	13.5624	*	1	1	4494	0.000187535	14	4447	0.000165347	16	5000	0.000143897	14		-0.417529	-0.181666	-0.382131	-0.281899
GSU1176	frdC	succinate dehydrogenase/fumarate reductase, cytochrome b558 subunit	1285537	1286199	0.662		1	2.39892e-08	1	1.51057		0	0	1	4.17302e-08	1	6	2.2309e-07	2	1	2.87793e-08	1		-0.798705	2.41846	-0.536059	0.941202
GSU1177	frdA	succinate dehydrogenase flavoprotein subunit	1286210	1288123	1.913		4	9.59569e-08	4	2.09096		0	0	3	1.25191e-07	1	19	7.06452e-07	6	21	6.04366e-07	7		-0.383668	2.49647	2.2713	2.38388
GSU1178	frdB	succinate dehydrogenase/fumarate reductase iron-sulfur subunit	1288123	1288884	0.761		0	0	0	0		0	0	0	0	0	0	0	0	0	0	0		#DIV/0!	#DIV/0!	#DIV/0!	#DIV/0!
GSU1179	-	hypothetical protein	1289188	1290105	0.917		3318	7.95962e-05	12	13.0862		0	0	2326	9.70644e-05	10	2346	8.72283e-05	10	3142	9.04246e-05	10		-0.286242	-0.154147	-0.102227	-0.128187
GSU1180	ftsH-1	cell division ATP-dependent zinc protease FtsH	1290272	1292125	1.853		11522	0.000276404	22	11.8726		0	0	8370	0.000349282	20	9456	0.00035159	19	11776	0.000338905	22		-0.337614	0.00950397	-0.0435094	-0.0170027
GSU1181	-	hypothetical protein	1292130	1292294	0.164		4451	0.000106776	6	36.5854		0	0	2992	0.000124857	7	3451	0.000128314	6	4256	0.000122485	6		-0.225686	0.0394059	-0.0276715	0.00586719
GSU1182	malQ	4-alpha-glucanotransferase	1292412	1293893	1.481		6912	0.000165813	16	10.8035		0	0	3845	0.000160453	16	5693	0.000211675	13	6583	0.000189454	14		0.0474144	0.399707	0.239702	0.319705
GSU1183	metY-1	O-acetyl-L-homoserine sulfhydrylase	1294021	1295307	1.286		206484	0.00495339	45	34.9922	**	25471	3	137027	0.00571816	34	153470	0.00570628	43	198959	0.0057259	45		-0.207135	-0.00300197	0.00195152	-0.000525225
GSU1184	acpH	ACP phosphodiesterase	1295392	1295976	0.584		1260	3.02264e-05	4	6.84932		0	0	1106	4.61536e-05	4	1417	5.26865e-05	3	1678	4.82917e-05	2		-0.610633	0.19099	0.0653319	0.128161
GSU1185	-	adenosine kinase	1296387	1296875	0.488		4366	0.000104737	4	8.19672		0	0	2533	0.000105703	4	3455	0.000128463	4	4213	0.000121247	4		-0.0132402	0.28134	0.197941	0.239641
GSU1188	-	rhomboid-like membrane protein	1297464	1298303	0.839		4315	0.000103513	10	11.919	*	130	1	5317	0.000221879	10	4580	0.000170292	8	5246	0.000150976	11		-1.09996	-0.381763	-0.555454	-0.468609
GSU1189	-	M48 family peptidase	1298318	1299268	0.95		9379	0.000224995	9	9.47368		0	0	8183	0.000341478	11	8006	0.000297677	9	8944	0.000257402	8		-0.601901	-0.198047	-0.407769	-0.302908
GSU1190	selU	tRNA 2-selenouridine synthase	1299273	1300307	1.034		4447	0.00010668	10	9.67118		0	0	2747	0.000114633	12	2536	9.42928e-05	14	2154	6.19906e-05	10		-0.10373	-0.281801	-0.886898	-0.584349
GSU1192	-	PilZ domain-containing protein	1300583	1300957	0.374		3238	7.76771e-05	3	8.02139		0	0	1508	6.29291e-05	3	2036	7.5702e-05	4	3551	0.000102195	4		0.303761	0.266603	0.699529	0.483066
GSU1193	-	ketose-1,6-bisphosphate aldolase, class II	1301070	1302356	1.286		4931	0.000118291	5	3.88802		0	0	2947	0.000122979	3	2886	0.000107306	4	5974	0.000171928	4		-0.0560721	-0.196674	0.483391	0.143358
GSU1194	-	RhtB family transporter	1302428	1303048	0.62		2150	5.15768e-05	6	9.67742		0	0	1927	8.04141e-05	8	2347	8.72655e-05	8	3210	9.23816e-05	7		-0.640725	0.117963	0.200157	0.15906
GSU1195	-	metal-dependent phosphohydrolase, HDc domain-containing	1303068	1303847	0.779		949	2.27658e-05	5	6.41849	*	47	1	515	2.1491e-05	5	1108	4.11973e-05	6	1423	4.0953e-05	3		0.0831304	0.938815	0.930232	0.934523
GSU1196	-	hypothetical protein	1303844	1304227	0.383		8597	0.000206235	7	18.2768		0	0	5627	0.000234816	7	6627	0.000246403	7	8335	0.000239876	7		-0.187238	0.0694915	0.0307568	0.0501241
GSU1197	-	SpoU-class rRNA methyltransferase CspR	1304233	1304727	0.494		1254	3.00825e-05	5	10.1215	*	546	1	1393	5.81302e-05	5	1166	4.33539e-05	6	1300	3.74131e-05	5		-0.950363	-0.423126	-0.635743	-0.529435
GSU1198	serA	D-3-phosphoglycerate dehydrogenase	1304903	1306531	1.628		614	1.47294e-05	3	1.84275		0	0	727	3.03378e-05	3	449	1.66946e-05	2	443	1.27492e-05	5		-1.04242	-0.861738	-1.25071	-1.05622
GSU1199	-	nuclease	1306612	1307175	0.563		4226	0.000101378	6	10.6572		0	0	3247	0.000135498	5	3598	0.00013378	5	4436	0.000127665	7		-0.41852	-0.0184106	-0.0859075	-0.0521591
GSU1200	-	30S ribosomal protein S1	1307265	1308473	1.208		4433	0.000106344	8	6.62252		0	0	1065	4.44427e-05	7	1132	4.20897e-05	4	965	2.7772e-05	5		1.25872	-0.0784779	-0.678312	-0.378395
GSU1201	greB	transcription elongation factor GreB	1308479	1308964	0.485		6209	0.000148949	4	8.24742		0	0	2476	0.000103324	4	1429	5.31327e-05	4	2685	7.72724e-05	3		0.527644	-0.959504	-0.419149	-0.689326
GSU1202	-	mannose-1-phosphate guanylyltransferase	1309069	1310142	1.073		21637	0.000519055	13	12.1156		0	0	2740	0.000114341	7	1556	5.78547e-05	7	3732	0.000107404	7		2.18255	-0.982832	-0.0902864	-0.536559
GSU1203	-	potassium/proton antiporter	1310203	1311663	1.46		8799	0.000211081	16	10.9589	*	536	1	5677	0.000236902	11	5264	0.000195725	14	7758	0.00022327	15		-0.166494	-0.275468	-0.0855034	-0.180486
GSU1204	-	Kef-type potassium transporter NAD-binding protein	1311814	1313868	2.054		17242	0.000413622	31	15.0925		0	0	9786	0.000408372	23	8277	0.000307753	26	12935	0.00037226	26		0.0184307	-0.40811	-0.133571	-0.27084
GSU1205	-	flavodoxin	1313865	1314338	0.473		4056	9.73003e-05	6	12.685		0	0	1446	6.03419e-05	8	1542	5.73342e-05	6	1963	5.64938e-05	5		0.689285	-0.0737632	-0.0950668	-0.084415
GSU1206	-	metal-dependent phosphohydrolase	1314335	1314931	0.596		2802	6.72178e-05	5	8.38926		0	0	1491	6.22197e-05	3	1268	4.71464e-05	3	1523	4.38309e-05	4		0.111471	-0.400224	-0.505424	-0.452824
GSU1207	-	HesB/YadR/YfhF family protein, selenocysteine-containing	1314933	1315220	0.287		6435	0.000154371	5	17.4216		0	0	3176	0.000132535	3	2419	8.99425e-05	4	2938	8.45536e-05	3		0.220024	-0.559299	-0.648436	-0.603867
GSU1208	-	hypothetical protein	1315236	1315880	0.644		1939	4.65151e-05	4	6.21118		0	0	676	2.82096e-05	4	364	1.35341e-05	4	499	1.43609e-05	2		0.721512	-1.05958	-0.974043	-1.01681
GSU1209	-	hypothetical protein	1315900	1316631	0.731		6833	0.000163918	4	5.47196		0	0	5054	0.000210904	5	5286	0.000196543	6	7095	0.000204189	7		-0.363612	-0.101748	-0.0466824	-0.0742151
GSU1210	-	metal-dependent hydrolase	1316751	1317662	0.911		11389	0.000273213	14	15.3677		0	0	7648	0.000319152	12	8131	0.000302324	12	11610	0.000334128	15		-0.224219	-0.0781482	0.0661541	-0.00599704
GSU1211	-	HNH endonuclease family protein	1317664	1317999	0.335		38	9.1159e-07	1	2.98507		0	0	0	0	0	0	0	0	0	0	0		#DIV/0!	#DIV/0!	#DIV/0!	#DIV/0!
GSU1212	-	hypothetical protein	1318093	1319070	0.977		7022	0.000168452	10	10.2354	*	2860	1	6206	0.000258978	12	5665	0.000210634	11	8475	0.000243905	12		-0.620487	-0.298086	-0.0865098	-0.192298
GSU1213	-	hypothetical protein	1319134	1320450	1.316		11641	0.000279258	12	9.11854		0	0	7911	0.000330128	9	9033	0.000335862	12	10605	0.000305205	12		-0.241422	0.0248467	-0.113247	-0.0442001
GSU1214	-	helix-turn-helix SAM-dependent methyltransferase	1320758	1321759	1.001		2678	6.42431e-05	5	4.995		0	0	2192	9.14726e-05	4	1862	6.92323e-05	5	2957	8.51004e-05	6		-0.509797	-0.401893	-0.104173	-0.253033
GSU1215	cydD	thiol reductant ABC exporter, ATP-binding protein CydD	1321774	1323495	1.721		570	1.36739e-05	9	5.22952	*	1	1	694	2.89608e-05	6	1183	4.3986e-05	8	1056	3.0391e-05	6		-1.08268	0.602944	0.0695428	0.336243
GSU1216	cydC	thiol reductant ABC exporter, ATP-binding protein CydC	1323492	1325138	1.646		2202	5.28243e-05	7	4.25273	*	169	1	1413	5.89648e-05	6	1705	6.33948e-05	8	1779	5.11984e-05	9		-0.158652	0.104512	-0.203754	-0.0496213
GSU1217	-	hypothetical protein	1325198	1325365	0.167		1512	3.62717e-05	1	5.98802		0	0	2582	0.000107747	2	2123	7.89368e-05	2	2368	6.81494e-05	3		-1.57074	-0.448883	-0.660879	-0.554881
GSU1218	-	hypothetical protein	1325495	1325674	0.179		293	7.02884e-06	1	5.58659		0	0	173	7.21932e-06	1	252	9.36979e-06	1	215	6.18755e-06	1		-0.0385766	0.376153	-0.222495	0.0768292
GSU1219	gltX	glutamyl-tRNA ligase	1325685	1327085	1.4		8	1.91914e-07	3	2.14286		0	0	0	0	0	8	2.97454e-07	2	5	1.43897e-07	2		#DIV/0!	#DIV/0!	#DIV/0!	#DIV/0!
GSU1220	-	response regulator, GspIIEN domain-containing	1327198	1328031	0.833		4082	9.7924e-05	8	9.60384		0	0	2838	0.00011843	5	888	3.30174e-05	5	2109	6.06956e-05	5		-0.274304	-1.84274	-0.964375	-1.40356
GSU1221	-	ammonium transporter	1328303	1329523	1.22		3946	9.46615e-05	13	10.6557	*	40	1	3357	0.000140088	10	3358	0.000124856	12	6242	0.00017964	11		-0.565487	-0.166069	0.358776	0.0963538
GSU1222	-	histone deacetylase family protein	1329820	1330977	1.157		14209	0.000340863	20	17.2861		0	0	7815	0.000326121	16	9088	0.000337907	18	10960	0.000315421	18		0.063782	0.0512185	-0.0481294	0.00154454
GSU1223	-	hypothetical protein	1330955	1331824	0.869		3259	7.81809e-05	5	5.75374	*	4	1	1615	6.73943e-05	4	2252	8.37332e-05	5	1600	4.60469e-05	5		0.21419	0.313174	-0.549522	-0.118174
GSU1224	-	hypothetical protein	1331821	1332780	0.959		10386	0.000249152	18	18.7696	*	2	1	5234	0.000218416	15	5061	0.000188177	17	5639	0.000162287	21		0.189949	-0.21499	-0.428534	-0.321762
GSU1225	-	hypothetical protein	1332922	1333368	0.446		12583	0.000301856	13	29.148	*	294	1	6976	0.00029111	14	8195	0.000304704	13	9317	0.000268137	16		0.0522987	0.0658455	-0.118594	-0.0263743
GSU1227	-	ABC transporter ATP-binding protein	1333460	1334338	0.878		6442	0.000154539	8	9.11162		0	0	5615	0.000234315	8	5486	0.000203979	6	8738	0.000251474	9		-0.600483	-0.20003	0.101958	-0.0490361
GSU1228	omcI	lipoprotein cytochrome c	1334381	1335394	1.013		2156	5.17208e-05	7	6.91017		0	0	1998	8.33769e-05	8	1097	4.07883e-05	7	1868	5.37598e-05	9		-0.688905	-1.03149	-0.633122	-0.832307
GSU1229	-	outer membrane channel lipoprotein	1335426	1337537	2.111		28952	0.000694536	39	18.4747		0	0	21829	0.000910928	36	19912	0.000740362	40	30024	0.00086407	47		-0.391288	-0.299106	-0.0761893	-0.187648
GSU1230	-	ABC transporter substrate-binding protein	1337559	1338521	0.962		11776	0.000282497	13	13.5135		0	0	13194	0.000550588	10	17183	0.000638893	14	46022	0.00132448	18		-0.962738	0.214601	1.26638	0.740492
GSU1231	-	response receiver-related domain-containing protein	1338555	1338950	0.395		0	0	0	0		0	0	0	0	0	0	0	0	3	8.63379e-08	1		#DIV/0!	#DIV/0!	#DIV/0!	#DIV/0!
GSU1232	-	hypothetical protein	1338967	1339359	0.392		2439	5.85097e-05	3	7.65306		0	0	1415	5.90482e-05	3	1477	5.49174e-05	3	2710	7.79919e-05	5		-0.0132175	-0.104631	0.401431	0.1484
GSU1233	-	manganese/nickel-dependent phosphodiesterase, YfcE family	1339370	1339846	0.476		11619	0.000278731	10	21.0084	*	512	1	14011	0.000584682	10	17466	0.000649416	9	24681	0.000710302	14		-1.06878	0.151491	0.280781	0.216136
GSU1234	-	S49 family peptidase	1339985	1340866	0.881		6556	0.000157273	10	11.3507	*	1	1	5326	0.000222255	10	6273	0.000233241	10	6877	0.000197915	8		-0.498942	0.0696047	-0.167333	-0.0488639
GSU1235	-	archaeal-type glutamate synthase subunit	1340948	1341694	0.746		6057	0.000145303	13	17.4263		0	0	4874	0.000203393	9	5016	0.000186503	9	6693	0.00019262	8		-0.485208	-0.125067	-0.0785127	-0.10179
GSU1236	-	glutamine amidotransferase	1341760	1342884	1.124		25779	0.000618418	23	20.4626		0	0	14898	0.000621696	21	19114	0.000710691	24	24209	0.000696718	29		-0.00762762	0.193013	0.164365	0.178689
GSU1237	-	FAD-dependent pyridine nucleotide-disulfide oxidoreductase family protein	1342932	1344242	1.31		10423	0.00025004	19	14.5038		0	0	7862	0.000328083	17	9790	0.000364009	15	13137	0.000378074	18		-0.391903	0.149914	0.204608	0.177261
GSU1238	-	iron-sulfur cluster-binding oxidoreductase	1344239	1344688	0.449		6380	0.000153051	6	13.363		0	0	5985	0.000249755	4	5551	0.000206396	4	10278	0.000295794	4		-0.7065	-0.275102	0.244077	-0.0155125
GSU1239	-	glutamate synthase	1344693	1346222	1.529		9716	0.000233079	16	10.4644	*	1	1	6626	0.000276504	14	7496	0.000278714	13	9139	0.000263014	18		-0.246481	0.0114843	-0.0721613	-0.0303385
GSU1240	-	PilZ domain-containing protein	1346531	1347529	0.998		13138	0.00031517	21	21.0421		0	0	7145	0.000298162	18	8636	0.000321101	18	11510	0.00033125	26		0.0800345	0.106931	0.151822	0.129377
GSU1241	-	hypothetical protein	1347526	1347729	0.203		1009	2.42051e-05	3	14.7783	*	230	1	450	1.87786e-05	2	449	1.66946e-05	3	660	1.89943e-05	3		0.366224	-0.169708	0.0164816	-0.0766132
GSU1242	-	amino acid aminotransferase	1347897	1349096	1.199		1	2.39892e-08	1	0.834028		0	0	0	0	0	0	0	0	2	5.75586e-08	2		#DIV/0!	#DIV/0!	#DIV/0!	#DIV/0!
GSU1243	coaD	phosphopantetheine adenylyltransferase	1349138	1349632	0.494		1	2.39892e-08	1	2.02429		0	0	0	0	0	5	1.85909e-07	1	2	5.75586e-08	2		#DIV/0!	#DIV/0!	#DIV/0!	#DIV/0!
GSU1244	-	DNA methyltransferase	1349639	1350202	0.563		854	2.04868e-05	5	8.88099		0	0	1298	5.41658e-05	6	639	2.37591e-05	6	1108	3.18875e-05	4		-1.40269	-1.1889	-0.764392	-0.976646
GSU1245	-	ketose-1,6-bisphosphate aldolase, class II	1350190	1351284	1.094		3959	9.49733e-05	9	8.22669		0	0	3469	0.000144762	9	4352	0.000161815	11	5415	0.00015584	12		-0.608089	0.16066	0.106382	0.133521
GSU1246	-	deoxyguanosinetriphosphate triphosphohydrolase-like protein	1351442	1352599	1.157		4706	0.000112893	14	12.1003	*	19	1	2787	0.000116302	14	3732	0.000138762	12	3999	0.000115088	13		-0.0429169	0.254738	-0.0151332	0.119802
GSU1247	-	hypothetical protein	1352850	1353416	0.566		8300	0.000199111	10	17.6678	*	444	1	7985	0.000333216	10	7858	0.000292174	9	9797	0.000281951	8		-0.742886	-0.189629	-0.241012	-0.21532
GSU1248		transposase, ISL3 family%3B N-terminal fragment	1353616	1353954	0.338		3043	7.29992e-05	9	26.6272		0	0	1809	7.54899e-05	8	2709	0.000100725	7	3491	0.000100469	8		-0.0484033	0.41607	0.412388	0.414229
GSU1249	-	sensor histidine kinase, PAS domain-containing	1354140	1355714	1.574		13667	0.000327861	16	10.1652		0	0	5811	0.000242494	14	1693	6.29486e-05	12	2297	6.61061e-05	9		0.435133	-1.9457	-1.8751	-1.9104
GSU1250	-	sigma-54-dependent transcriptional response regulator	1355742	1357151	1.409		2245	5.38558e-05	9	6.38751	*	984	1	2948	0.000123021	10	3601	0.000133891	10	7529	0.000216679	9		-1.19173	0.122163	0.816662	0.469412
GSU1251	-	lipoprotein	1357527	1363775	6.248		29875	0.000716678	58	9.28297	**	1717	4	22324	0.000931585	55	26847	0.000998217	60	37337	0.00107453	62		-0.378362	0.0996669	0.205951	0.152809
GSU1252	-	multicopper oxidase with phosphopantotheine attachment site	1363802	1368760	4.958		24329	0.000583634	49	9.88302	**	1081	4	19803	0.000826383	48	17286	0.000642723	48	29890	0.000860214	60		-0.501747	-0.362613	0.0578844	-0.152364
GSU1253	-	hypothetical protein	1368799	1370838	2.039		16548	0.000396974	18	8.82786	*	104	1	14084	0.000587728	20	14758	0.000548728	25	19845	0.000571125	20		-0.566106	-0.0990584	-0.041341	-0.0701997
GSU1254	-	hypothetical protein	1370842	1372185	1.343		4368	0.000104785	11	8.19062		0	0	3309	0.000138085	9	3793	0.00014103	7	4697	0.000135176	7		-0.398128	0.0304456	-0.0307152	-0.000134757
GSU1255	-	SCO family protein	1372206	1372790	0.584		9662	0.000231784	8	13.6986		0	0	6583	0.00027471	8	8532	0.000317234	9	8115	0.000233544	11		-0.245129	0.20764	-0.234214	-0.0132866
GSU1256	-	SCO family protein	1372787	1373431	0.644		3791	9.09431e-05	9	13.9752		0	0	3195	0.000133328	11	3042	0.000113107	9	5669	0.00016315	10		-0.551943	-0.237294	0.291219	0.0269623
GSU1257	-	cytochrome c and periplasmic receptor, 1 heme-binding site	1373428	1375053	1.625		16901	0.000405442	21	12.9231	*	1261	1	14199	0.000592527	19	13754	0.000511397	19	20670	0.000594868	26		-0.547386	-0.212437	0.00568961	-0.103373
GSU1258	-	NosL family protein	1375144	1375626	0.482		5903	0.000141608	8	16.5975		0	0	4261	0.000177812	9	5285	0.000196505	8	7489	0.000215528	10		-0.328449	0.144213	0.277522	0.210867
GSU1259	-	hypothetical protein	1375632	1375937	0.305		559	1.341e-05	3	9.83607		0	0	863	3.60132e-05	3	674	2.50605e-05	3	920	2.6477e-05	6		-1.42522	-0.52311	-0.443786	-0.483448
GSU1260	-	ABC transporter membrane protein	1375924	1377057	1.133		9990	0.000239652	17	15.0044	*	1428	1	6386	0.000266489	13	6309	0.000234579	16	8265	0.000237861	13		-0.153133	-0.184	-0.163957	-0.173978
GSU1261	-	ABC transporter ATP-binding protein	1377059	1377742	0.683		3316	7.95483e-05	7	10.2489		0	0	1780	7.42797e-05	5	1842	6.84887e-05	6	3047	8.76906e-05	5		0.0988615	-0.117103	0.239453	0.0611751
GSU1262	-	hypothetical protein	1377739	1378734	0.995		11841	0.000284056	16	16.0804		0	0	7256	0.000302794	19	7569	0.000281428	18	10936	0.000314731	20		-0.0921607	-0.10557	0.0557793	-0.0248954
GSU1263	yhbY	RNA-binding protein YhbY	1378807	1379103	0.296		0	0	0	0		0	0	0	0	0	0	0	0	0	0	0		#DIV/0!	#DIV/0!	#DIV/0!	#DIV/0!
GSU1264	-	histidine phosphotransfer domain-containing protein	1379183	1379497	0.314		626	1.50173e-05	1	3.18471		0	0	482	2.0114e-05	3	422	1.56907e-05	4	532	1.53106e-05	2		-0.421576	-0.358289	-0.393666	-0.375977
GSU1265	-	sensor histidine kinase response regulator	1379510	1380847	1.337		6019	0.000144391	11	8.22737		0	0	4248	0.00017727	11	4512	0.000167764	7	5437	0.000156473	9		-0.295965	-0.0795151	-0.180032	-0.129774
GSU1266	lepA	GTP-binding protein LepA	1381053	1382855	1.802		29016	0.000696071	25	13.8735		0	0	8696	0.000362886	18	6667	0.00024789	23	9781	0.00028149	18		0.93972	-0.549813	-0.366429	-0.458121
GSU1267	lepB	signal peptidase I	1382880	1383548	0.668		48	1.15148e-06	1	1.49701	*	228	1	46	1.91959e-06	1	63	2.34245e-06	1	0	0	0		-0.737305	0.28722	#NUM!	#NUM!
GSU1268	-	LysR family transcriptional regulator	1383541	1384548	1.007		6215	0.000149093	11	10.9235	*	519	1	3083	0.000128654	10	4394	0.000163376	8	6915	0.000199009	10		0.212714	0.344702	0.629335	0.487018
GSU1269	-	hypothetical protein	1384705	1388130	3.425		25497	0.000611653	46	13.4307		0	0	18307	0.000763955	53	21670	0.000805728	48	28004	0.000805936	56		-0.320773	0.0768053	0.0771781	0.0769917
GSU1270	pyrR	bifunctional pyrimidine regulatory protein PyrR/uracil phosphoribosyltransferase	1388722	1389255	0.533		1773	4.25329e-05	5	9.38086		0	0	696	2.90442e-05	3	484	1.79959e-05	2	980	2.82037e-05	3		0.550328	-0.690579	-0.042365	-0.366472
GSU1271	pyrB	aspartate carbamoyltransferase catalytic subunit	1389321	1390256	0.935		0	0	0	0		0	0	2	8.34604e-08	1	1	3.71817e-08	1	2	5.75586e-08	2		#NUM!	-1.1665	-0.536059	-0.851279
GSU1272	pyrC	dihydroorotase	1390308	1391585	1.277		1	2.39892e-08	1	0.783085		0	0	0	0	0	2	7.43634e-08	1	3	8.63379e-08	2		#DIV/0!	#DIV/0!	#DIV/0!	#DIV/0!
GSU1273	carA	carbamoyl phosphate synthase small subunit	1391676	1392800	1.124		0	0	0	0		0	0	2	8.34604e-08	2	2	7.43634e-08	1	1	2.87793e-08	1		#NUM!	-0.166498	-1.53606	-0.851279
GSU1274	-	radical SAM domain-containing iron-sulfur cluster-binding oxidoreductase	1392803	1393762	0.959		1181	2.83313e-05	6	6.25652	*	54	1	1545	6.44731e-05	5	1280	4.75926e-05	6	1421	4.08954e-05	7		-1.1863	-0.437961	-0.65676	-0.547361
GSU1275	-	hypothetical protein	1393764	1394093	0.329		2392	5.73822e-05	10	30.3951		0	0	2253	9.40181e-05	5	2032	7.55532e-05	6	3389	9.75331e-05	9		-0.712335	-0.315445	0.0529529	-0.131246
GSU1276	carB	carbamyl-phosphate synthase, large subunit lipoprotein, glutamine-dependent	1394134	1397379	3.245		3	7.19677e-08	3	0.924499	*	91	1	4	1.66921e-07	3	8	2.97454e-07	4	13	3.74131e-07	7		-1.21374	0.833502	1.16438	0.998941
GSU1277	greA	transcription elongation factor GreA	1397465	1397941	0.476		977	2.34375e-05	5	10.5042	**	796	2	895	3.73485e-05	4	600	2.2309e-05	4	774	2.22752e-05	7		-0.672234	-0.743424	-0.745614	-0.744519
GSU1278	-	hypothetical protein	1398014	1398211	0.197		1171	2.80914e-05	2	10.1523		0	0	525	2.19083e-05	2	1087	4.04165e-05	2	1298	3.73555e-05	4		0.358646	0.883464	0.769842	0.826653
GSU1279	nikMN	nickel ABC transporter membrane protein NikMN	1398394	1399425	1.031		1815	4.35404e-05	6	5.81959		0	0	341	1.423e-05	4	85	3.16045e-06	1	135	3.88521e-06	2		1.61342	-2.17074	-1.87287	-2.0218
GSU1280	nikQ	nickel ABC transporter membrane protein NikQ	1399453	1400265	0.812		2698	6.47229e-05	7	8.62069		0	0	938	3.91429e-05	3	289	1.07455e-05	2	564	1.62315e-05	4		0.725525	-1.86502	-1.26995	-1.56748
GSU1281	nikO	nickel ABC transporter ATP-binding protein	1400262	1401011	0.749		1119	2.68439e-05	8	10.6809	*	4	1	335	1.39796e-05	6	59	2.19372e-06	3	289	8.31722e-06	3		0.941272	-2.67187	-0.749151	-1.71051
GSU1282	-	outer membrane channel protein	1401035	1402627	1.592		15041	0.000360822	24	15.0754		0	0	10710	0.00044693	21	15020	0.000558469	21	16339	0.000470225	24		-0.308763	0.321428	0.0733018	0.197365
GSU1283	-	NosL family protein	1402814	1403320	0.506		537	1.28822e-05	3	5.92885		0	0	548	2.28681e-05	1	325	1.20841e-05	2	893	2.56999e-05	3		-0.827959	-0.920235	0.168425	-0.375905
GSU1284	-	cytochrome c, 1 heme-binding site	1403369	1403836	0.467		0	0	0	0		0	0	0	0	0	0	0	0	0	0	0		#DIV/0!	#DIV/0!	#DIV/0!	#DIV/0!
GSU1285	-	sensor histidine kinase response regulator, PAS and PAS domain-containing	1404036	1406354	2.318		18623	0.000446751	25	10.7852		0	0	11357	0.00047393	20	15109	0.000561778	23	17459	0.000502458	25		-0.0852015	0.245328	0.0843297	0.164829
GSU1286	cheY34H-2	response receiver CheY associated with MCPs of class 34H	1406391	1406786	0.395		3252	7.80129e-05	5	12.6582	*	1	1	2694	0.000112421	5	2949	0.000109649	5	3644	0.000104872	5		-0.527128	-0.0360225	-0.100286	-0.0681544
GSU1287	mcp34H-1	methyl-accepting chemotaxis sensory transducer	1406917	1408800	1.883		8755	0.000210026	9	4.77961	*	1	1	7413	0.000309346	12	6846	0.000254546	9	9055	0.000260597	14		-0.558656	-0.281295	-0.247402	-0.264348
GSU3526	-	STAS domain-containing protein	1408817	1409179	0.362		1622	3.89105e-05	7	19.337		0	0	1610	6.71856e-05	5	1730	6.43244e-05	9	1961	5.64362e-05	8		-0.787992	-0.0627871	-0.251531	-0.157159
GSU1289	cheY34H-1	response receiver CheY associated with MCPs of class 34H	1409179	1409544	0.365		2209	5.29922e-05	3	8.21918	*	239	1	1295	5.40406e-05	4	1217	4.52501e-05	4	1822	5.24359e-05	6		-0.0282639	-0.256121	-0.0434886	-0.149805
GSU1290	cheA34H	sensor histidine kinase CheA associated with MCPs of class 34H	1409544	1411649	2.105		5976	0.00014336	15	7.12589		0	0	5560	0.00023202	16	5809	0.000215989	13	8138	0.000234206	16		-0.69461	-0.103293	0.0135299	-0.0448818
GSU1291	-	response regulator	1411867	1412238	0.371		5372	0.00012887	8	21.5633		0	0	4832	0.00020164	5	4597	0.000170924	6	6385	0.000183756	5		-0.645866	-0.238426	-0.133993	-0.18621
GSU1292	-	sensor histidine kinase, PAS domain-containing	1412262	1413416	1.154		9558	0.000229289	14	12.1317	*	398	1	6840	0.000285434	15	7050	0.000262131	13	8737	0.000251445	12		-0.315993	-0.122872	-0.182918	-0.152895
GSU1293	-	LuxR family transcriptional regulator	1413672	1414322	0.65		11165	0.00026784	10	15.3846	*	1	1	6691	0.000279217	13	9835	0.000365682	10	12990	0.000373843	11		-0.0600158	0.389205	0.421048	0.405126
GSU1294	mcp34H-7	methyl-accepting chemotaxis sensory transducer, class 34H	1414616	1417504	2.888		15540	0.000372792	25	8.65651	*	95	1	12152	0.000507105	27	12747	0.000473955	28	14722	0.000423689	28		-0.443913	-0.0975345	-0.25928	-0.178407
GSU1295	-	periplasmic solute-binding protein	1417707	1418426	0.719		6713	0.00016104	9	12.5174		0	0	5471	0.000228306	10	6043	0.000224689	8	8089	0.000232796	8		-0.503552	-0.0230381	0.0280974	0.00252965
GSU1296	-	sensor histidine kinase response regulator	1418431	1420611	2.18		30604	0.000734166	28	12.844	**	3608	2	21177	0.00088372	29	24413	0.000907717	30	34044	0.000979763	35		-0.267483	0.0386529	0.148843	0.0937479
GSU1297	-	transposase of ISGsu2, IS5 family	1420674	1421759	1.085		0	0	0	0	**	53227	32	0	0	0	0	0	0	0	0	0		#DIV/0!	#DIV/0!	#DIV/0!	#DIV/0!
GSU1298	mcp34H-2	methyl-accepting chemotaxis sensory transducer, class 34H	1422233	1423939	1.706		11045	0.000264961	20	11.7233	**	4086	5	8593	0.000358588	18	10165	0.000377952	24	14963	0.000430625	20		-0.436546	0.075878	0.264106	0.169992
GSU1299	cheW34H-2	scaffold protein CheW associated with MCPs of class 34H	1423949	1424443	0.494		0	0	0	0	**	953	6	0	0	0	0	0	0	0	0	0		#DIV/0!	#DIV/0!	#DIV/0!	#DIV/0!
GSU1300	mcp34H-4	methyl-accepting chemotaxis sensory transducer, class 34H	1424863	1426554	1.691		2239	5.37119e-05	11	6.50503	**	6187	7	2155	8.99286e-05	10	2457	9.13555e-05	13	3098	8.91583e-05	15		-0.743539	0.0227115	-0.0124102	0.00515068
GSU1301	cheW34H-3	scaffold protein CheW associated with MCPs of class 34H	1426564	1427058	0.494		0	0	0	0	**	953	6	0	0	0	0	0	0	0	0	0		#DIV/0!	#DIV/0!	#DIV/0!	#DIV/0!
GSU1302	-	sensor histidine kinase response regulator, HAMP domain-containing heme-binding site	1427374	1429881	2.507		28910	0.000693528	28	11.1687	*	113	1	18151	0.000757445	26	22814	0.000848263	31	29411	0.000846428	31		-0.127186	0.163372	0.160247	0.16181
GSU1303	mcp34H-11	methyl-accepting chemotaxis sensory transducer, class 34H	1430238	1431722	1.484		7213	0.000173034	14	9.43396	**	2	2	6089	0.000254095	13	5393	0.000200521	15	7880	0.000226781	15		-0.554311	-0.341616	-0.164069	-0.252842
GSU1304	mcp34H-12	methyl-accepting chemotaxis sensory transducer, class 34H	1431959	1433659	1.7		4167	9.99631e-05	11	6.47059	**	2138	4	4327	0.000180567	8	4626	0.000172003	9	4315	0.000124183	8		-0.853063	-0.0701003	-0.540066	-0.305083
GSU1305	gdhA	glutamate dehydrogenase	1433829	1435181	1.352		6264	0.000150268	16	11.8343		0	0	5495	0.000229307	18	4696	0.000174605	13	7152	0.00020583	19		-0.609741	-0.393186	-0.155832	-0.274509
GSU1306	-	phosphotransferase, PolIIIAc domain-containing	1435510	1437036	1.526		12394	0.000297322	23	15.0721	*	585	1	9591	0.000400234	20	9282	0.000345121	24	14167	0.000407716	22		-0.428817	-0.213744	0.0267217	-0.0935112
GSU1307	ftn	nonheme ferritin	1437108	1437629	0.521		9566	0.000229481	8	15.3551		0	0	5101	0.000212866	7	6627	0.000246403	7	7835	0.000225486	6		0.10843	0.211077	0.0830937	0.147086
GSU1308	-	hypothetical protein	1437713	1437931	0.218		1976	4.74027e-05	1	4.58716		0	0	742	3.09638e-05	2	1016	3.77766e-05	1	1550	4.46079e-05	1		0.614387	0.286911	0.526718	0.406814
GSU1309	-	hypothetical protein	1438212	1439441	1.229		8926	0.000214128	16	13.0187	*	899	1	7062	0.000294699	13	7439	0.000276595	14	15591	0.000448698	14		-0.460768	-0.0914666	0.606505	0.257519
GSU1310	-	FAD-dependent pyridine nucleotide-disulfide oxidoreductase family protein	1439482	1440582	1.1		6194	0.000148589	10	9.09091		0	0	5271	0.00021996	11	6229	0.000231605	10	7241	0.000208391	7		-0.565911	0.0744254	-0.0779472	-0.00176088
GSU1311	pgi	glucose-6-phosphate isomerase	1440579	1442168	1.589		52	1.24744e-06	1	0.629327		0	0	0	0	0	2	7.43634e-08	2	0	0	0		#DIV/0!	#DIV/0!	#DIV/0!	#DIV/0!
GSU1312	-	radical SAM domain-containing iron-sulfur cluster-binding oxidoreductase	1442185	1443192	1.007		3726	8.93838e-05	9	8.93744		0	0	1843	7.69087e-05	9	2853	0.000106079	8	3555	0.00010231	9		0.216866	0.463925	0.411734	0.43783
GSU1313	-	carboxymuconolactone decarboxylase family protein	1443204	1443536	0.332		2808	6.73617e-05	9	27.1084		0	0	1975	8.24171e-05	9	2548	9.4739e-05	10	2311	6.6509e-05	13		-0.291015	0.201014	-0.309395	-0.0541903
GSU1314	-	hypothetical protein	1443536	1444216	0.68		4609	0.000110566	4	5.88235		0	0	2269	9.46858e-05	3	2951	0.000109723	4	3684	0.000106023	3		0.223692	0.212649	0.163157	0.187903
GSU1315	lpdA-4	mercuric reductase	1444305	1445822	1.517		984	2.36054e-05	3	1.97759		0	0	767	3.20071e-05	4	692	2.57297e-05	4	1269	3.65209e-05	5		-0.439274	-0.314953	0.190334	-0.0623094
GSU1316	-	response regulator sensor, GAF domain-containing	1445936	1446910	0.974		6167	0.000147942	13	13.347		0	0	4722	0.00019705	8	3676	0.00013668	8	5436	0.000156444	11		-0.413534	-0.52776	-0.332912	-0.430336
GSU1317	ispB	octaprenyl diphosphate synthase	1447097	1448065	0.968		11	2.63881e-07	3	3.09917		0	0	1	4.17302e-08	1	1	3.71817e-08	1	1	2.87793e-08	1		2.66073	-0.166498	-0.536059	-0.351279
GSU1318	-	hypothetical protein	1448219	1448479	0.26		623	1.49453e-05	2	7.69231		0	0	178	7.42797e-06	2	515	1.91486e-05	2	753	2.16708e-05	2		1.00865	1.3662	1.54471	1.45545
GSU1319	-	sensor histidine kinase	1448650	1449753	1.103		859766	0.0206251	17	15.4125	*	1	1	29665	0.00123793	14	45206	0.00168084	12	46125	0.00132745	18		4.05841	0.441254	0.100728	0.270991
GSU1320	-	sigma-54-dependent transcriptional response regulator	1449770	1451155	1.385		114	2.73477e-06	3	2.16606	**	1720	2	126	5.258e-06	3	3	1.11545e-07	3	175	5.03638e-06	6		-0.943095	-5.55882	-0.0621283	-2.81047
GSU1321	resA	apocytochrome c disulfide reductase lipoprotein ResA	1451152	1451658	0.506		9404	0.000225595	7	13.834		0	0	1562	6.51826e-05	5	1745	6.48821e-05	3	3576	0.000102915	5		1.79117	-0.00666586	0.658893	0.326113
GSU1322	ccdA	cytochrome c biogenesis protein CcdA	1451684	1452412	0.728		164860	0.00395486	14	19.2308	*	1055	1	6778	0.000282847	6	9192	0.000341774	7	13090	0.000376721	9		3.80553	0.273021	0.413474	0.343247
GSU1323	-	glyoxalase/bleomycin resistance protein/dioxygenase superfamily protein	1452414	1452857	0.443		2567	6.15803e-05	5	11.2867		0	0	1734	7.23601e-05	5	1671	6.21306e-05	5	3233	9.30435e-05	5		-0.232726	-0.219891	0.36271	0.0714098
GSU3527	-	hypothetical protein	1452911	1453060	0.149		3022	7.24954e-05	4	26.8456		0	0	1949	8.13321e-05	5	2216	8.23947e-05	4	3275	9.42522e-05	4		-0.165936	0.0187253	0.212701	0.115713
GSU1324	-	RNA-binding protein	1453290	1453613	0.323		10814	0.000259419	4	12.3839		0	0	8833	0.000368603	3	8114	0.000301692	5	8907	0.000256337	3		-0.50678	-0.288989	-0.524023	-0.406506
GSU1326	recG	ATP-dependent DNA helicase RecG	1453969	1456272	2.303		5208	0.000124936	8	3.47373		0	0	4332	0.000180775	13	4916	0.000182785	11	4456	0.000128241	10		-0.533009	0.0159532	-0.495343	-0.239695
GSU1327	-	homocysteine S-methyltransferase domain-containing protein	1456284	1457240	0.956		7369	0.000176777	7	7.32218		0	0	3979	0.000166044	7	4753	0.000176725	6	9288	0.000267302	9		0.0903577	0.0899341	0.686903	0.388418
GSU1328	-	hypothetical protein	1457277	1457591	0.314		939	2.25259e-05	3	9.55414		0	0	615	2.56641e-05	3	532	1.97807e-05	3	891	2.56424e-05	4		-0.188167	-0.375659	-0.00122043	-0.18844
GSU1329	yadB	glutamyl-Q tRNA(Asp) ligase	1457628	1458572	0.944		955	2.29097e-05	8	8.47458		0	0	837	3.49282e-05	6	596	2.21603e-05	5	1608	4.62771e-05	6		-0.608432	-0.656414	0.405908	-0.125253
GSU1330	-	RND family metal ion efflux pump outer membrane protein	1458801	1460081	1.28		1	2.39892e-08	1	0.78125		0	0	49	2.04478e-06	1	0	0	0	49	1.41019e-06	2		-6.41342	#NUM!	-0.536059	#NUM!
GSU1331	-	RND family metal ion efflux pump membrane fusion protein	1460105	1461460	1.355		0	0	0	0		0	0	105	4.38167e-06	5	2	7.43634e-08	2	88	2.53258e-06	6		#NUM!	-5.88074	-0.790873	-3.33581
GSU1332	-	RND family metal ion efflux pump inner membrane protein	1461471	1464608	3.137		8	1.91914e-07	5	1.59388		0	0	85	3.54707e-06	5	64	2.37963e-06	8	17	4.89248e-07	9		-4.2081	-0.575889	-2.85799	-1.71694
GSU1333	-	hypothetical protein	1464644	1465117	0.473		2878	6.9041e-05	6	12.685		0	0	1847	7.70757e-05	5	968	3.59919e-05	5	3053	8.78632e-05	6		-0.158823	-1.0986	0.188984	-0.45481
GSU1334	-	cytochrome c	1465190	1466629	1.439		13923	0.000334002	19	13.2036		0	0	9777	0.000407996	18	9519	0.000353933	19	20253	0.000582867	22		-0.288699	-0.20508	0.514612	0.154766
GSU1336	-	TerC family membrane protein	1466863	1467600	0.737		4987	0.000119634	5	6.78426		0	0	2929	0.000122228	6	3825	0.00014222	5	5663	0.000162977	7		-0.0309412	0.218553	0.415099	0.316826
GSU1337	-	lipoprotein	1467928	1468794	0.866		6337	0.00015202	11	12.7021		0	0	3979	0.000166044	11	6671	0.000248039	11	8371	0.000240912	12		-0.127311	0.578999	0.536935	0.557967
GSU1338	-	heavy metal transport/detoxification domain-containing protein	1469035	1469439	0.404		1	2.39892e-08	1	2.47525		0	0	0	0	0	0	0	0	0	0	0		#DIV/0!	#DIV/0!	#DIV/0!	#DIV/0!
GSU1339	-	hypothetical protein	1469556	1470032	0.476		627	1.50412e-05	1	2.10084		0	0	591	2.46625e-05	2	451	1.67689e-05	3	512	1.4735e-05	2		-0.713398	-0.556529	-0.743074	-0.649801
GSU1340	-	ABC transporter membrane protein	1470074	1471234	1.16		1266	3.03704e-05	8	6.89655		0	0	773	3.22574e-05	4	575	2.13795e-05	4	937	2.69662e-05	6		-0.0869682	-0.593405	-0.258479	-0.425942
GSU1341	-	ABC transporter ATP-binding protein	1471267	1471971	0.704		1020	2.4469e-05	4	5.68182		0	0	600	2.50381e-05	4	738	2.74401e-05	1	1590	4.57591e-05	3		-0.0331705	0.13216	0.869933	0.501046
tRNA-Gly-1	-		1472063	1472137	0.074		0	0	0	0		0	0	1	4.17302e-08	1	0	0	0	3	8.63379e-08	1		#NUM!	#NUM!	1.0489	#NUM!
GSU1342	-	LysR family transcriptional regulator	1472319	1473227	0.908		5547	0.000133068	9	9.91189	*	1	1	5168	0.000215662	7	6087	0.000226325	8	6233	0.000179381	10		-0.696604	0.0696269	-0.265739	-0.098056
GSU1343	-	amidohydrolase	1473366	1474019	0.653		4094	9.82119e-05	8	12.2511		0	0	3690	0.000153984	6	3897	0.000144897	6	5413	0.000155782	7		-0.648815	-0.0877553	0.0167481	-0.0355036
GSU1344	-	amidohydrolase	1474130	1475941	1.811		6431	0.000154275	11	6.07399	**	1735	2	4791	0.000199929	11	5749	0.000213758	12	8984	0.000258553	12		-0.373989	0.0964858	0.370972	0.233729
GSU1345	-	Rrf2 family winged helix-turn-helix transcriptional regulator	1476257	1476718	0.461		427	1.02434e-05	2	4.33839		0	0	152	6.34299e-06	2	114	4.23871e-06	2	47	1.35263e-06	1		0.691459	-0.581536	-2.2294	-1.40547
GSU1346	cysP	sulfate ABC transporter substrate-binding protein	1476786	1477799	1.013		1	2.39892e-08	1	0.987167	*	366	1	1	4.17302e-08	1	1	3.71817e-08	1	4	1.15117e-07	2		-0.798705	-0.166498	1.46394	0.648721
GSU1347	cysU	sulfate ABC transporter membrane protein CysU	1477873	1478706	0.833		1	2.39892e-08	1	1.20048		0	0	3	1.25191e-07	3	0	0	0	4	1.15117e-07	3		-2.38367	#NUM!	-0.121022	#NUM!
GSU1348	cysW	sulfate ABC transporter membrane protein CysW	1478723	1479553	0.83		1	2.39892e-08	1	1.20482		0	0	2	8.34604e-08	1	0	0	0	2	5.75586e-08	2		-1.79871	#NUM!	-0.536059	#NUM!
GSU1349	cysA	sulfate ABC transporter ATP-binding protein	1479588	1480619	1.031		9	2.15903e-07	3	2.9098	*	1	1	3	1.25191e-07	2	3	1.11545e-07	2	20	5.75586e-07	3		0.786257	-0.166498	2.20091	1.0172
GSU1350	thiF-2	thiamin biosynthesis thiocarboxylate synthase	1480657	1481451	0.794		2044	4.9034e-05	7	8.81612	**	701	2	1654	6.90217e-05	5	1781	6.62206e-05	7	1078	3.10241e-05	5		-0.493269	-0.0597702	-1.15366	-0.606716
GSU1351	-	sulfite reductase subunit	1481522	1482490	0.968		3395	8.14434e-05	4	4.13223	*	24	1	2942	0.00012277	6	4643	0.000172635	6	4815	0.000138572	8		-0.592091	0.491762	0.174679	0.33322
GSU1352	tusA-1	tRNA (5-carboxymethylaminomethyl-2-thio-U34) synthesis sulfur carrier protein	1482477	1482701	0.224		873	2.09426e-05	1	4.46429		0	0	621	2.59144e-05	1	764	2.84068e-05	1	1110	3.1945e-05	1		-0.307317	0.132481	0.301835	0.217158
GSU1353	-	antitoxin, Phd family	1483045	1483320	0.275		0	0	0	0		0	0	0	0	0	0	0	0	0	0	0		#DIV/0!	#DIV/0!	#DIV/0!	#DIV/0!
GSU1354	-	toxin, RelE family	1483325	1483636	0.311		1843	4.42121e-05	2	6.43087		0	0	972	4.05617e-05	1	1866	6.93811e-05	2	3343	9.62092e-05	3		0.124323	0.774422	1.24606	1.01024
GSU1355	-	hypothetical protein	1483800	1484162	0.362		0	0	0	0	**	14816	13	0	0	0	0	0	0	0	0	0		#DIV/0!	#DIV/0!	#DIV/0!	#DIV/0!
GSU1356	-	transposase of ISGsu7	1484159	1485049	0.89		0	0	0	0	**	104175	34	0	0	0	0	0	0	0	0	0		#DIV/0!	#DIV/0!	#DIV/0!	#DIV/0!
GSU1357	-	hypothetical protein	1485112	1485468	0.356		4224	0.00010133	10	28.0899		0	0	3157	0.000131742	8	3500	0.000130136	8	4036	0.000116153	10		-0.37865	-0.0176978	-0.181688	-0.0996927
GSU1358	-	hypothetical protein	1485498	1487900	2.402		29425	0.000705883	44	18.3181		0	0	18627	0.000777308	42	26326	0.000978846	49	31587	0.000909052	49		-0.139058	0.332595	0.225876	0.279235
GSU1359	-	helicase	1487923	1491048	3.125		30007	0.000719844	33	10.56	*	327	1	21995	0.000917856	32	24676	0.000917496	32	32576	0.000937515	37		-0.350582	-0.000565492	0.0305744	0.0150045
GSU1360	-	Sir2 superfamily protein	1491108	1492871	1.763		19089	0.00045793	45	25.5247		0	0	12642	0.000527553	37	15761	0.000586021	44	22313	0.000642153	45		-0.204188	0.151636	0.2836	0.217618
GSU1361	-	Piwi domain-containing protein	1492861	1494282	1.421		23046	0.000552856	40	28.1492		0	0	14096	0.000588229	33	17745	0.000659789	36	22174	0.000638152	35		-0.0894747	0.165628	0.117524	0.141576
GSU1362	-	hypothetical protein	1494339	1495520	1.181		11221	0.000269183	36	30.4826	*	125	1	10130	0.000422727	33	12057	0.0004483	33	15506	0.000446252	34		-0.651138	0.0847384	0.0781329	0.0814357
GSU1363	-	RNA-directed DNA polymerase	1495662	1496804	1.142		18672	0.000447927	45	39.4046		0	0	11793	0.000492124	38	16664	0.000619596	46	18304	0.000526776	43		-0.13576	0.332306	0.0981687	0.215237
GSU1364	-	HNH endonuclease family protein	1496856	1497836	0.98		8059	0.000193329	7	7.14286		0	0	5484	0.000228848	8	5671	0.000210857	5	8823	0.00025392	10		-0.243333	-0.118124	0.149981	0.0159287
GSU1365	-	type II restriction endonuclease, zinc finger	1497891	1498937	1.046		15818	0.000379461	18	17.2084		0	0	12114	0.00050552	16	13289	0.000494108	17	16210	0.000466513	21		-0.413813	-0.0329412	-0.115851	-0.0743959
GSU1366		hypothetical protein%3B N-terminal fragment	1499292	1499435	0.143		0	0	0	0	**	365	3	0	0	0	33	1.227e-06	1	0	0	0		#DIV/0!	#DIV/0!	#DIV/0!	#DIV/0!
GSU1367	-	hypothetical protein	1499653	1500306	0.653		9412	0.000225787	8	12.2511	**	449	3	5952	0.000248378	7	7003	0.000260383	9	7995	0.000230091	10		-0.137578	0.0681001	-0.110336	-0.0211179
GSU1368	-	hypothetical protein	1500306	1501178	0.872		7187	0.000172411	15	17.2018		0	0	5680	0.000237027	13	6921	0.000257335	12	12595	0.000362475	14		-0.459206	0.118591	0.612829	0.36571
GSU1369	-	endonuclease	1501356	1501724	0.368		3372	8.08916e-05	5	13.587		0	0	1603	6.68935e-05	6	3018	0.000112214	4	2914	8.38629e-05	4		0.274125	0.74632	0.326167	0.536243
GSU1370	-	oxidoreductase, aldo/keto reductase family	1501914	1502966	1.052		3720	8.92399e-05	12	11.4068	*	203	1	3484	0.000145388	14	3631	0.000135007	13	5239	0.000150775	17		-0.704147	-0.106876	0.0524874	-0.0271944
GSU1371	namA	NADPH-dependent enal/enone/nitroreductase, Oye family	1503127	1504224	1.097		2634	6.31876e-05	3	2.73473		0	0	2863	0.000119474	3	2294	8.52948e-05	4	3017	8.68272e-05	6		-0.918978	-0.486161	-0.460472	-0.473317
GSU1372	ghr	glyoxalate/3-oxopropanoate/4-oxobutanoate reductase	1504327	1505187	0.86		5135	0.000123185	4	4.65116		0	0	3516	0.000146723	4	2983	0.000110913	3	3485	0.000100296	5		-0.252276	-0.40367	-0.548836	-0.476253
GSU1374	mcp40H-26	methyl-accepting chemotaxis sensory transducer, class 40H	1505600	1507225	1.625		7152	0.000171571	10	6.15385	*	1295	1	4506	0.000188036	13	7132	0.00026518	14	8251	0.000237458	11		-0.132206	0.495961	0.336662	0.416312
GSU1375	-	hypothetical protein	1507813	1508487	0.674		2972	7.1296e-05	2	2.96736	*	1	1	2040	8.51296e-05	2	2127	7.90855e-05	4	3788	0.000109016	3		-0.25584	-0.106248	0.356808	0.12528
GSU1376	-	hypothetical protein	1508471	1509292	0.821		3813	9.14709e-05	8	9.74421		0	0	2778	0.000115926	8	4242	0.000157725	6	4849	0.000139551	6		-0.341825	0.4442	0.267581	0.35589
GSU1377	-	enoyl-CoA hydratase/isomerase	1509386	1510168	0.782		4999	0.000119922	6	7.67263		0	0	3876	0.000161746	3	4528	0.000168359	3	7831	0.000225371	4		-0.431634	0.0578069	0.478569	0.268188
GSU1378	-	metal-dependent hydrolase	1510412	1511443	1.031		3316	7.95483e-05	7	6.78952		0	0	2114	8.82176e-05	8	1764	6.55885e-05	8	3135	9.02231e-05	11		-0.149237	-0.427623	0.0324306	-0.197596
GSU1379	fur	ferric uptake regulation protein Fur	1511605	1512036	0.431		0	0	0	0		0	0	1	4.17302e-08	1	0	0	0	3	8.63379e-08	1		#NUM!	#NUM!	1.0489	#NUM!
GSU1380	feoB-1	ferrous iron transport protein B	1512280	1514271	1.991		1998	4.79305e-05	14	7.03164	**	46	2	1156	4.82401e-05	9	1118	4.15691e-05	11	1770	5.09394e-05	11		-0.00929007	-0.21472	0.0785485	-0.0680856
GSU1381	-	hypothetical protein	1514268	1514450	0.182		41	9.83558e-07	1	5.49451		0	0	19	7.92874e-07	1	67	2.49117e-06	1	0	0	0		0.310919	1.65166	#NUM!	#NUM!
GSU1382	ideR	iron/manganese-dependent transcriptional regulator	1514484	1515128	0.644		824	1.97671e-05	5	7.76398	**	200	2	604	2.5205e-05	5	717	2.66593e-05	6	552	1.58862e-05	3		-0.350609	0.0809261	-0.66594	-0.292507
GSU1383	-	3'-to-5' exonuclease	1515383	1515928	0.545		2898	6.95208e-05	2	3.66972		0	0	1448	6.04253e-05	3	1420	5.2798e-05	1	3012	8.66833e-05	2		0.202291	-0.194669	0.520601	0.162966
GSU1384	cas3-2	helicase Cas3	1516009	1518660	2.651		16873	0.00040477	31	11.6937		0	0	12990	0.000542075	30	12915	0.000480202	33	17411	0.000501077	33		-0.42139	-0.174852	-0.113462	-0.144157
GSU1385	cse1	Cascade antiviral complex protein	1518657	1520177	1.52		14635	0.000351082	21	13.8158		0	0	9150	0.000381831	22	11152	0.00041465	23	15672	0.000451029	24		-0.121126	0.11896	0.240286	0.179623
GSU1386	cse2	CRISPR processing complex protein CasB	1520161	1520604	0.443		2818	6.76016e-05	5	11.2867		0	0	1934	8.07062e-05	4	2510	9.33261e-05	6	2979	8.57336e-05	7		-0.255621	0.209601	0.0871809	0.148391
GSU1387	cse4	CRISPR processing complex protein CasC	1520632	1521726	1.094		8106	0.000194457	15	13.7112		0	0	7003	0.000292237	15	8371	0.000311248	14	9303	0.000267734	15		-0.587688	0.0909284	-0.126337	-0.017704
GSU1388	cas5e	CRISPR processing complex protein CasD	1521729	1522409	0.68		11885	0.000285112	12	17.6471		0	0	7391	0.000308428	11	9731	0.000361815	12	10412	0.00029965	12		-0.113405	0.23032	-0.0416537	0.0943332
GSU1389	cse3	CRISPR processing complex protein CasE	1522396	1523004	0.608		9438	0.00022641	12	19.7368		0	0	7118	0.000297035	14	7368	0.000273955	12	10272	0.000295621	17		-0.391696	-0.116697	-0.00688618	-0.0617917
GSU1390	-	antitoxin, XRE family	1523175	1523645	0.47		0	0	0	0		0	0	0	0	0	0	0	0	0	0	0		#DIV/0!	#DIV/0!	#DIV/0!	#DIV/0!
GSU1391	-	toxin, Fic family	1523642	1524226	0.584		15605	0.000374352	15	25.6849		0	0	11520	0.000480732	15	13999	0.000520507	15	21695	0.000624367	17		-0.360838	0.114685	0.377162	0.245924
GSU1392	cas1-2	CRISPR-associated endodeoxyribonuclease Cas1	1524254	1525174	0.92		15378	0.000368906	18	19.5652		0	0	10508	0.000438501	18	12038	0.000447593	21	14794	0.000425761	21		-0.249325	0.0296092	-0.0425354	-0.0064631
GSU1393	cas2-2	ssRNA endonuclease	1525155	1525460	0.305		1465	3.51442e-05	1	3.27869		0	0	445	1.85699e-05	1	1001	3.72189e-05	1	1570	4.51835e-05	3		0.920318	1.00307	1.28283	1.14295
GSUC0039	-	CRISPR spacer 2.1	1525564	1525595	0.031		0	0	0	0		0	0	0	0	0	0	0	0	0	0	0		#DIV/0!	#DIV/0!	#DIV/0!	#DIV/0!
GSUC0040	-	CRISPR spacer 2.2	1525625	1525656	0.031		0	0	0	0		0	0	0	0	0	0	0	0	0	0	0		#DIV/0!	#DIV/0!	#DIV/0!	#DIV/0!
GSUC0041	-	CRISPR spacer 2.3	1525686	1525717	0.031		0	0	0	0		0	0	0	0	0	0	0	0	0	0	0		#DIV/0!	#DIV/0!	#DIV/0!	#DIV/0!
GSUC0042	-	CRISPR spacer 2.4	1525747	1525778	0.031		0	0	0	0		0	0	0	0	0	0	0	0	0	0	0		#DIV/0!	#DIV/0!	#DIV/0!	#DIV/0!
GSUC0043	-	CRISPR spacer 2.5	1525808	1525839	0.031		0	0	0	0	*	1	1	0	0	0	0	0	0	0	0	0		#DIV/0!	#DIV/0!	#DIV/0!	#DIV/0!
GSUC0044	-	CRISPR spacer 2.6	1525869	1525900	0.031		0	0	0	0		0	0	0	0	0	0	0	0	0	0	0		#DIV/0!	#DIV/0!	#DIV/0!	#DIV/0!
GSUC0045	-	CRISPR spacer 2.7	1525930	1525961	0.031		5618	0.000134771	4	129.032	*	1464	1	3460	0.000144386	3	4291	0.000159547	4	5564	0.000160128	3		-0.0994207	0.144043	0.149291	0.146667
GSUC0046	-	CRISPR spacer 2.8	1525991	1526022	0.031		40	9.59569e-07	1	32.2581	*	55	1	66	2.75419e-06	1	70	2.60272e-06	1	184	5.29539e-06	2		-1.52117	-0.0816095	0.943108	0.430749
GSUC0047	-	CRISPR spacer 2.9	1526052	1526083	0.031		469	1.12509e-05	1	32.2581		0	0	364	1.51898e-05	1	267	9.92752e-06	1	175	5.03638e-06	2		-0.433056	-0.613597	-1.59264	-1.10312
GSUC0048	-	CRISPR spacer 2.10	1526113	1526144	0.031		0	0	0	0		0	0	0	0	0	0	0	0	0	0	0		#DIV/0!	#DIV/0!	#DIV/0!	#DIV/0!
GSUC0049	-	CRISPR spacer 2.11	1526174	1526206	0.032		202	4.84582e-06	1	31.25		0	0	223	9.30583e-06	1	50	1.85909e-06	1	329	9.46839e-06	1		-0.941394	-2.32354	0.0249844	-1.14928
GSUC0050	-	CRISPR spacer 2.12	1526236	1526267	0.031		0	0	0	0		0	0	0	0	0	0	0	0	0	0	0		#DIV/0!	#DIV/0!	#DIV/0!	#DIV/0!
GSUC0051	-	CRISPR spacer 2.13	1526297	1526328	0.031		0	0	0	0	*	2	1	0	0	0	0	0	0	0	0	0		#DIV/0!	#DIV/0!	#DIV/0!	#DIV/0!
GSUC0052	-	CRISPR spacer 2.14	1526358	1526389	0.031		8565	0.000205468	5	161.29		0	0	8753	0.000365264	6	7337	0.000272802	6	14610	0.000420466	4		-0.83003	-0.421086	0.203047	-0.109019
GSUC0053	-	CRISPR spacer 2.15	1526419	1526450	0.031		352	8.44421e-06	1	32.2581		0	0	285	1.18931e-05	1	428	1.59138e-05	1	467	1.34399e-05	1		-0.494092	0.42015	0.176401	0.298276
GSUC0054	-	CRISPR spacer 2.16	1526480	1526511	0.031		0	0	0	0		0	0	24	1.00152e-06	1	0	0	0	0	0	0		#NUM!	#NUM!	#NUM!	#NUM!
GSUC0055	-	CRISPR spacer 2.17	1526541	1526572	0.031		573	1.37458e-05	1	32.2581	*	1182	1	572	2.38697e-05	1	678	2.52092e-05	2	438	1.26053e-05	1		-0.796185	0.0787717	-0.921144	-0.421186
GSUC0056	-	CRISPR spacer 2.18	1526602	1526633	0.031		0	0	0	0		0	0	0	0	0	0	0	0	0	0	0		#DIV/0!	#DIV/0!	#DIV/0!	#DIV/0!
GSUC0057	-	CRISPR spacer 2.19	1526663	1526694	0.031		0	0	0	0	*	1	1	0	0	0	0	0	0	0	0	0		#DIV/0!	#DIV/0!	#DIV/0!	#DIV/0!
GSUC0058	-	CRISPR spacer 2.20	1526724	1526755	0.031		0	0	0	0		0	0	0	0	0	0	0	0	0	0	0		#DIV/0!	#DIV/0!	#DIV/0!	#DIV/0!
GSUC0059	-	CRISPR spacer 2.21	1526785	1526816	0.031		0	0	0	0		0	0	0	0	0	0	0	0	0	0	0		#DIV/0!	#DIV/0!	#DIV/0!	#DIV/0!
GSUC0060	-	CRISPR spacer 2.22	1526846	1526877	0.031		198	4.74987e-06	1	32.2581	*	1182	1	210	8.76334e-06	1	78	2.90017e-06	1	159	4.57591e-06	1		-0.883594	-1.59534	-0.937422	-1.26638
GSUC0061	-	CRISPR spacer 2.23	1526907	1526938	0.031		558	1.3386e-05	2	64.5161		0	0	210	8.76334e-06	1	444	1.65087e-05	1	283	8.14454e-06	1		0.611171	0.913672	-0.105647	0.404013
GSUC0062	-	CRISPR spacer 2.24	1526968	1526999	0.031		0	0	0	0		0	0	0	0	0	0	0	0	0	0	0		#DIV/0!	#DIV/0!	#DIV/0!	#DIV/0!
GSUC0063	-	CRISPR spacer 2.25	1527029	1527060	0.031		0	0	0	0		0	0	0	0	0	0	0	0	0	0	0		#DIV/0!	#DIV/0!	#DIV/0!	#DIV/0!
GSUC0064	-	CRISPR spacer 2.26	1527090	1527121	0.031		0	0	0	0		0	0	0	0	0	0	0	0	0	0	0		#DIV/0!	#DIV/0!	#DIV/0!	#DIV/0!
GSUC0065	-	CRISPR spacer 2.27	1527151	1527182	0.031		0	0	0	0	*	2	1	0	0	0	0	0	0	0	0	0		#DIV/0!	#DIV/0!	#DIV/0!	#DIV/0!
GSUC0066	-	CRISPR spacer 2.28	1527212	1527243	0.031		2580	6.18922e-05	4	129.032		0	0	2398	0.000100069	4	2370	8.81206e-05	4	4078	0.000117362	3		-0.693166	-0.183443	0.229971	0.0232638
GSUC0067	-	CRISPR spacer 2.29	1527273	1527304	0.031		788	1.89035e-05	1	32.2581	**	73	2	557	2.32437e-05	1	846	3.14557e-05	2	700	2.01455e-05	1		-0.298187	0.436482	-0.206382	0.11505
GSUC0068	-	CRISPR spacer 2.30	1527334	1527365	0.031		0	0	0	0		0	0	0	0	0	0	0	0	55	1.58286e-06	1		#DIV/0!	#DIV/0!	#DIV/0!	#DIV/0!
GSUC0069	-	CRISPR spacer 2.31	1527395	1527426	0.031		0	0	0	0		0	0	0	0	0	0	0	0	0	0	0		#DIV/0!	#DIV/0!	#DIV/0!	#DIV/0!
GSUC0070	-	CRISPR spacer 2.32	1527456	1527487	0.031		210	5.03774e-06	1	32.2581	*	1182	1	362	1.51063e-05	1	254	9.44415e-06	1	499	1.43609e-05	1		-1.58431	-0.67766	-0.0730093	-0.375334
GSUC0071	-	CRISPR spacer 2.33	1527517	1527548	0.031		0	0	0	0		0	0	0	0	0	0	0	0	0	0	0		#DIV/0!	#DIV/0!	#DIV/0!	#DIV/0!
GSUC0072	-	CRISPR spacer 2.34	1527578	1527609	0.031		0	0	0	0		0	0	0	0	0	0	0	0	0	0	0		#DIV/0!	#DIV/0!	#DIV/0!	#DIV/0!
GSUC0073	-	CRISPR spacer 2.35	1527639	1527670	0.031		0	0	0	0		0	0	0	0	0	0	0	0	0	0	0		#DIV/0!	#DIV/0!	#DIV/0!	#DIV/0!
GSUC0074	-	CRISPR spacer 2.36	1527700	1527731	0.031		0	0	0	0		0	0	0	0	0	0	0	0	0	0	0		#DIV/0!	#DIV/0!	#DIV/0!	#DIV/0!
GSUC0075	-	CRISPR spacer 2.37	1527761	1527792	0.031		164	3.93423e-06	1	32.2581		0	0	55	2.29516e-06	1	175	6.5068e-06	1	90	2.59014e-06	1		0.777487	1.50335	0.174434	0.838893
GSUC0076	-	CRISPR spacer 2.38	1527822	1527853	0.031		0	0	0	0		0	0	0	0	0	0	0	0	0	0	0		#DIV/0!	#DIV/0!	#DIV/0!	#DIV/0!
GSUC0077	-	CRISPR spacer 2.39	1527883	1527914	0.031		0	0	0	0		0	0	0	0	0	0	0	0	0	0	0		#DIV/0!	#DIV/0!	#DIV/0!	#DIV/0!
GSUC0078	-	CRISPR spacer 2.40	1527944	1527975	0.031		1256	3.01305e-05	1	32.2581	*	1	1	667	2.7834e-05	1	817	3.03775e-05	2	1147	3.30099e-05	1		0.114373	0.126151	0.246047	0.186099
GSUC0079	-	CRISPR spacer 2.41	1528005	1528036	0.031		0	0	0	0		0	0	0	0	0	0	0	0	0	0	0		#DIV/0!	#DIV/0!	#DIV/0!	#DIV/0!
GSUC0080	-	CRISPR spacer 2.42	1528066	1528097	0.031		0	0	0	0		0	0	0	0	0	0	0	0	0	0	0		#DIV/0!	#DIV/0!	#DIV/0!	#DIV/0!
GSUC0081	-	CRISPR spacer 2.43	1528127	1528158	0.031		0	0	0	0		0	0	0	0	0	0	0	0	0	0	0		#DIV/0!	#DIV/0!	#DIV/0!	#DIV/0!
GSUC0082	-	CRISPR spacer 2.44	1528188	1528219	0.031		0	0	0	0		0	0	0	0	0	0	0	0	0	0	0		#DIV/0!	#DIV/0!	#DIV/0!	#DIV/0!
GSUC0083	-	CRISPR spacer 2.45	1528249	1528280	0.031		0	0	0	0		0	0	0	0	0	0	0	0	0	0	0		#DIV/0!	#DIV/0!	#DIV/0!	#DIV/0!
GSUC0084	-	CRISPR spacer 2.46	1528310	1528341	0.031		0	0	0	0		0	0	0	0	0	0	0	0	0	0	0		#DIV/0!	#DIV/0!	#DIV/0!	#DIV/0!
GSUC0085	-	CRISPR spacer 2.47	1528371	1528402	0.031		0	0	0	0	*	1	1	0	0	0	0	0	0	0	0	0		#DIV/0!	#DIV/0!	#DIV/0!	#DIV/0!
GSUC0086	-	CRISPR spacer 2.48	1528432	1528463	0.031		50	1.19946e-06	1	32.2581		0	0	144	6.00915e-06	1	52	1.93345e-06	1	60	1.72676e-06	1		-2.32477	-1.63598	-1.79909	-1.71754
GSUC0087	-	CRISPR spacer 2.49	1528493	1528524	0.031		0	0	0	0		0	0	0	0	0	0	0	0	0	0	0		#DIV/0!	#DIV/0!	#DIV/0!	#DIV/0!
GSUC0088	-	CRISPR spacer 2.50	1528554	1528585	0.031		0	0	0	0		0	0	0	0	0	0	0	0	40	1.15117e-06	1		#DIV/0!	#DIV/0!	#DIV/0!	#DIV/0!
GSUC0089	-	CRISPR spacer 2.51	1528615	1528646	0.031		0	0	0	0		0	0	0	0	0	0	0	0	0	0	0		#DIV/0!	#DIV/0!	#DIV/0!	#DIV/0!
GSUC0090	-	CRISPR spacer 2.52	1528676	1528707	0.031		81	1.94313e-06	1	32.2581	**	74	2	0	0	0	19	7.06452e-07	1	71	2.04333e-06	1		#DIV/0!	#DIV/0!	#DIV/0!	#DIV/0!
GSUC0091	-	CRISPR spacer 2.53	1528737	1528768	0.031		0	0	0	0		0	0	0	0	0	0	0	0	0	0	0		#DIV/0!	#DIV/0!	#DIV/0!	#DIV/0!
GSUC0092	-	CRISPR spacer 2.54	1528798	1528829	0.031		1	2.39892e-08	1	32.2581		0	0	0	0	0	28	1.04109e-06	1	0	0	0		#DIV/0!	#DIV/0!	#DIV/0!	#DIV/0!
GSUC0093	-	CRISPR spacer 2.55	1528859	1528890	0.031		935	2.24299e-05	1	32.2581		0	0	642	2.67908e-05	1	632	2.34988e-05	1	968	2.78584e-05	3		-0.256312	-0.189147	0.0563743	-0.0663864
GSUC0094	-	CRISPR spacer 2.56	1528920	1528951	0.031		36	8.63612e-07	1	32.2581		0	0	0	0	0	0	0	0	0	0	0		#DIV/0!	#DIV/0!	#DIV/0!	#DIV/0!
GSUC0095	-	CRISPR spacer 2.57	1528981	1529012	0.031		0	0	0	0		0	0	0	0	0	0	0	0	0	0	0		#DIV/0!	#DIV/0!	#DIV/0!	#DIV/0!
GSUC0096	-	CRISPR spacer 2.58	1529042	1529073	0.031		0	0	0	0		0	0	0	0	0	0	0	0	0	0	0		#DIV/0!	#DIV/0!	#DIV/0!	#DIV/0!
GSUC0097	-	CRISPR spacer 2.59	1529103	1529134	0.031		463	1.1107e-05	3	96.7742		0	0	412	1.71928e-05	3	485	1.80331e-05	3	852	2.452e-05	3		-0.630337	0.068842	0.51215	0.290496
GSUC0098	-	CRISPR spacer 2.60	1529164	1529195	0.031		0	0	0	0		0	0	0	0	0	0	0	0	0	0	0		#DIV/0!	#DIV/0!	#DIV/0!	#DIV/0!
GSUC0099	-	CRISPR spacer 2.61	1529225	1529256	0.031		806	1.93353e-05	2	64.5161		0	0	375	1.56488e-05	2	459	1.70664e-05	2	892	2.56711e-05	2		0.305184	0.125105	0.714094	0.419599
GSUC0100	-	CRISPR spacer 2.62	1529286	1529317	0.031		0	0	0	0		0	0	0	0	0	0	0	0	0	0	0		#DIV/0!	#DIV/0!	#DIV/0!	#DIV/0!
GSUC0101	-	CRISPR spacer 2.63	1529347	1529378	0.031		0	0	0	0		0	0	1	4.17302e-08	1	0	0	0	0	0	0		#NUM!	#NUM!	#NUM!	#NUM!
GSUC0102	-	CRISPR spacer 2.64	1529408	1529439	0.031		0	0	0	0	**	235	2	0	0	0	0	0	0	0	0	0		#DIV/0!	#DIV/0!	#DIV/0!	#DIV/0!
GSUC0103	-	CRISPR spacer 2.65	1529469	1529500	0.031		2812	6.74577e-05	3	96.7742	**	1466	2	2464	0.000102823	3	2445	9.09093e-05	2	3700	0.000106483	4		-0.608111	-0.177666	0.0504636	-0.0636013
GSUC0104	-	CRISPR spacer 2.66	1529530	1529561	0.031		154	3.69434e-06	2	64.5161		0	0	0	0	0	68	2.52836e-06	1	89	2.56136e-06	3		#DIV/0!	#DIV/0!	#DIV/0!	#DIV/0!
GSUC0105	-	CRISPR spacer 2.67	1529591	1529622	0.031		2053	4.92499e-05	1	32.2581		0	0	1604	6.69352e-05	1	2434	9.05003e-05	1	1845	5.30978e-05	1		-0.442646	0.435157	-0.334113	0.0505219
GSUC0106	-	CRISPR spacer 2.68	1529652	1529683	0.031		0	0	0	0		0	0	0	0	0	0	0	0	0	0	0		#DIV/0!	#DIV/0!	#DIV/0!	#DIV/0!
GSUC0107	-	CRISPR spacer 2.69	1529713	1529744	0.031		629	1.50892e-05	1	32.2581		0	0	829	3.45943e-05	1	736	2.73657e-05	1	811	2.334e-05	1		-1.19702	-0.338165	-0.56773	-0.452947
GSUC0108	-	CRISPR spacer 2.70	1529774	1529805	0.031		0	0	0	0		0	0	0	0	0	0	0	0	0	0	0		#DIV/0!	#DIV/0!	#DIV/0!	#DIV/0!
GSUC0109	-	CRISPR spacer 2.71	1529835	1529866	0.031		286	6.86092e-06	1	32.2581	*	1182	1	544	2.27012e-05	1	546	2.03012e-05	1	331	9.52595e-06	2		-1.7263	-0.161204	-1.25283	-0.70702
GSUC0110	-	CRISPR spacer 2.72	1529896	1529927	0.031		0	0	0	0	*	2	1	0	0	0	0	0	0	0	0	0		#DIV/0!	#DIV/0!	#DIV/0!	#DIV/0!
GSUC0111	-	CRISPR spacer 2.73	1529957	1529988	0.031		0	0	0	0		0	0	0	0	0	0	0	0	0	0	0		#DIV/0!	#DIV/0!	#DIV/0!	#DIV/0!
GSUC0112	-	CRISPR spacer 2.74	1530018	1530049	0.031		0	0	0	0		0	0	0	0	0	0	0	0	0	0	0		#DIV/0!	#DIV/0!	#DIV/0!	#DIV/0!
GSUC0113	-	CRISPR spacer 2.75	1530079	1530110	0.031		0	0	0	0		0	0	0	0	0	0	0	0	0	0	0		#DIV/0!	#DIV/0!	#DIV/0!	#DIV/0!
GSUC0114	-	CRISPR spacer 2.76	1530140	1530171	0.031		805	1.93113e-05	1	32.2581		0	0	779	3.25078e-05	1	825	3.06749e-05	1	1146	3.29811e-05	1		-0.75134	-0.0837277	0.0208524	-0.0314376
GSUC0115	-	CRISPR spacer 2.77	1530201	1530232	0.031		1	2.39892e-08	1	32.2581		0	0	0	0	0	0	0	0	0	0	0		#DIV/0!	#DIV/0!	#DIV/0!	#DIV/0!
GSUC0116	-	CRISPR spacer 2.78	1530262	1530293	0.031		71	1.70323e-06	1	32.2581		0	0	74	3.08803e-06	1	61	2.26808e-06	1	337	9.69863e-06	2		-0.858411	-0.445214	1.65109	0.602939
GSUC0117	-	CRISPR spacer 2.79	1530323	1530354	0.031		0	0	0	0		0	0	0	0	0	0	0	0	0	0	0		#DIV/0!	#DIV/0!	#DIV/0!	#DIV/0!
GSUC0118	-	CRISPR spacer 2.80	1530384	1530415	0.031		0	0	0	0	*	1	1	0	0	0	0	0	0	0	0	0		#DIV/0!	#DIV/0!	#DIV/0!	#DIV/0!
GSUC0119	-	CRISPR spacer 2.81	1530445	1530476	0.031		219	5.25364e-06	1	32.2581		0	0	171	7.13586e-06	1	206	7.65943e-06	1	242	6.96459e-06	1		-0.441771	0.10215	-0.0350487	0.0335504
GSUC0120	-	CRISPR spacer 2.82	1530506	1530537	0.031		0	0	0	0		0	0	0	0	0	0	0	0	0	0	0		#DIV/0!	#DIV/0!	#DIV/0!	#DIV/0!
GSUC0121	-	CRISPR spacer 2.83	1530567	1530598	0.031		1779	4.26768e-05	2	64.5161	*	1182	1	1969	8.21667e-05	1	1313	4.88196e-05	1	1853	5.33281e-05	1		-0.945102	-0.751095	-0.62366	-0.687377
GSUC0122	-	CRISPR spacer 2.84	1530628	1530659	0.031		85	2.03908e-06	1	32.2581	*	55	1	120	5.00762e-06	1	82	3.0489e-06	1	94	2.70526e-06	1		-1.2962	-0.715837	-0.888361	-0.802099
GSUC0123	-	CRISPR spacer 2.85	1530689	1530720	0.031		0	0	0	0	*	2	1	0	0	0	0	0	0	0	0	0		#DIV/0!	#DIV/0!	#DIV/0!	#DIV/0!
GSUC0124	-	CRISPR spacer 2.86	1530750	1530781	0.031		0	0	0	0		0	0	0	0	0	0	0	0	0	0	0		#DIV/0!	#DIV/0!	#DIV/0!	#DIV/0!
GSUC0125	-	CRISPR spacer 2.87	1530811	1530842	0.031		867	2.07987e-05	2	64.5161		0	0	262	1.09333e-05	1	658	2.44656e-05	2	669	1.92534e-05	1		0.92776	1.16202	0.81638	0.989201
GSUC0126	-	CRISPR spacer 2.88	1530872	1530903	0.031		247	5.92534e-06	1	32.2581	*	1	1	220	9.18064e-06	1	490	1.8219e-05	1	484	1.39292e-05	1		-0.631698	0.98878	0.601444	0.795112
GSUC0127	-	CRISPR spacer 2.89	1530933	1530964	0.031		0	0	0	0		0	0	0	0	0	0	0	0	0	0	0		#DIV/0!	#DIV/0!	#DIV/0!	#DIV/0!
GSUC0128	-	CRISPR spacer 2.90	1530994	1531026	0.032		0	0	0	0		0	0	0	0	0	0	0	0	0	0	0		#DIV/0!	#DIV/0!	#DIV/0!	#DIV/0!
GSUC0129	-	CRISPR spacer 2.91	1531056	1531087	0.031		0	0	0	0		0	0	0	0	0	0	0	0	0	0	0		#DIV/0!	#DIV/0!	#DIV/0!	#DIV/0!
GSUC0130	-	CRISPR spacer 2.92	1531117	1531148	0.031		0	0	0	0		0	0	0	0	0	0	0	0	0	0	0		#DIV/0!	#DIV/0!	#DIV/0!	#DIV/0!
GSUC0131	-	CRISPR spacer 2.93	1531178	1531209	0.031		0	0	0	0		0	0	46	1.91959e-06	1	0	0	0	76	2.18723e-06	1		#NUM!	#NUM!	0.188306	#NUM!
GSUC0132	-	CRISPR spacer 2.94	1531239	1531270	0.031		0	0	0	0	*	1182	1	0	0	0	0	0	0	0	0	0		#DIV/0!	#DIV/0!	#DIV/0!	#DIV/0!
GSUC0133	-	CRISPR spacer 2.95	1531300	1531331	0.031		0	0	0	0		0	0	0	0	0	0	0	0	0	0	0		#DIV/0!	#DIV/0!	#DIV/0!	#DIV/0!
GSUC0134	-	CRISPR spacer 2.96	1531361	1531392	0.031		1005	2.41092e-05	1	32.2581		0	0	922	3.84752e-05	1	691	2.56926e-05	1	2077	5.97746e-05	1		-0.674348	-0.582579	0.635603	0.0265118
GSUC0135	-	CRISPR spacer 2.97	1531422	1531453	0.031		465	1.1155e-05	1	32.2581		0	0	389	1.6233e-05	1	367	1.36457e-05	1	232	6.6768e-06	1		-0.541245	-0.250489	-1.2817	-0.766097
GSUC0136	-	CRISPR spacer 2.98	1531483	1531514	0.031		135	3.23854e-06	1	32.2581		0	0	144	6.00915e-06	1	101	3.75535e-06	1	0	0	0		-0.891815	-0.678212	#NUM!	#NUM!
GSUC0137	-	CRISPR spacer 2.99	1531544	1531575	0.031		1164	2.79235e-05	1	32.2581		0	0	632	2.63735e-05	1	802	2.98197e-05	2	1363	3.92262e-05	1		0.0823893	0.177179	0.57273	0.374954
GSUC0138	-	CRISPR spacer 2.100	1531605	1531636	0.031		832	1.9959e-05	2	64.5161	*	979	1	793	3.3092e-05	2	431	1.60253e-05	2	1168	3.36142e-05	1		-0.729443	-1.04613	0.022588	-0.511772
GSUC0139	-	CRISPR spacer 2.101	1531666	1531697	0.031		155	3.71833e-06	1	32.2581	*	234	1	26	1.08498e-06	1	185	6.87862e-06	1	228	6.56168e-06	1		1.77698	2.66444	2.59639	2.63042
GSUC0140	-	CRISPR spacer 2.102	1531727	1531758	0.031		0	0	0	0		0	0	0	0	0	0	0	0	0	0	0		#DIV/0!	#DIV/0!	#DIV/0!	#DIV/0!
GSUC0141	-	CRISPR spacer 2.103	1531788	1531819	0.031		1	2.39892e-08	1	32.2581		0	0	0	0	0	0	0	0	0	0	0		#DIV/0!	#DIV/0!	#DIV/0!	#DIV/0!
GSUC0142	-	CRISPR spacer 2.104	1531849	1531880	0.031		747	1.79199e-05	2	64.5161		0	0	338	1.41048e-05	2	533	1.98178e-05	2	962	2.76857e-05	3		0.34538	0.490614	0.972954	0.731784
GSUC0143	-	CRISPR spacer 2.105	1531910	1531941	0.031		372	8.92399e-06	1	32.2581	*	1464	1	204	8.51296e-06	1	432	1.60625e-05	1	1230	3.53986e-05	2		0.0680282	0.915964	2.05596	1.48596
GSUC0144	-	CRISPR spacer 2.106	1531971	1532002	0.031		0	0	0	0	*	1	1	0	0	0	0	0	0	0	0	0		#DIV/0!	#DIV/0!	#DIV/0!	#DIV/0!
GSUC0145	-	CRISPR spacer 2.107	1532032	1532063	0.031		480	1.15148e-05	1	32.2581	*	2	1	63	2.629e-06	1	132	4.90799e-06	1	185	5.32417e-06	1		2.13091	0.900616	1.01804	0.959329
GSUC0146	-	CRISPR spacer 2.108	1532093	1532124	0.031		0	0	0	0	*	2	1	0	0	0	0	0	0	0	0	0		#DIV/0!	#DIV/0!	#DIV/0!	#DIV/0!
GSUC0147	-	CRISPR spacer 2.109	1532154	1532185	0.031		0	0	0	0		0	0	0	0	0	0	0	0	0	0	0		#DIV/0!	#DIV/0!	#DIV/0!	#DIV/0!
GSUC0148	-	CRISPR spacer 2.110	1532215	1532246	0.031		0	0	0	0	*	1	1	0	0	0	0	0	0	0	0	0		#DIV/0!	#DIV/0!	#DIV/0!	#DIV/0!
GSUC0149	-	CRISPR spacer 2.111	1532276	1532307	0.031		0	0	0	0		0	0	0	0	0	0	0	0	0	0	0		#DIV/0!	#DIV/0!	#DIV/0!	#DIV/0!
GSUC0150	-	CRISPR spacer 2.112	1532337	1532368	0.031		0	0	0	0		0	0	0	0	0	0	0	0	0	0	0		#DIV/0!	#DIV/0!	#DIV/0!	#DIV/0!
GSUC0151	-	CRISPR spacer 2.113	1532398	1532429	0.031		1943	4.66111e-05	1	32.2581		0	0	1292	5.39154e-05	1	1030	3.82972e-05	1	2861	8.23376e-05	1		-0.210025	-0.49346	0.610854	0.0586969
GSUC0152	-	CRISPR spacer 2.114	1532459	1532490	0.031		0	0	0	0		0	0	0	0	0	0	0	0	0	0	0		#DIV/0!	#DIV/0!	#DIV/0!	#DIV/0!
GSUC0153	-	CRISPR spacer 2.115	1532520	1532551	0.031		3609	8.65771e-05	2	64.5161		0	0	1787	7.45718e-05	3	2975	0.000110616	2	3852	0.000110858	2		0.215354	0.568852	0.572009	0.57043
GSUC0154	-	CRISPR spacer 2.116	1532581	1532612	0.031		1708	4.09736e-05	2	64.5161		0	0	1778	7.41963e-05	3	1869	6.94926e-05	2	3257	9.37342e-05	2		-0.856653	-0.0944872	0.337229	0.121371
GSUC0155	-	CRISPR spacer 2.117	1532642	1532673	0.031		0	0	0	0		0	0	0	0	0	0	0	0	0	0	0		#DIV/0!	#DIV/0!	#DIV/0!	#DIV/0!
GSUC0156	-	CRISPR spacer 2.118	1532703	1532734	0.031		1	2.39892e-08	1	32.2581	*	72	1	0	0	0	0	0	0	1	2.87793e-08	1		#DIV/0!	#DIV/0!	#DIV/0!	#DIV/0!
GSUC0157	-	CRISPR spacer 2.119	1532764	1532795	0.031		1	2.39892e-08	1	32.2581		0	0	0	0	0	0	0	0	108	3.10817e-06	1		#DIV/0!	#DIV/0!	#DIV/0!	#DIV/0!
GSUC0158	-	CRISPR spacer 2.120	1532825	1532856	0.031		617	1.48013e-05	2	64.5161	**	236	2	554	2.31185e-05	2	296	1.10058e-05	2	1185	3.41035e-05	2		-0.643321	-1.07079	0.56087	-0.254959
GSUC0159	-	CRISPR spacer 2.121	1532886	1532917	0.031		308	7.38868e-06	2	64.5161		0	0	130	5.42492e-06	2	164	6.0978e-06	2	78	2.24479e-06	2		0.445713	0.168686	-1.27303	-0.55217
GSUC0160	-	CRISPR spacer 2.122	1532947	1532978	0.031		0	0	0	0		0	0	0	0	0	0	0	0	0	0	0		#DIV/0!	#DIV/0!	#DIV/0!	#DIV/0!
GSUC0161	-	CRISPR spacer 2.123	1533008	1533039	0.031		0	0	0	0		0	0	0	0	0	0	0	0	0	0	0		#DIV/0!	#DIV/0!	#DIV/0!	#DIV/0!
GSUC0162	-	CRISPR spacer 2.124	1533069	1533100	0.031		1342	3.21935e-05	1	32.2581		0	0	1130	4.71551e-05	1	1330	4.94517e-05	2	1730	4.97882e-05	1		-0.550643	0.068605	0.0783898	0.0734974
GSUC0163	-	CRISPR spacer 2.125	1533130	1533161	0.031		378	9.06792e-06	1	32.2581		0	0	625	2.60814e-05	1	596	2.21603e-05	1	964	2.77433e-05	1		-1.52418	-0.235042	0.0891175	-0.0729624
GSUC0164	-	CRISPR spacer 2.126	1533191	1533222	0.031		0	0	0	0		0	0	0	0	0	0	0	0	0	0	0		#DIV/0!	#DIV/0!	#DIV/0!	#DIV/0!
GSUC0165	-	CRISPR spacer 2.127	1533252	1533283	0.031		0	0	0	0		0	0	0	0	0	0	0	0	0	0	0		#DIV/0!	#DIV/0!	#DIV/0!	#DIV/0!
GSUC0166	-	CRISPR spacer 2.128	1533313	1533344	0.031		0	0	0	0		0	0	0	0	0	0	0	0	0	0	0		#DIV/0!	#DIV/0!	#DIV/0!	#DIV/0!
GSUC0167	-	CRISPR spacer 2.129	1533374	1533405	0.031		0	0	0	0		0	0	0	0	0	0	0	0	0	0	0		#DIV/0!	#DIV/0!	#DIV/0!	#DIV/0!
GSUC0168	-	CRISPR spacer 2.130	1533435	1533466	0.031		0	0	0	0		0	0	0	0	0	0	0	0	0	0	0		#DIV/0!	#DIV/0!	#DIV/0!	#DIV/0!
GSUC0169	-	CRISPR spacer 2.131	1533496	1533527	0.031		4045	9.70364e-05	5	161.29	*	1	1	3846	0.000160494	4	3110	0.000115635	4	3713	0.000106858	5		-0.725924	-0.472943	-0.586833	-0.529888
GSUC0170	-	CRISPR spacer 2.132	1533557	1533588	0.031		142	3.40647e-06	1	32.2581	*	72	1	652	2.72081e-05	1	281	1.04481e-05	1	763	2.19586e-05	1		-2.99769	-1.3808	-0.309248	-0.845024
GSUC0171	-	CRISPR spacer 2.133	1533618	1533649	0.031		758	1.81838e-05	1	32.2581		0	0	413	1.72346e-05	1	472	1.75498e-05	1	1691	4.86658e-05	1		0.0773508	0.0261466	1.4976	0.761875
GSUC0172	-	CRISPR spacer 2.134	1533679	1533710	0.031		0	0	0	0		0	0	0	0	0	102	3.79253e-06	1	23	6.61924e-07	1		#DIV/0!	#DIV/0!	#DIV/0!	#DIV/0!
GSUC0173	-	CRISPR spacer 2.135	1533740	1533771	0.031		157	3.76631e-06	1	32.2581		0	0	59	2.46208e-06	1	30	1.11545e-06	1	108	3.10817e-06	1		0.613272	-1.14225	0.336185	-0.403033
GSUC0174	-	CRISPR spacer 2.136	1533801	1533833	0.032		1346	3.22895e-05	1	31.25		0	0	694	2.89608e-05	1	719	2.67336e-05	2	1591	4.57879e-05	1		0.156966	-0.115442	0.660867	0.272712
GSUC0175	-	CRISPR spacer 2.137	1533863	1533894	0.031		0	0	0	0		0	0	0	0	0	0	0	0	0	0	0		#DIV/0!	#DIV/0!	#DIV/0!	#DIV/0!
GSUC0176	-	CRISPR spacer 2.138	1533924	1533955	0.031		0	0	0	0		0	0	0	0	0	0	0	0	34	9.78497e-07	1		#DIV/0!	#DIV/0!	#DIV/0!	#DIV/0!
GSUC0177	-	CRISPR spacer 2.139	1533985	1534016	0.031		0	0	0	0	*	1	1	0	0	0	0	0	0	0	0	0		#DIV/0!	#DIV/0!	#DIV/0!	#DIV/0!
GSUC0178	-	CRISPR spacer 2.140	1534046	1534077	0.031		0	0	0	0		0	0	0	0	0	0	0	0	0	0	0		#DIV/0!	#DIV/0!	#DIV/0!	#DIV/0!
GSUC0179	-	CRISPR spacer 2.141	1534107	1534138	0.031		0	0	0	0	*	630	1	52	2.16997e-06	1	90	3.34635e-06	1	163	4.69103e-06	1		#NUM!	0.624915	1.11223	0.868572
GSUC0180	-	CRISPR spacer 2.142	1534168	1534199	0.031		0	0	0	0		0	0	0	0	0	0	0	0	0	0	0		#DIV/0!	#DIV/0!	#DIV/0!	#DIV/0!
GSUC0181	-	CRISPR spacer 2.143	1534229	1534260	0.031		0	0	0	0		0	0	0	0	0	0	0	0	0	0	0		#DIV/0!	#DIV/0!	#DIV/0!	#DIV/0!
GSU1394	ompB	laccase family multicopper oxidase	1534430	1538341	3.911		40283	0.000966358	49	12.5288	**	472	4	32851	0.00137088	44	35606	0.00132389	55	46131	0.00132762	55		-0.504471	-0.0503154	-0.0462602	-0.0482878
GSU1395	-	hypothetical protein	1538433	1538690	0.257		789	1.89275e-05	3	11.6732		0	0	378	1.5774e-05	2	647	2.40566e-05	2	1125	3.23767e-05	2		0.262934	0.608881	1.03741	0.823144
GSU1396	-	hypothetical protein	1538953	1539306	0.353		6129	0.00014703	6	16.9972		0	0	5133	0.000214201	5	5067	0.0001884	7	6571	0.000189109	7		-0.542856	-0.185169	-0.179749	-0.182459
GSU1397	-	ABC transporter substrate-binding lipoprotein	1539324	1541027	1.703		10266	0.000246273	19	11.1568	**	58	2	8027	0.000334968	19	9113	0.000338837	20	12174	0.000350359	16		-0.443764	0.0165667	0.064811	0.0406889
GSU1398	-	SCO family protein	1541024	1541605	0.581		9830	0.000235814	7	12.0482		0	0	6967	0.000290734	9	7967	0.000296227	9	11344	0.000326472	7		-0.302051	0.0270006	0.167261	0.0971305
GSU1399	corA-1	magnesium transport protein CorA	1541757	1542821	1.064		10478	0.000251359	13	12.218		0	0	8509	0.000355082	13	8686	0.00032296	15	13887	0.000399658	18		-0.498403	-0.136796	0.170614	0.016909
GSU1400	-	sensor diguanylate cyclase, PAS domain-containing	1542825	1543727	0.902		5994	0.000143791	10	11.0865		0	0	4392	0.000183279	9	4724	0.000175646	11	4457	0.000128269	10		-0.350064	-0.0613675	-0.514865	-0.288116
GSU1401	dnaE	DNA polymerase III subunit alpha	1544057	1547524	3.467		5	1.19946e-07	5	1.44217	*	1	1	5	2.08651e-07	4	2	7.43634e-08	2	6	1.72676e-07	6		-0.798705	-1.48843	-0.273025	-0.880726
GSU1402	accA	acetyl-CoA carboxylase carboxyltransferase subunit alpha	1547562	1548521	0.959		10038	0.000240804	5	5.21376		0	0	8910	0.000371816	5	2683	9.97585e-05	1	3916	0.0001127	3		-0.626731	-1.89808	-1.7221	-1.81009
GSU1403	rluB	23S rRNA pseudouridine 2605 synthase	1548636	1549379	0.743		6636	0.000159192	7	9.42127	*	266	1	1080	4.50686e-05	5	1262	4.69233e-05	5	2063	5.93717e-05	4		1.82058	0.0581822	0.397653	0.227918
GSU1404	-	radical SAM domain-containing iron-sulfur cluster-binding oxidoreductase	1549421	1550383	0.962		7865	0.000188675	13	13.5135	*	242	1	5205	0.000217206	14	6376	0.000237071	15	8956	0.000257747	14		-0.203157	0.126255	0.246897	0.186576
GSU3529	-	hypothetical protein	1550508	1550759	0.251		1935	4.64191e-05	7	27.8884		0	0	1122	4.68213e-05	7	1388	5.16082e-05	5	1846	5.31266e-05	8		-0.0124444	0.140436	0.18227	0.161353
GSU1406	-	hypothetical protein	1550771	1551016	0.245		2053	4.92499e-05	3	12.2449	*	139	1	794	3.31338e-05	3	1097	4.07883e-05	3	1858	5.3472e-05	3		0.571817	0.299854	0.69048	0.495167
GSU1408	-	MRP-like NifH superfamily NTPase	1551013	1551900	0.887		96	2.30297e-06	2	2.25479		0	0	117	4.88243e-06	3	302	1.12289e-05	2	276	7.94309e-06	2		-1.08411	1.20154	0.7021	0.951821
GSU1409	-	NifU-like domain-containing protein	1551967	1552362	0.395		2267	5.43836e-05	4	10.1266		0	0	2126	8.87184e-05	4	2278	8.46999e-05	6	3087	8.88417e-05	4		-0.706062	-0.0668723	0.00200443	-0.0324339
GSU1410	-	hypothetical protein	1552355	1552711	0.356		0	0	0	0		0	0	0	0	0	0	0	0	0	0	0		#DIV/0!	#DIV/0!	#DIV/0!	#DIV/0!
GSU1411	-	arsenite efflux pump ACR3 family transporter	1552732	1553727	0.995		9880	0.000237013	13	13.0653		0	0	7738	0.000322908	11	8698	0.000323406	15	10241	0.000294729	13		-0.446155	0.00222454	-0.131735	-0.0647555
GSU1412	-	hypothetical protein	1553750	1554160	0.41		178	4.27008e-06	3	7.31707		0	0	178	7.42797e-06	3	82	3.0489e-06	2	183	5.26661e-06	4		-0.798705	-1.28468	-0.496093	-0.890386
GSU3530	-	nitrogenase molybdenum-iron cofactor biosynthesis NifB/NifX-like protein	1554177	1554554	0.377		5502	0.000131989	4	10.6101		0	0	3782	0.000157824	4	3963	0.000147351	4	4985	0.000143465	3		-0.257898	-0.0990548	-0.137615	-0.118335
GSU1414	-	sensor histidine kinase response regulator, PAS, PAS and PAS domain-containing	1554935	1557469	2.534		29143	0.000699118	36	14.2068	**	681	2	16933	0.000706617	32	21575	0.000802195	32	35284	0.00101545	41		-0.0153935	0.183025	0.523117	0.353071
GSU1415	-	response regulator	1557696	1558091	0.395		995	2.38693e-05	4	10.1266		0	0	924	3.85587e-05	4	930	3.4579e-05	5	1315	3.78448e-05	7		-0.691902	-0.157161	-0.0269614	-0.092061
GSU1416	-	iron-sulfur cluster-binding flavodoxin	1558135	1558917	0.782		1271	3.04903e-05	4	5.11509		0	0	783	3.26747e-05	4	1179	4.38372e-05	5	1919	5.52275e-05	6		-0.0998254	0.423981	0.757211	0.590596
tRNA-Leu-1	-		1559037	1559123	0.086		0	0	0	0		0	0	0	0	0	0	0	0	0	0	0		#DIV/0!	#DIV/0!	#DIV/0!	#DIV/0!
GSU1417	-	response regulator	1559207	1559632	0.425		4190	0.000100515	8	18.8235		0	0	2507	0.000104618	7	3391	0.000126083	8	4345	0.000125046	7		-0.057717	0.26925	0.257335	0.263293
GSU1418	-	hypothetical protein	1559619	1559969	0.35		2100	5.03774e-05	6	17.1429		0	0	891	3.71816e-05	4	1335	4.96376e-05	5	1620	4.66225e-05	5		0.438187	0.416844	0.326437	0.37164
GSU1419	-	helix-turn-helix XRE domain-containing protein	1560180	1560608	0.428		9540	0.000228857	10	23.3645		0	0	6230	0.000259979	9	7981	0.000296747	13	12463	0.000358677	9		-0.183948	0.190839	0.464288	0.327563
GSU1420	-	rRNA methyltransferase	1560620	1561411	0.791		745	1.7872e-05	4	5.05689		0	0	727	3.03378e-05	3	995	3.69958e-05	4	877	2.52395e-05	5		-0.76342	0.286243	-0.265438	0.0104024
GSU1421	sbcD-1	DNA repair exonuclease SbcCD, D subunit	1561425	1562555	1.13		2599	6.2348e-05	13	11.5044		0	0	1482	6.18441e-05	7	2185	8.1242e-05	10	2192	6.30842e-05	11		0.0117059	0.393589	0.0286429	0.211116
GSU1422	sbcC-1	DNA repair exonuclease SbcCD, C subunit	1562555	1564729	2.174		7773	0.000186468	18	8.27967		0	0	4750	0.000198218	14	6742	0.000250679	14	10750	0.000309378	16		-0.0881612	0.338751	0.642278	0.490514
GSU1423	hinT	purine nucleoside phosphoramidase	1564707	1565051	0.344		896	2.14943e-05	5	14.5349		0	0	467	1.9488e-05	3	656	2.43912e-05	3	742	2.13542e-05	4		0.141371	0.323775	0.131937	0.227856
GSU1424	-	hypothetical protein	1565076	1565639	0.563		4475	0.000107352	7	12.4334		0	0	3279	0.000136833	7	2789	0.0001037	8	4095	0.000117851	8		-0.350073	-0.400006	-0.215452	-0.307729
GSU1425	lgt	prolipoprotein diacylglyceryl transferase	1566289	1567071	0.782		2	4.79784e-08	2	2.55754		0	0	0	0	0	3	1.11545e-07	2	0	0	0		#DIV/0!	#DIV/0!	#DIV/0!	#DIV/0!
GSU1426	rsbW	anti-sigma factor, protein serine/threonine kinase	1567080	1567529	0.449		5683	0.000136331	7	15.5902		0	0	4373	0.000182486	8	3776	0.000140398	7	7385	0.000212535	8		-0.420676	-0.378263	0.219915	-0.079174
GSU1427	rsbV	anti-anti-sigma factor	1567541	1567876	0.335		2755	6.60903e-05	7	20.8955		0	0	1874	7.82024e-05	5	1741	6.47334e-05	4	3498	0.00010067	5		-0.242774	-0.272703	0.36435	0.0458233
GSU1429	-	sodium/solute symporter serine/threonine phosphatase domain-containing protein	1567983	1571231	3.248		30700	0.000736469	47	14.4704		0	0	22900	0.000955621	42	22859	0.000849937	49	32227	0.000927471	60		-0.375814	-0.169084	-0.0431372	-0.10611
GSU1430	-	hypothetical protein	1571228	1571485	0.257		4022	9.64846e-05	5	19.4553		0	0	2789	0.000116385	4	3871	0.00014393	6	3881	0.000111693	5		-0.27054	0.30646	-0.059379	0.12354
GSU1431	-	kinase	1571470	1573053	1.583		16195	0.000388505	24	15.1611		0	0	11125	0.000464248	21	13046	0.000485073	20	19652	0.000565571	19		-0.256962	0.0633038	0.284811	0.174058
GSU1432	-	hypothetical protein	1573336	1575057	1.721		6665	0.000159888	32	18.5938		0	0	8259	0.00034465	35	3153	0.000117234	25	5333	0.00015348	31		-1.10807	-1.55574	-1.16708	-1.36141
GSU1433	-	peptide ABC transporter substrate-binding lipoprotein	1575054	1576670	1.616		6929	0.000166221	18	11.1386	**	567	2	3507	0.000146348	16	4129	0.000153523	20	4936	0.000142055	19		0.183704	0.0690565	-0.0429545	0.013051
GSU1434	-	peptide ABC transporter membrane protein	1576672	1577652	0.98		11741	0.000281657	19	19.3878	*	172	1	5102	0.000212907	14	4720	0.000175498	16	6960	0.000200304	16		0.403715	-0.278774	-0.088035	-0.183405
GSU1435	-	peptide ABC transporter membrane protein	1577656	1578504	0.848		4653	0.000111622	10	11.7925		0	0	2057	8.5839e-05	10	2352	8.74514e-05	8	3143	9.04534e-05	11		0.378914	0.0268478	0.075541	0.0511944
GSU1436	-	hypothetical protein	1578531	1579055	0.524		3322	7.96922e-05	6	11.4504	*	1	1	2043	8.52548e-05	4	2568	9.54826e-05	7	4130	0.000118859	7		-0.0973424	0.163458	0.479393	0.321425
GSU1437	-	peptidase lipoprotein, M48 family	1579076	1579870	0.794		14011	0.000336113	13	16.3728		0	0	9845	0.000410834	14	11239	0.000417885	15	15085	0.000434136	18		-0.289608	0.0245521	0.0795921	0.0520721
GSU1438	-	ATPase	1579873	1580751	0.878		7695	0.000184597	10	11.3895	*	261	1	3383	0.000141173	8	5354	0.000199071	11	8323	0.00023953	15		0.386913	0.495816	0.762741	0.629278
GSU1440	-	corrinoid iron-sulfur protein/putative mercury methyltransferase HgcA	1580952	1581929	0.977		4822	0.000115676	11	11.259	*	335	1	3146	0.000131283	12	3543	0.000131735	12	5929	0.000170633	11		-0.182592	0.00495435	0.378211	0.191583
GSU1441	frx-1	putative cobalamin-HgcA reductase HgcB	1581942	1582226	0.284		1499	3.59598e-05	3	10.5634		0	0	1101	4.59449e-05	3	1567	5.82637e-05	3	1559	4.48669e-05	3		-0.353519	0.342692	-0.034253	0.15422
GSU1442	-	carbonic anhydrase	1582316	1583017	0.701		10851	0.000260307	11	15.6919		0	0	7184	0.00029979	11	7978	0.000296636	10	12198	0.00035105	15		-0.203737	-0.0152587	0.227726	0.106234
GSU1443	-	sensor histidine kinase response regulator, HAMP domain-containing	1583101	1585065	1.964		11463	0.000274988	29	14.7658	*	78	1	12865	0.000536859	29	11997	0.000446069	29	14721	0.00042366	31		-0.965172	-0.267276	-0.341635	-0.304456
GSU1444	-	ABC transporter substrate-binding protein	1585074	1585967	0.893		7659	0.000183733	17	19.037		0	0	6522	0.000272164	14	5622	0.000209036	14	8316	0.000239329	13		-0.566864	-0.380729	-0.185484	-0.283107
GSU1445	-	ligand-gated TonB-dependent outer membrane channel	1586487	1588409	1.922		14906	0.000357583	36	18.7305		0	0	13748	0.000573707	34	15029	0.000558804	36	17962	0.000516934	36		-0.682034	-0.0379712	-0.150333	-0.0941522
GSU1446	-	radical SAM domain-containing iron-sulfur cluster-binding oxidoreductase	1588758	1590089	1.331		5002	0.000119994	18	13.5237		0	0	3901	0.000162789	16	3828	0.000142332	17	5896	0.000169683	19		-0.440044	-0.193752	0.0598331	-0.0669593
GSU1447	-	hypothetical protein	1590150	1590368	0.218		2488	5.96852e-05	4	18.3486		0	0	1833	7.64914e-05	3	1677	6.23537e-05	2	2446	7.03942e-05	3		-0.357926	-0.294823	-0.119842	-0.207332
GSU1448	-	metal-dependent phosphoesterase, PHP family	1590393	1591259	0.866		4468	0.000107184	12	13.8568		0	0	1746	7.28609e-05	10	2243	8.33986e-05	9	2883	8.29708e-05	10		0.55687	0.194878	0.187458	0.191168
GSU1449	-	hypothetical protein	1591423	1591653	0.23		4333	0.000103945	6	26.087		0	0	2362	9.85667e-05	5	2599	9.66353e-05	5	3026	8.70862e-05	4		0.076652	-0.0285508	-0.178656	-0.103604
GSU1450	-	endonuclease III-like DNA glycosidase	1591650	1592306	0.656		5665	0.000135899	6	9.14634		0	0	3171	0.000132326	6	3955	0.000147054	8	4120	0.000118571	7		0.0384328	0.152241	-0.158353	-0.00305581
GSU1451	-	glyoxalate/3-oxopropanoate/4-oxobutanoate reductase-like protein	1592484	1593350	0.866		228	5.46954e-06	6	6.92841		0	0	202	8.4295e-06	4	263	9.77879e-06	6	251	7.22361e-06	5		-0.624027	0.214209	-0.222727	-0.00425916
GSU1452	-	TrmA family RNA methyltransferase	1593401	1594888	1.487		9564	0.000229433	19	12.7774		0	0	8508	0.00035504	18	8016	0.000298049	18	12232	0.000352029	22		-0.629911	-0.252436	-0.0122911	-0.132364
GSU1453	-	hypothetical protein	1595035	1596147	1.112		8225	0.000197311	18	16.1871	*	1	1	5252	0.000219167	13	2776	0.000103216	14	3750	0.000107922	11		-0.151556	-1.08636	-1.02204	-1.0542
GSU1454	-	CESA-like subfamily glycosyltransferase	1596137	1597555	1.418		7618	0.00018275	24	16.9252	*	147	1	7289	0.000304171	21	2735	0.000101692	17	5474	0.000157538	16		-0.735014	-1.58068	-0.949185	-1.26493
GSU1455	-	hypothetical protein	1597527	1597724	0.197		2375	5.69744e-05	5	25.3807	*	483	1	2114	8.82176e-05	4	1888	7.01991e-05	4	2448	7.04518e-05	6		-0.630753	-0.329615	-0.324431	-0.327023
GSU1456	-	hypothetical protein	1597721	1600138	2.417		14194	0.000340503	26	10.7571		0	0	11185	0.000466752	20	4137	0.000153821	23	6817	0.000196189	26		-0.454989	-1.60141	-1.25042	-1.42591
GSU1457	-	polysaccharide deacetylase domain-containing protein	1600143	1600910	0.767		8006	0.000192058	14	18.2529		0	0	6624	0.000276421	12	2632	9.78623e-05	11	4314	0.000124154	14		-0.525326	-1.49804	-1.15474	-1.32639
GSU1458	-	hypothetical protein	1600914	1602488	1.574		20596	0.000494082	22	13.9771	**	81	2	13220	0.000551673	20	5735	0.000213237	18	10167	0.000292599	21		-0.159063	-1.37136	-0.914888	-1.14312
GSU1459	ispG	4-hydroxy-3-methylbut-2-en-1-yl diphosphate synthase	1602577	1603638	1.061		1	2.39892e-08	1	0.942507	*	13417	1	1	4.17302e-08	1	0	0	0	4	1.15117e-07	2		-0.798705	#NUM!	1.46394	#NUM!
GSU1460	proS	prolyl-tRNA ligase	1603655	1605367	1.712		7	1.67925e-07	5	2.92056		0	0	1	4.17302e-08	1	1	3.71817e-08	1	6	1.72676e-07	4		2.00865	-0.166498	2.0489	0.941202
GSU1461	pyrF	orotidine 5'-phosphate decarboxylase	1605391	1606110	0.719		5	1.19946e-07	2	2.78164		0	0	1	4.17302e-08	1	1	3.71817e-08	1	1	2.87793e-08	1		1.52322	-0.166498	-0.536059	-0.351279
GSU1462	rlmB	23S rRNA (2'-O-methyl-G2251)-methyltransferase	1606130	1606867	0.737		1342	3.21935e-05	3	4.07056	*	1	1	2108	8.79672e-05	3	1953	7.26159e-05	3	1888	5.43353e-05	2		-1.4502	-0.276681	-0.695076	-0.485878
tRNA-Leu-2	-		1606982	1607068	0.086		1	2.39892e-08	1	11.6279		0	0	0	0	0	0	0	0	0	0	0		#DIV/0!	#DIV/0!	#DIV/0!	#DIV/0!
tRNA-Ala-4	-		1607193	1607268	0.075		0	0	0	0	*	1524	1	0	0	0	0	0	0	0	0	0		#DIV/0!	#DIV/0!	#DIV/0!	#DIV/0!
GSU1463	aspS	aspartyl-tRNA ligase	1607435	1609219	1.784		2	4.79784e-08	2	1.12108		0	0	2	8.34604e-08	1	1	3.71817e-08	1	0	0	0		-0.798705	-1.1665	#NUM!	#NUM!
GSU1464	-	lysM domain-containing protein	1609233	1609922	0.689		625	1.49933e-05	1	1.45138	*	30	1	633	2.64152e-05	2	759	2.82209e-05	1	641	1.84475e-05	1		-0.817055	0.0953959	-0.517941	-0.211272
GSU1465	icd	isocitrate dehydrogenase	1610225	1612447	2.222		9	2.15903e-07	3	1.35014		0	0	28	1.16845e-06	3	2	7.43634e-08	1	2	5.75586e-08	2		-2.43614	-3.97385	-4.34341	-4.15863
GSU1466	mdh	malate dehydrogenase	1612491	1613444	0.953		17	4.07817e-07	2	2.09864		0	0	25	1.04325e-06	1	27	1.00391e-06	3	3	8.63379e-08	3		-1.3551	-0.0554671	-3.59495	-1.82521
GSU1467	korD	2-oxoglutarate:ferredoxin oxidoreductase, ferredoxin subunit	1613639	1613833	0.194		0	0	0	0		0	0	0	0	0	0	0	0	0	0	0		#DIV/0!	#DIV/0!	#DIV/0!	#DIV/0!
GSU1468	korA	2-oxoglutarate ferredoxin oxidoreductase subunit alpha	1613857	1614990	1.133		0	0	0	0		0	0	0	0	0	0	0	0	11	3.16572e-07	3		#DIV/0!	#DIV/0!	#DIV/0!	#DIV/0!
GSU1469	korB	2-oxoglutarate ferredoxin oxidoreductase subunit beta	1614993	1615814	0.821		0	0	0	0	*	453	1	2	8.34604e-08	2	0	0	0	10	2.87793e-07	1		#NUM!	#NUM!	1.78587	#NUM!
GSU1470	korC	2-oxoglutarate:ferredoxin oxidoreductase subunit gamma	1615840	1616388	0.548		0	0	0	0		0	0	0	0	0	0	0	0	0	0	0		#DIV/0!	#DIV/0!	#DIV/0!	#DIV/0!
GSU1471	-	cyclic diguanylate phosphodiesterase	1616544	1617719	1.175		12658	0.000303656	20	17.0213		0	0	8531	0.000356	20	7114	0.000264511	21	11053	0.000318098	21		-0.229443	-0.428552	-0.162408	-0.29548
GSU1472	-	PATAN domain-containing protein	1617794	1618756	0.962		13831	0.000331795	23	23.9085		0	0	9299	0.000388049	14	5864	0.000218034	16	7987	0.00022986	17		-0.225947	-0.831689	-0.755481	-0.793585
GSU1473	-	hypothetical protein	1618790	1619527	0.737		18545	0.00044488	22	29.8507		0	0	13858	0.000578297	18	10853	0.000403533	19	16674	0.000479866	20		-0.378394	-0.519124	-0.269178	-0.394151
GSU1474	-	membrane protein DedA	1619636	1620250	0.614		4269	0.00010241	9	14.658		0	0	2657	0.000110877	11	3410	0.00012679	10	3303	9.50581e-05	8		-0.114605	0.193475	-0.222081	-0.0143028
GSU1475	trmJ	tRNA (2'O-methyl-C32/U32)-methyltransferase	1620269	1621036	0.767		1666	3.9966e-05	6	7.82269		0	0	1206	5.03266e-05	6	1134	4.21641e-05	7	1522	4.38021e-05	6		-0.332547	-0.255308	-0.200321	-0.227814
GSU1476	-	hypothetical protein	1621033	1621326	0.293		1083	2.59803e-05	2	6.82594		0	0	578	2.412e-05	1	1307	4.85965e-05	2	1133	3.2607e-05	1		0.107187	1.01062	0.434947	0.722783
GSU1477	-	LemA family lipoprotein	1621353	1621937	0.584		874	2.09666e-05	5	8.56164		0	0	436	1.81944e-05	2	659	2.45027e-05	3	1418	4.08091e-05	4		0.2046	0.429452	1.1654	0.797425
GSU1478	-	hypothetical protein	1621964	1622833	0.869		816	1.95752e-05	7	8.05524		0	0	681	2.84183e-05	7	777	2.88902e-05	6	1546	4.44928e-05	8		-0.537791	0.0237614	0.646754	0.335258
GSU1479	-	hypothetical protein	1622850	1623476	0.626		8149	0.000195488	9	14.377		0	0	4737	0.000197676	9	5891	0.000219037	8	6633	0.000190893	11		-0.0160559	0.14804	-0.0503716	0.0488344
GSU1480	-	RND family multidrug resistance efflux pump inner membrane protein EmrB	1623483	1625036	1.553		9082	0.00021787	16	10.3026		0	0	8381	0.000349741	14	8246	0.0003066	13	10780	0.000310241	18		-0.682818	-0.189926	-0.172897	-0.181411
GSU1481	-	RND family multidrug resistance efflux pump membrane fusion protein EmrA	1625049	1626167	1.118		11378	0.000272949	17	15.2057		0	0	10542	0.00043992	17	11978	0.000445362	15	14476	0.000416609	18		-0.688607	0.01774	-0.078545	-0.0304025
GSU1482	-	RND family efflux pump outer membrane protein	1626170	1627450	1.28		4927	0.000118195	15	11.7188	*	796	1	3648	0.000152232	12	4762	0.000177059	17	6155	0.000177137	12		-0.365102	0.217963	0.218594	0.218279
GSU1483	-	MarR family winged helix-turn-helix transcriptional regulator	1627428	1627877	0.449		928	2.2262e-05	2	4.45434		0	0	1138	4.7489e-05	2	929	3.45418e-05	3	1463	4.21041e-05	2		-1.09301	-0.459248	-0.17363	-0.316439
GSU1484	-	lytic transglycosylase domain-containing protein	1627987	1630230	2.243		33668	0.000807669	39	17.3874	**	2	2	27158	0.00113331	34	32076	0.00119264	41	54224	0.00156053	38		-0.488704	0.0736186	0.461495	0.267557
GSU1485	rnr	exoribonuclease R	1630456	1632747	2.291		19373	0.000464743	21	9.1663		0	0	13219	0.000551631	19	15893	0.000590929	23	19937	0.000573773	24		-0.247271	0.09928	0.0567758	0.0780279
GSU1486	tatC	twin-arginine translocation pathway protein TatC	1632842	1633708	0.866		244	5.85337e-06	3	3.4642		0	0	40	1.66921e-06	1	58	2.15654e-06	1	5	1.43897e-07	3		1.8101	0.369554	-3.53606	-1.58325
GSU1487	ribF	riboflavin kinase and FAD synthetase	1633705	1634673	0.968		2	4.79784e-08	2	2.06612	*	46	1	0	0	0	0	0	0	0	0	0		#DIV/0!	#DIV/0!	#DIV/0!	#DIV/0!
GSU1488	-	hypothetical protein	1634670	1635710	1.04		2366	5.67585e-05	6	5.76923	*	1129	1	1146	4.78228e-05	4	833	3.09724e-05	4	913	2.62755e-05	6		0.247138	-0.626717	-0.86398	-0.745348
GSU1489	-	polyprenyl-phospho-glycoside--protein O-glycosyltransferase	1635730	1637601	1.871		16773	0.000402371	21	11.2239		0	0	2900	0.000121018	12	1228	4.56591e-05	12	1746	5.02487e-05	10		1.73331	-1.40624	-1.26806	-1.33715
GSU1490	aroE	shikimate 5-dehydrogenase	1637604	1638464	0.86		1	2.39892e-08	1	1.16279		0	0	0	0	0	0	0	0	0	0	0		#DIV/0!	#DIV/0!	#DIV/0!	#DIV/0!
GSU1491	pilB	type IV pilus biogenesis ATPase PilB	1638530	1640236	1.706		4902	0.000117595	17	9.96483	**	504	2	4369	0.000182319	15	2250	8.36588e-05	16	3811	0.000109678	17		-0.632638	-1.12388	-0.733193	-0.928535
GSU1492	pilT-4	twitching motility pilus retraction protein	1640364	1641461	1.097		5452	0.000130789	11	10.0273		0	0	4120	0.000171928	10	22813	0.000848226	11	23471	0.000675479	13		-0.394564	2.30264	1.9741	2.13837
GSU1493	pilC	type IV pilus inner membrane protein PilC	1641498	1642715	1.217		5061	0.000121409	13	10.682	*	2461	1	4492	0.000187452	15	771	2.86671e-05	9	2067	5.94868e-05	13		-0.626641	-2.70905	-1.65588	-2.18247
GSU1494	pilS	sensor histidine kinase PilS, PAS domain-containing	1642719	1644371	1.652		5253	0.000126015	21	12.7119		0	0	3648	0.000152232	19	572	2.12679e-05	11	1732	4.98458e-05	17		-0.272669	-2.83952	-1.61073	-2.22512
GSU1495	pilR	sigma-54-dependent transcriptional response regulator PilR	1644405	1645781	1.376		2127	5.10251e-05	11	7.99419	*	190	1	776	3.23826e-05	11	558	2.07474e-05	7	715	2.05772e-05	8		0.655986	-0.64229	-0.654173	-0.648231
GSU1496	pilA-N	hypothetical protein	1645944	1646216	0.272		1204	2.8883e-05	4	14.7059		0	0	1580	6.59337e-05	3	559	2.07846e-05	3	931	2.67935e-05	4		-1.19079	-1.6655	-1.29913	-1.48232
GSU1497	pilA-C	hypothetical protein	1646244	1646618	0.374		5019	0.000120402	11	29.4118		0	0	7824	0.000326497	12	2118	7.87509e-05	9	4851	0.000139608	7		-1.43921	-2.0517	-1.22568	-1.63869
GSU1498	xapA	hypothetical protein	1646686	1648434	1.748		28601	0.000686116	54	30.8924		0	0	31203	0.00130211	51	17257	0.000641645	43	23948	0.000689207	44		-0.924324	-1.021	-0.917839	-0.96942
GSU1499	xapB	hypothetical protein	1648431	1649222	0.791		8084	0.000193929	21	26.5487		0	0	21689	0.000905086	26	5624	0.00020911	19	10267	0.000295477	20		-2.22253	-2.11379	-1.61501	-1.8644
GSU1500	-	hypothetical protein	1649222	1650076	0.854		4500	0.000107951	16	18.7354		0	0	8068	0.000336679	22	2858	0.000106265	16	4557	0.000131147	15		-1.64099	-1.6637	-1.36019	-1.51194
GSU1501	xapD	ABC transporter ATP-binding protein	1650090	1651001	0.911		7302	0.000175169	25	27.4424		0	0	22521	0.000939806	27	5188	0.000192899	24	10542	0.000303391	25		-2.42361	-2.28452	-1.63118	-1.95785
GSU1502	xapE	phosphoribose diphosphate:decaprenyl-phosphate phosphoribosyltransferase	1650998	1651852	0.854		7451	0.000178744	16	18.7354	*	1	1	6426	0.000268158	16	3277	0.000121844	13	3908	0.00011247	14		-0.585192	-1.13804	-1.25355	-1.1958
GSU1503	xapF	glycosyltransferase	1651860	1652762	0.902		4278	0.000102626	8	8.86918	*	1	1	2846	0.000118764	10	1217	4.52501e-05	7	2182	6.27965e-05	9		-0.210704	-1.3921	-0.919344	-1.15572
GSU1504	xapG	ABC transporter membrane protein, ABC-2 family	1652766	1653617	0.851		10009	0.000240108	16	18.8014		0	0	7526	0.000314061	19	4062	0.000151032	15	5303	0.000152617	16		-0.387363	-1.05619	-1.04113	-1.04866
GSU1505	xapH	ABC transporter ATP-binding protein	1653624	1654892	1.268		16801	0.000403043	29	22.8707	**	1495	3	11474	0.000478812	28	5555	0.000206544	26	8103	0.000233199	26		-0.248527	-1.21301	-1.0379	-1.12545
GSU1506	xapI	SAM-dependent methyltransferase, FkbM family	1654889	1655848	0.959		10014	0.000240228	26	27.1116		0	0	9203	0.000384043	25	3826	0.000142257	21	7517	0.000216334	20		-0.676863	-1.43277	-0.828007	-1.13039
GSU1507	xapJ	ADP-heptose--lipopolysaccharide heptosyltransferase	1655848	1656882	1.034		12561	0.000301329	22	21.2766		0	0	9052	0.000377742	28	4326	0.000160848	18	5465	0.000157279	24		-0.326062	-1.2317	-1.26407	-1.24789
GSU1508	-	hypothetical protein	1656949	1658067	1.118		11140	0.00026724	38	33.9893	*	2444	1	6862	0.000286353	34	4527	0.000168322	35	4717	0.000135752	30		-0.0996571	-0.766572	-1.07682	-0.921696
GSU1509	-	glycosyltransferase	1658057	1659070	1.013		9724	0.000233271	26	25.6663	*	39	1	6527	0.000272373	27	4353	0.000161852	23	5421	0.000156013	28		-0.223575	-0.750908	-0.80392	-0.777414
GSU1510	-	glycosyltransferase	1659209	1660141	0.932		13956	0.000334794	30	32.1888		0	0	11191	0.000467003	27	6892	0.000256256	24	7366	0.000211988	25		-0.480159	-0.865843	-1.13945	-1.00264
GSU1510.1	-	glycosyltransferase	1660143	1660937	0.794		7099	0.000170299	24	30.2267		0	0	5889	0.000245749	23	3136	0.000116602	22	4400	0.000126629	19		-0.529112	-1.0756	-0.956579	-1.01609
GSU1511	-	glycosyltransferase	1661066	1662187	1.121		24501	0.00058776	48	42.8189		0	0	21326	0.000889938	45	10575	0.000393197	40	16510	0.000475146	42		-0.598478	-1.17845	-0.905333	-1.04189
GSU1512	-	hypothetical protein	1662260	1663624	1.364		9731	0.000233439	21	15.3959	*	1694	1	7211	0.000300916	20	3595	0.000133668	15	5453	0.000156934	20		-0.366317	-1.17071	-0.939209	-1.05496
GSU1513	-	SAM-dependent methyltransferase, type 11	1663621	1664547	0.926		24977	0.000599179	28	30.2376		0	0	17189	0.0007173	26	14798	0.000550215	28	20087	0.00057809	28		-0.259591	-0.382582	-0.311283	-0.346932
GSU1514	-	ADP-heptose--lipopolysaccharide heptosyltransferase	1664544	1665635	1.091		4026	9.65806e-05	14	12.8323	**	859	2	2859	0.000119307	11	1704	6.33576e-05	11	2200	6.33145e-05	10		-0.304869	-0.913084	-0.914067	-0.913575
tRNA-Val-1	-		1665689	1665763	0.074		51	1.22345e-06	2	27.027		0	0	0	0	0	1	3.71817e-08	1	1	2.87793e-08	1		#DIV/0!	#DIV/0!	#DIV/0!	#DIV/0!
GSU1515	thrS	threonyl-tRNA ligase	1665813	1667750	1.937		0	0	0	0		0	0	2	8.34604e-08	2	0	0	0	3	8.63379e-08	3		#NUM!	#NUM!	0.048903	#NUM!
GSU1516	infC	translation initiation factor IF-3	1667762	1668280	0.518		0	0	0	0		0	0	0	0	0	0	0	0	2	5.75586e-08	2		#DIV/0!	#DIV/0!	#DIV/0!	#DIV/0!
GSU1517	rpmI	50S ribosomal protein L35	1668318	1668515	0.197		0	0	0	0		0	0	0	0	0	0	0	0	0	0	0		#DIV/0!	#DIV/0!	#DIV/0!	#DIV/0!
GSU1518	rplT	50S ribosomal protein L20	1668605	1668958	0.353		0	0	0	0		0	0	5	2.08651e-07	1	0	0	0	0	0	0		#NUM!	#NUM!	#NUM!	#NUM!
GSU1519	pheS	phenylalanyl-tRNA ligase subunit alpha	1669033	1670052	1.019		0	0	0	0		0	0	1	4.17302e-08	1	1	3.71817e-08	1	1	2.87793e-08	1		#NUM!	-0.166498	-0.536059	-0.351279
GSU1520	pheT	phenylalanyl-tRNA ligase subunit beta	1670120	1672525	2.405		0	0	0	0	*	4	1	1	4.17302e-08	1	2	7.43634e-08	2	3	8.63379e-08	3		#NUM!	0.833502	1.0489	0.941202
GSU1521	ihfA-1	integration host factor subunit alpha	1672620	1672895	0.275		0	0	0	0		0	0	0	0	0	0	0	0	1	2.87793e-08	1		#DIV/0!	#DIV/0!	#DIV/0!	#DIV/0!
GSU1522	-	MerR family transcriptional regulator	1672916	1673266	0.35		74	1.7752e-06	3	8.57143		0	0	83	3.46361e-06	2	1	3.71817e-08	1	206	5.92854e-06	4		-0.964291	-6.54154	0.775402	-2.88307
tRNA-Pro-2	-		1673275	1673351	0.076		0	0	0	0		0	0	0	0	0	0	0	0	0	0	0		#DIV/0!	#DIV/0!	#DIV/0!	#DIV/0!
GSU1523	surE	5'(3')-nucleotidase/polyphosphatase	1673452	1674240	0.788		6885	0.000165166	11	13.9594		0	0	6544	0.000273082	11	6504	0.00024183	12	9624	0.000276972	13		-0.725421	-0.175344	0.0204044	-0.0774697
GSU1524	pcm	protein-L-isoaspartate O-methyltransferase	1674268	1674918	0.65		151	3.62237e-06	5	7.69231		0	0	140	5.84223e-06	3	37	1.37572e-06	1	0	0	0		-0.689584	-2.08633	#NUM!	#NUM!
GSU1525	rpoS	RNA polymerase sigma-38 factor, stationary phase	1674951	1675937	0.986		355	8.51617e-06	5	5.07099		0	0	1329	5.54594e-05	6	513	1.90742e-05	4	1540	4.43201e-05	10		-2.70316	-1.53981	-0.32347	-0.93164
GSU1526	apt	adenine phosphoribosyltransferase	1675972	1676487	0.515		6934	0.000166341	9	17.4757		0	0	6052	0.000252551	8	5466	0.000203235	10	6905	0.000198721	10		-0.602429	-0.313425	-0.34583	-0.329627
tRNA-Arg	-	2	1676547	1676623	0.076		0	0	0	0		0	0	0	0	0	0	0	0	0	0	0		#DIV/0!	#DIV/0!	#DIV/0!	#DIV/0!
GSU1527	-	hypothetical protein	1676885	1678174	1.289		14676	0.000352066	19	14.7401		0	0	10492	0.000437833	18	11990	0.000445809	18	16634	0.000478715	19		-0.314536	0.0260435	0.128786	0.0774147
GSU1528	-	ABC transporter substrate-binding protein	1678422	1679318	0.896		9959	0.000238909	8	8.92857	*	126	1	9408	0.000392598	9	11214	0.000416956	10	12008	0.000345582	7		-0.716592	0.0868426	-0.184024	-0.0485905
GSU1529	-	sensor histidine kinase response regulator, PAS domain-containing	1679328	1681919	2.591		31457	0.000754629	39	15.0521		0	0	22329	0.000931793	36	25938	0.000964419	38	33924	0.000976309	38		-0.304243	0.0496502	0.0673282	0.0584892
GSU1530	hisGL	ATP phosphoribosyltransferase	1682006	1682881	0.875		1527	3.66315e-05	5	5.71429		0	0	1264	5.2747e-05	5	1268	4.71464e-05	4	1245	3.58302e-05	5		-0.526002	-0.16194	-0.55791	-0.359925
GSU1531	hisI	phosphoribosyl-AMP cyclohydrolase	1682878	1683255	0.377		0	0	0	0		0	0	0	0	0	0	0	0	1	2.87793e-08	1		#DIV/0!	#DIV/0!	#DIV/0!	#DIV/0!
GSU1532	-	hypothetical protein	1683601	1683942	0.341		551	1.32181e-05	1	2.93255		0	0	569	2.37445e-05	2	895	3.32776e-05	1	450	1.29507e-05	1		-0.845082	0.486961	-0.874563	-0.193801
GSU1533	recC	exodeoxyribonuclease V subunit gamma	1683933	1687127	3.194		1409	3.38008e-05	11	3.44396		0	0	1181	4.92834e-05	7	772	2.87043e-05	7	1717	4.94141e-05	11		-0.544043	-0.779835	0.00382162	-0.388007
GSU1534	recB	exodeoxyribonuclease V subunit beta	1687124	1690738	3.614		571	1.36978e-05	9	2.49032		0	0	1015	4.23561e-05	11	765	2.8444e-05	9	761	2.19011e-05	13		-1.62862	-0.574447	-0.951571	-0.763009
GSU1535	recD	exodeoxyribonuclease V subunit alpha	1690735	1692522	1.787		2271	5.44795e-05	7	3.91718		0	0	1915	7.99133e-05	8	1603	5.96023e-05	7	2973	8.55609e-05	12		-0.552722	-0.423068	0.0985156	-0.162276
GSU1536	-	hypothetical protein	1692561	1693253	0.692		891	2.13744e-05	4	5.78035		0	0	472	1.96966e-05	3	429	1.5951e-05	4	382	1.09937e-05	4		0.117933	-0.304308	-0.841274	-0.572791
GSU1537	exeA	peptidoglycan-binding ATPase	1693250	1694872	1.622		6106	0.000146478	11	6.78175	*	319	1	4096	0.000170927	11	3882	0.000144339	11	4311	0.000124068	12		-0.222693	-0.243914	-0.462253	-0.353083
GSU1538	-	cytochrome c	1695181	1696440	1.259		15854	0.000380325	17	13.5028	**	860	3	9670	0.000403531	15	12234	0.000454881	16	18601	0.000535324	19		-0.0854462	0.17281	0.407733	0.290271
GSU1539	xth	exonuclease III	1696580	1697395	0.815		2700	6.47709e-05	5	6.13497	*	35	1	2324	9.6981e-05	6	2361	8.7786e-05	5	3550	0.000102167	9		-0.582356	-0.14371	0.0751495	-0.0342805
GSU3532		hypothetical protein%3B fragment, frameshifted	1697542	1697678	0.136		4845	0.000116228	2	14.7059	*	48	1	1655	6.90635e-05	3	4204	0.000156312	1	4500	0.000129507	5		0.75096	1.17843	0.907034	1.04273
GSU1540	-	lipoprotein	1697915	1699129	1.214		22246	0.000533664	35	28.8303		0	0	15451	0.000644773	30	18862	0.000701321	36	21821	0.000627993	37		-0.27286	0.121284	-0.0380424	0.0416208
GSU1541	-	transposase, Y1 Tnp domain-containing	1699356	1700159	0.803		7994	0.00019177	12	14.944	**	1679	3	4757	0.000198511	12	6201	0.000230564	12	8662	0.000249286	12		-0.0498397	0.21595	0.328589	0.27227
GSU1542	-	antitoxin, XRE family	1700197	1700490	0.293		4025	9.65566e-05	9	30.7167		0	0	2527	0.000105452	8	2343	8.71167e-05	8	4030	0.000115981	9		-0.127142	-0.275567	0.137295	-0.0691362
GSU3533	-	toxin, RelE family	1700500	1700779	0.279		562	1.34819e-05	3	10.7527		0	0	666	2.77923e-05	2	356	1.32367e-05	3	1619	4.65937e-05	3		-1.04366	-1.07014	0.745449	-0.162347
GSU1544	-	hypothetical protein	1700893	1701339	0.446		866	2.07747e-05	5	11.2108		0	0	548	2.28681e-05	5	348	1.29392e-05	4	649	1.86778e-05	4		-0.138514	-0.821587	-0.292017	-0.556802
GSU1545	-	homoserine/homoserine lactone/threonine efflux protein	1701434	1702048	0.614		3690	8.85202e-05	7	11.4007	*	1129	1	2210	9.22237e-05	5	3277	0.000121844	6	3360	9.66985e-05	7		-0.0591308	0.401831	0.0683554	0.235093
GSU1546	-	hypothetical protein	1702227	1703093	0.866		13150	0.000315458	18	20.7852	*	190	1	9999	0.00041726	19	8775	0.000326269	17	14830	0.000426797	21		-0.403498	-0.354883	0.0326034	-0.16114
GSU1547	-	hypothetical protein	1703173	1704594	1.421		13098	0.000314211	15	10.5559	*	122	1	7612	0.00031765	15	6398	0.000237889	16	9465	0.000272396	17		-0.0157062	-0.417153	-0.221733	-0.319443
GSU1548	-	hypothetical protein	1704695	1705180	0.485		5536	0.000132804	7	14.433		0	0	4586	0.000191375	6	5194	0.000193122	6	6955	0.00020016	5		-0.527098	0.0131112	0.0647547	0.038933
GSU1549	-	transglutaminase-like superfamily protein	1705208	1705816	0.608		3060	7.3407e-05	6	9.86842		0	0	2343	9.77738e-05	6	1745	6.48821e-05	6	2949	8.48702e-05	7		-0.413531	-0.591628	-0.204191	-0.397909
GSU1550	-	4-oxalocrotonate tautomerase superfamily protein	1705788	1705991	0.203		223	5.3496e-06	1	4.92611	*	2	1	311	1.29781e-05	1	409	1.52073e-05	1	504	1.45048e-05	1		-1.27858	0.228688	0.16045	0.194569
GSU1551	-	HAMP and SpoIIE domain-containing protein	1706285	1708270	1.985		15370	0.000368714	19	9.57179	**	149	2	11662	0.000486657	18	12403	0.000461165	19	16937	0.000487435	18		-0.400403	-0.0776246	0.00230368	-0.0376604
GSU1552	-	hypothetical protein	1708329	1708859	0.53		855	2.05108e-05	4	7.54717		0	0	636	2.65404e-05	3	896	3.33148e-05	3	1173	3.37581e-05	4		-0.371808	0.327974	0.347045	0.337509
GSU1553	-	hypothetical protein	1708870	1709250	0.38		13919	0.000333906	5	13.1579		0	0	8997	0.000375447	4	10205	0.000379439	7	19266	0.000554462	9		-0.169166	0.0152618	0.562482	0.288872
GSU1554	-	diguanylate cyclase	1709258	1710427	1.169		5178	0.000124216	13	11.1206	**	1464	3	4684	0.000195464	11	4883	0.000181558	11	7965	0.000229227	15		-0.654051	-0.106472	0.229874	0.061701
GSU1555	-	sensor histidine kinase response regulator, 5TM, PAS, PAS, GAF and PAS domain-containing	1710467	1713805	3.338		14492	0.000347652	41	12.2828		0	0	11174	0.000466293	35	12852	0.000477859	40	18572	0.000534489	45		-0.423594	0.0353487	0.196924	0.116136
GSU1556	-	lipoprotein	1714042	1714971	0.929		8967	0.000215111	15	16.1464		0	0	5949	0.000248253	12	7249	0.00026953	13	9841	0.000283217	17		-0.206727	0.118636	0.190098	0.154367
GSU1557	-	mechanosensitive ion channel family protein	1715267	1716091	0.824		32026	0.000768279	18	21.8447		0	0	19531	0.000815032	14	25885	0.000962448	15	33728	0.000970669	19		-0.0852275	0.239852	0.252121	0.245987
GSU1558	-	hypothetical protein	1716242	1716349	0.107		1	2.39892e-08	1	9.34579		0	0	0	0	0	0	0	0	1	2.87793e-08	1		#DIV/0!	#DIV/0!	#DIV/0!	#DIV/0!
GSU1560	-	radical SAM domain-containing iron-sulfur cluster-binding oxidoreductase	1716495	1718090	1.595		5747	0.000137866	16	10.0313	*	47	1	3907	0.00016304	16	4298	0.000159807	12	7992	0.000230004	18		-0.241957	-0.0288942	0.496436	0.233771
GSU1561	-	membrane transglycosylase and transpeptidase PBP1A	1718260	1720248	1.988		13201	0.000316682	25	12.5755		0	0	8610	0.000359297	26	10098	0.000375461	26	9973	0.000287016	32		-0.182143	0.063486	-0.324045	-0.13028
GSU1562	-	hypothetical protein	1720262	1720561	0.299		246	5.90135e-06	2	6.68896		0	0	153	6.38472e-06	2	501	1.8628e-05	3	382	1.09937e-05	3		-0.113579	1.54478	0.783982	1.16438
GSU1564	-	Glu/Leu/Phe/Val dehydrogenase	1720606	1723578	2.972		20505	0.000491899	29	9.75774	*	441	1	10444	0.00043583	24	13754	0.000511397	25	23733	0.000683019	29		0.174596	0.230678	0.648161	0.43942
GSU1565	-	hypothetical protein	1723607	1723798	0.191		1357	3.25534e-05	3	15.7068	*	1391	1	1154	4.81566e-05	3	1427	5.30583e-05	4	2567	7.38765e-05	4		-0.564928	0.139844	0.617381	0.378612
GSU1566	-	2'-deoxyribonucleoside glycosidase	1723907	1724365	0.458		5590	0.0001341	8	17.4672		0	0	3445	0.000143761	8	4806	0.000178695	8	5913	0.000170172	9		-0.100361	0.313834	0.243327	0.278581
GSU1567	htpX-2	membrane-bound zinc-dependent protease HtpX	1724702	1725562	0.86		1261	3.02504e-05	6	6.97674		0	0	1100	4.59032e-05	5	1393	5.17941e-05	4	2153	6.19619e-05	4		-0.60164	0.174193	0.432785	0.303489
GSU1568	-	hypothetical protein	1725585	1725878	0.293		2219	5.32321e-05	1	3.41297		0	0	1554	6.48487e-05	2	1018	3.7851e-05	2	2250	6.47534e-05	2		-0.284782	-0.776747	-0.00212096	-0.389434
GSU1569	-	transcriptional repressor	1725951	1726166	0.215		2035	4.88181e-05	6	27.907		0	0	1467	6.12182e-05	3	1356	5.04184e-05	3	2416	6.95308e-05	4		-0.326545	-0.28001	0.183692	-0.048159
GSU1570	-	TerC family membrane protein	1726389	1727333	0.944		28343	0.000679926	19	20.1271		0	0	23946	0.000999271	18	24630	0.000915785	21	33270	0.000957488	20		-0.555497	-0.125866	-0.0616223	-0.0937444
GSU1571	-	hypothetical protein	1727546	1728643	1.097		12819	0.000307518	16	14.5852		0	0	9154	0.000381998	14	11149	0.000414539	19	14298	0.000411487	21		-0.312896	0.117942	0.10728	0.112611
GSU1572	-	RibD C domain-containing protein	1728700	1729227	0.527		4371	0.000104857	6	11.3852		0	0	2867	0.00011964	6	3519	0.000130842	6	5214	0.000150055	8		-0.190284	0.129125	0.326789	0.227957
GSU1573	-	protease, Abi superfamily	1729470	1730225	0.755		6244	0.000149789	11	14.5695		0	0	3781	0.000157782	7	5356	0.000199145	10	6913	0.000198951	11		-0.0750026	0.33589	0.334485	0.335187
GSU1574	-	hypothetical protein	1730222	1730488	0.266		4539	0.000108887	4	15.0376		0	0	2450	0.000102239	4	3303	0.000122811	4	3587	0.000103231	4		0.0908875	0.264497	0.0139365	0.139217
GSU1575	-	SAM-dependent methyltransferase	1730551	1731279	0.728		10581	0.00025383	10	13.7363		0	0	5468	0.000228181	10	8374	0.00031136	11	12309	0.000354245	10		0.153686	0.448405	0.634569	0.541487
GSU1576	-	short-chain dehydrogenase	1731304	1732110	0.806		14414	0.000345781	15	18.6104		0	0	10533	0.000439544	11	12872	0.000478603	14	15771	0.000453878	15		-0.346151	0.122821	0.0462983	0.0845598
tRNA-Val-2	-		1732543	1732617	0.074		945	2.26698e-05	1	13.5135		0	0	921	3.84335e-05	2	1161	4.3168e-05	1	825	2.37429e-05	1		-0.761592	0.167596	-0.694866	-0.263635
GSU1577	cobA	cob(I)yrinate a,c-diamide adenosyltransferase	1732915	1733445	0.53		1	2.39892e-08	1	1.88679	*	127	1	1	4.17302e-08	1	0	0	0	0	0	0		-0.798705	#NUM!	#NUM!	#NUM!
GSU1578	-	(R)-methylmalonyl-CoA mutase, adenosylcobamide-binding subunit	1733457	1733861	0.404		4609	0.000110566	4	9.90099		0	0	2753	0.000114883	6	4669	0.000173601	5	4931	0.000141911	5		-0.0552561	0.595611	0.304816	0.450213
GSU1579	-	protein kinase, ArgK family	1733948	1734907	0.959		968	2.32216e-05	3	3.12826		0	0	785	3.27582e-05	4	937	3.48393e-05	3	1449	4.17012e-05	3		-0.496391	0.088858	0.348234	0.218546
GSU1580	-	peptidoglycan L,D-transpeptidase	1734986	1735852	0.866		4314	0.000103489	15	17.321		0	0	3977	0.000165961	14	4221	0.000156944	13	5745	0.000165337	12		-0.68136	-0.0805942	-0.00543312	-0.0430136
GSU1581	ccaA	adenosine-specific tRNA nucleotidyltransferase	1735907	1738549	2.642		43424	0.00104171	42	15.897	*	123	1	27155	0.00113318	35	29417	0.00109377	37	38722	0.00111439	42		-0.12143	-0.0510662	-0.0241238	-0.037595
GSU1582	bioA	lysine--8-amino-7-oxononanoate aminotransferase	1738586	1739947	1.361		224	5.37359e-06	2	1.46951		0	0	150	6.25953e-06	2	196	7.28761e-06	2	101	2.90671e-06	6		-0.220169	0.219393	-1.10667	-0.443637
GSU1583	bioD	dethiobiotin synthetase	1739940	1740662	0.722		0	0	0	0		0	0	0	0	0	0	0	0	0	0	0		#DIV/0!	#DIV/0!	#DIV/0!	#DIV/0!
GSU1584	bioB	biotin synthase	1740655	1741644	0.989		0	0	0	0		0	0	1	4.17302e-08	1	5	1.85909e-07	1	4	1.15117e-07	3		#NUM!	2.15543	1.46394	1.80969
GSU1585	-	hypothetical protein	1741876	1742355	0.479		3490	8.37224e-05	7	14.6138		0	0	2328	9.71479e-05	7	2822	0.000104927	8	3922	0.000112872	8		-0.214569	0.111128	0.216439	0.163784
GSU1586	nusA	transcription elongation factor NusA	1742381	1743538	1.157		4599	0.000110326	3	2.59291	*	17	1	2478	0.000103407	2	3851	0.000143187	3	6349	0.00018272	3		0.0934388	0.469558	0.821294	0.645426
GSU1587	ylxRQ	RNA-binding protein YlxRQ	1743542	1744159	0.617		7110	0.000170563	3	4.86224		0	0	1892	7.89535e-05	3	1488	5.53264e-05	3	1841	5.29827e-05	5		1.11123	-0.513036	-0.575482	-0.544259
GSU1588	infB	translation initiation factor IF-2	1744137	1746788	2.651		1	2.39892e-08	1	0.377216	*	439	1	1	4.17302e-08	1	2	7.43634e-08	2	1	2.87793e-08	1		-0.798705	0.833502	-0.536059	0.148721
GSU1589	rbfA	ribosome-binding factor A	1746856	1747212	0.356		138	3.31051e-06	2	5.61798		0	0	231	9.63967e-06	2	126	4.6849e-06	2	55	1.58286e-06	1		-1.54193	-1.04097	-2.60645	-1.82371
GSU1590	-	phosphoesterase	1747205	1748155	0.95		95	2.27898e-06	2	2.10526		0	0	42	1.75267e-06	2	8	2.97454e-07	1	3	8.63379e-08	2		0.378833	-2.55882	-4.34341	-3.45112
GSU1591	truB	tRNA pseudouridine 55 synthase	1748161	1749075	0.914		2363	5.66865e-05	5	5.47046		0	0	1191	4.97007e-05	3	1090	4.05281e-05	4	1375	3.95716e-05	3		0.189741	-0.294344	-0.328801	-0.311572
GSU1592	rpsO	30S ribosomal protein S15	1749199	1749465	0.266		0	0	0	0		0	0	0	0	0	0	0	0	0	0	0		#DIV/0!	#DIV/0!	#DIV/0!	#DIV/0!
GSU1593	pnp	polynucleotide phosphorylase/polyadenylase	1749610	1751832	2.222		873	2.09426e-05	7	3.15032	*	260	1	638	2.66239e-05	6	567	2.1082e-05	7	316	9.09426e-06	7		-0.34628	-0.336706	-1.54969	-0.943199
GSU1594	-	zinc-dependent peptidase	1751877	1753133	1.256		13306	0.000319201	18	14.3312	*	6786	1	3362	0.000140297	14	4729	0.000175832	16	3645	0.000104901	19		1.18598	0.325717	-0.41946	-0.0468717
GSU1595	dut	deoxyuridine 5'-triphosphate nucleotidohydrolase	1753145	1753594	0.449		91	2.18302e-06	1	2.22717		0	0	72	3.00457e-06	2	17	6.32089e-07	1	72	2.07211e-06	2		-0.460836	-2.24896	-0.536059	-1.39251
GSU1596	yrdC	tRNA (N6-threonylcarbamyl-A37) modification ATPase	1753639	1754250	0.611		2154	5.16728e-05	1	1.63666		0	0	2752	0.000114841	1	1915	7.1203e-05	1	2923	8.41219e-05	1		-1.15217	-0.689635	-0.44909	-0.569362
GSU1597	-	hypothetical protein	1754252	1754614	0.362		812	1.94792e-05	4	11.0497		0	0	503	2.09903e-05	4	694	2.58041e-05	3	1177	3.38732e-05	5		-0.107784	0.297879	0.690425	0.494152
GSU1598	-	hypothetical protein	1754799	1755338	0.539		3322	7.96922e-05	5	9.27644		0	0	2724	0.000113673	4	4230	0.000157279	6	4479	0.000128903	4		-0.51238	0.468433	0.181391	0.324912
GSU1599	rpmF	50S ribosomal protein L32	1755360	1755542	0.182		146	3.50243e-06	1	5.49451		0	0	65	2.71246e-06	1	55	2.04499e-06	1	164	4.71981e-06	1		0.368751	-0.407507	0.799125	0.195809
GSU1600	plsX	phosphate acyltransferase	1755588	1756628	1.04		33	7.91644e-07	1	0.961538		0	0	1	4.17302e-08	1	2	7.43634e-08	2	73	2.10089e-06	1		4.24569	0.833502	5.65377	3.24363
GSU1601	fabH-2	3-oxoacyl-ACP synthase	1756641	1757621	0.98		1263	3.02984e-05	10	10.2041		0	0	1265	5.27887e-05	8	613	2.27924e-05	9	1571	4.52123e-05	9		-0.800988	-1.21168	-0.223514	-0.717595
GSU1602	fabD-2	malonyl-CoA--acyl carrier protein transacylase	1757644	1758567	0.923		0	0	0	0	**	1282	2	0	0	0	0	0	0	0	0	0		#DIV/0!	#DIV/0!	#DIV/0!	#DIV/0!
GSU1603	fabG-2	3-oxoacyl-ACP reductase	1758578	1759318	0.74		1	2.39892e-08	1	1.35135		0	0	0	0	0	0	0	0	1	2.87793e-08	1		#DIV/0!	#DIV/0!	#DIV/0!	#DIV/0!
GSU1604	acpP-2	acyl carrier protein	1759405	1759638	0.233		0	0	0	0		0	0	0	0	0	1	3.71817e-08	1	0	0	0		#DIV/0!	#DIV/0!	#DIV/0!	#DIV/0!
GSU1605	fabF-2	3-oxoacyl-(acyl carrier protein) synthase II	1759777	1761009	1.232		4	9.59569e-08	3	2.43506		0	0	3	1.25191e-07	2	3	1.11545e-07	3	3	8.63379e-08	2		-0.383668	-0.166498	-0.536059	-0.351279
GSU1606	rpiB	ribose-5-phosphate isomerase B	1761020	1761466	0.446		0	0	0	0	*	488	1	0	0	0	0	0	0	0	0	0		#DIV/0!	#DIV/0!	#DIV/0!	#DIV/0!
GSU1607	glyA	serine hydroxymethyltransferase	1761559	1762806	1.247		0	0	0	0		0	0	0	0	0	0	0	0	1	2.87793e-08	1		#DIV/0!	#DIV/0!	#DIV/0!	#DIV/0!
GSU1608	-	hypothetical protein	1762931	1763704	0.773		1846	4.42841e-05	7	9.05563		0	0	1194	4.98258e-05	8	1197	4.45065e-05	7	1899	5.46519e-05	7		-0.170106	-0.162878	0.133378	-0.0147503
GSU1609	-	RND family efflux pump outer membrane protein	1763892	1765391	1.499		4253	0.000102026	15	10.0067		0	0	2953	0.000123229	17	3720	0.000138316	17	4491	0.000129248	18		-0.272406	0.166623	0.0687959	0.117709
GSU1610	-	RND family efflux pump membrane fusion lipoprotein	1765420	1766604	1.184		5160	0.000123784	15	12.6689	*	309	1	2783	0.000116135	15	4477	0.000166463	16	5442	0.000156617	15		0.0920249	0.519393	0.431437	0.475415
GSU1611	-	RND family efflux pump inner membrane protein	1766601	1769699	3.098		19907	0.000477553	39	12.5888	**	2382	2	14489	0.000604629	31	15611	0.000580444	31	22075	0.000635303	31		-0.340387	-0.0588935	0.071396	0.00625122
GSU1612	gpmA	phosphoglyceromutase	1769696	1770439	0.743		3466	8.31466e-05	9	12.1131	*	205	1	3616	0.000150896	10	3234	0.000120246	9	3981	0.00011457	8		-0.859828	-0.327573	-0.397323	-0.362448
GSU1613	-	endonuclease III family protein	1770458	1771315	0.857		8683	0.000208298	16	18.6698		0	0	4997	0.000208526	10	7482	0.000278194	12	8920	0.000256711	10		-0.00157389	0.415863	0.299922	0.357893
GSU1614	-	Rossmann fold nucleotide-binding protein	1771312	1771716	0.404		2724	6.53466e-05	4	9.90099	*	2070	1	1579	6.5892e-05	3	1547	5.75201e-05	4	2113	6.08107e-05	4		-0.0119897	-0.196036	-0.115778	-0.155907
GSU1615	-	redox-active membrane protein	1771799	1773076	1.277		20584	0.000493794	22	17.2279	*	143	1	14469	0.000603794	19	10722	0.000398662	19	14439	0.000415544	20		-0.290147	-0.59889	-0.539054	-0.568972
GSU1616	-	DNA polymerase IV	1773293	1774522	1.229		9593	0.000230129	26	21.1554	*	2618	1	6904	0.000288105	19	7774	0.000289051	21	9666	0.000278181	18		-0.324156	0.0047262	-0.0505729	-0.0229234
GSU1617	lexA-2	LexA family transcriptional repressor	1774572	1775183	0.611		6962	0.000167013	11	18.0033		0	0	4482	0.000187035	12	6113	0.000227292	10	7425	0.000213686	11		-0.163346	0.281239	0.192189	0.236714
GSU1618	cheX-4	protein phosphoaspartate phosphatase CheX	1775391	1776254	0.863		3181	7.63097e-05	11	12.7462	*	72	1	2176	9.08049e-05	9	3047	0.000113293	12	3479	0.000100123	12		-0.250903	0.319213	0.140935	0.230074
GSU1619	cheY-4	response receiver CheY	1776301	1776660	0.359		1418	3.40167e-05	6	16.7131		0	0	1151	4.80314e-05	7	1277	4.7481e-05	6	1832	5.27237e-05	5		-0.497736	-0.0166278	0.134472	0.0589222
GSU1620	-	hypothetical protein	1776814	1778940	2.126		14007	0.000336017	20	9.40734	*	1	1	8726	0.000364138	17	10682	0.000397175	18	14603	0.000420264	22		-0.11595	0.125291	0.206813	0.166052
GSU1621	-	hypothetical protein	1778944	1779447	0.503		340	8.15633e-06	4	7.95229		0	0	185	7.72008e-06	4	150	5.57726e-06	3	109	3.13694e-06	4		0.0793042	-0.469061	-1.29926	-0.884159
GSU1622	-	D-lactate/L-lactate/glycolate transporter	1779695	1781644	1.949		19221	0.000461097	29	14.8794		0	0	16206	0.000676279	31	17341	0.000644768	29	24171	0.000695625	39		-0.55255	-0.0688394	0.0406897	-0.0140749
GSU1623	glcD-2	D-lactate/glycolate dehydrogenase, FAD-binding protein	1781738	1783111	1.373		6654	0.000159624	17	12.3816	**	62	2	4491	0.00018741	13	5504	0.000204648	11	8223	0.000236652	13		-0.23152	0.126945	0.336569	0.231757
GSU1624	glcF-2	D-lactate/glycolate dehydrogenase, iron-sulfur cluster-binding protein	1783122	1784372	1.25		14800	0.00035504	13	10.4		0	0	11959	0.000499051	14	11799	0.000438707	14	14372	0.000413616	16		-0.491205	-0.185931	-0.270895	-0.228413
GSU1626	-	GntR family transcriptional regulator	1784543	1785268	0.725		2466	5.91574e-05	5	6.89655		0	0	1675	6.98981e-05	8	2010	7.47352e-05	6	3169	9.12016e-05	6		-0.240694	0.096536	0.383807	0.240172
tRNA-Leu-3	-		1785414	1785500	0.086		0	0	0	0		0	0	0	0	0	0	0	0	0	0	0		#DIV/0!	#DIV/0!	#DIV/0!	#DIV/0!
GSU1627	secG	preprotein translocase subunit SecG	1785607	1785975	0.368		0	0	0	0		0	0	0	0	0	0	0	0	0	0	0		#DIV/0!	#DIV/0!	#DIV/0!	#DIV/0!
GSU3627	tpi	triosephosphate isomerase	1786063	1786818	0.755		1	2.39892e-08	1	1.3245	*	45	1	0	0	0	0	0	0	0	0	0		#DIV/0!	#DIV/0!	#DIV/0!	#DIV/0!
GSU3628	pgk	phosphoglycerate kinase	1786830	1788026	1.196		2	4.79784e-08	2	1.67224		0	0	2	8.34604e-08	1	0	0	0	4	1.15117e-07	2		-0.798705	#NUM!	0.463941	#NUM!
GSU1629	gapA	glyceraldehyde-3-phosphate dehydrogenase, type I	1788133	1789134	1.001		0	0	0	0		0	0	0	0	0	1	3.71817e-08	1	0	0	0		#DIV/0!	#DIV/0!	#DIV/0!	#DIV/0!
GSU1630	-	sensor histidine kinase, HAMP and PAS domain-containing	1789366	1791438	2.072		3512	8.42501e-05	18	8.68726	**	1091	3	3915	0.000163374	21	4012	0.000149173	25	6449	0.000185598	18		-0.955425	-0.131189	0.184004	0.0264073
GSU1631	-	metal-dependent hydrolase	1791581	1792366	0.785		3269	7.84208e-05	8	10.1911		0	0	2888	0.000120517	9	2204	8.19485e-05	9	4649	0.000133795	8		-0.619927	-0.556445	0.15079	-0.202827
GSU1632	purB	adenylosuccinate lyase	1792586	1793881	1.295		0	0	0	0		0	0	0	0	0	0	0	0	1	2.87793e-08	1		#DIV/0!	#DIV/0!	#DIV/0!	#DIV/0!
GSU1633	mscS-1	small-conductance mechanosensitive ion channel	1793874	1794968	1.094		6192	0.000148541	8	7.31261	*	319	1	5088	0.000212323	9	5083	0.000188995	8	5927	0.000170575	9		-0.515398	-0.167917	-0.315856	-0.241886
GSU1634	purSL	phosphoribosylformylglycinamidine synthase, PurS and PurL domains	1794969	1797959	2.99		5	1.19946e-07	5	1.67224		0	0	6	2.50381e-07	5	25	9.29543e-07	6	13	3.74131e-07	7		-1.06174	1.8924	0.579418	1.23591
GSU1635	purQ	phosphoribosylformylglycinamidine synthase	1797963	1798790	0.827		0	0	0	0		0	0	1	4.17302e-08	1	3	1.11545e-07	1	2	5.75586e-08	1		#NUM!	1.41846	0.463941	0.941202
GSU1636	purF	glutamine--phosphoribosylpyrophosphate amidotransferase	1798827	1800227	1.4		308	7.38868e-06	4	2.85714	*	319	1	67	2.79592e-06	2	231	8.58897e-06	3	39	1.12239e-06	5		1.40199	1.61916	-1.31675	0.151207
GSU1637	pyrE	orotate phosphoribosyltransferase	1800245	1800793	0.548		2	4.79784e-08	2	3.64964		0	0	1	4.17302e-08	1	0	0	0	2	5.75586e-08	1		0.201295	#NUM!	0.463941	#NUM!
GSU1638	-	hypothetical protein	1800866	1801564	0.698		2375	5.69744e-05	7	10.0287		0	0	2405	0.000100361	7	2550	9.48134e-05	9	3444	9.91159e-05	8		-0.816815	-0.0820381	-0.0180112	-0.0500246
GSU1639	-	Rrf2 family winged helix-turn-helix transcriptional regulator	1801649	1802062	0.413		1220	2.92668e-05	3	7.26392		0	0	474	1.97801e-05	4	257	9.5557e-06	3	854	2.45775e-05	2		0.565217	-1.04962	0.31329	-0.368164
GSU1640	cydA	cytochrome bd menaquinol oxidase, subunit I	1802206	1803558	1.352		2462	5.90615e-05	7	5.17751	*	573	1	998	4.16467e-05	5	1678	6.23909e-05	9	1867	5.3731e-05	8		0.504014	0.583133	0.367551	0.475342
GSU1641	cydB	cytochrome bd menaquinol oxidase, subunit II	1803560	1804588	1.028		1942	4.65871e-05	10	9.72763	*	893	1	1982	8.27092e-05	10	2673	9.93867e-05	12	4002	0.000115175	15		-0.828119	0.265004	0.477705	0.371355
GSU1642	-	ferritin-like domain-containing protein	1804918	1805412	0.494		2104	5.04733e-05	8	16.1943	*	290	1	2618	0.00010925	7	2100	7.80816e-05	6	3237	9.31586e-05	9		-1.11404	-0.484574	-0.229867	-0.357221
GSU1643	-	response receiver-modulated diguanylate cyclase	1805539	1806489	0.95		10367	0.000248696	16	16.8421		0	0	7016	0.000292779	14	8061	0.000299722	14	10970	0.000315709	11		-0.235427	0.0338116	0.108783	0.0712975
GSU1644	-	ABC transporter ATP-binding protein	1806632	1808311	1.679		17775	0.000426408	17	10.1251		0	0	11973	0.000499636	17	14786	0.000549769	15	19404	0.000558434	18		-0.22864	0.137949	0.16051	0.149229
GSU1646	-	lipoprotein	1808405	1809430	1.025		13298	0.000319009	20	19.5122		0	0	9937	0.000414673	18	10961	0.000407549	23	15181	0.000436899	20		-0.378378	-0.0250013	0.0753251	0.0251619
GSU1647	-	hypothetical protein	1809622	1809822	0.2		4416	0.000105936	4	20		0	0	2261	9.4352e-05	4	3296	0.000122551	6	4101	0.000118024	5		0.167074	0.377257	0.322955	0.350106
GSU1648	-	cytochrome c	1810093	1810905	0.812		11856	0.000284416	12	14.7783		0	0	8067	0.000336637	7	8577	0.000318908	10	13050	0.00037557	10		-0.243192	-0.0780576	0.157886	0.0399143
GSU1649	-	cytochrome b/b6 complex, cytochrome b subunit	1810902	1812005	1.103		12355	0.000296387	21	19.039		0	0	10149	0.00042352	17	12247	0.000455364	19	17729	0.000510228	21		-0.514948	0.104592	0.268714	0.186653
GSU1650	-	cytochrome b/b6 complex, iron-sulfur cluster-binding subunit	1812014	1812433	0.419		529	1.26903e-05	2	4.77327		0	0	316	1.31867e-05	1	399	1.48355e-05	2	588	1.69222e-05	1		-0.0553621	0.169966	0.359832	0.264899
GSU1651	fbp	fructose-1,6-bisphosphatase	1812791	1813732	0.941		0	0	0	0		0	0	0	0	0	0	0	0	4	1.15117e-07	2		#DIV/0!	#DIV/0!	#DIV/0!	#DIV/0!
GSU1652	-	hypothetical protein	1813768	1814037	0.269		3107	7.45345e-05	4	14.8699		0	0	3140	0.000131033	3	3228	0.000120023	3	3931	0.000113131	6		-0.813948	-0.126622	-0.211928	-0.169275
GSU1653	-	sigma-54-dependent transcriptional response regulator	1814180	1815616	1.436		6055	0.000145255	12	8.35655	*	1	1	3478	0.000145138	8	4736	0.000176093	13	6142	0.000176763	15		0.00116378	0.278913	0.284391	0.281652
GSU1654	-	response receiver-modulated cyclic diguanylate phosphodiesterase	1815723	1816772	1.049		2265	5.43356e-05	10	9.53289		0	0	1706	7.11917e-05	9	2427	9.024e-05	7	2720	7.82797e-05	13		-0.389812	0.342058	0.13693	0.239494
GSU1655	-	response receiver sensor histidine kinase response regulator, PAS and GAF domain-containing	1816801	1819275	2.474		43957	0.00105449	39	15.7639		0	0	30312	0.00126493	41	37745	0.00140342	44	51412	0.0014796	45		-0.262501	0.149898	0.226157	0.188027
GSU1656	-	response receiver sensor diguanylate cyclase, PAS domain-containing	1819426	1820688	1.262		35675	0.000855815	32	25.3566		0	0	20436	0.000852798	26	22104	0.000821864	29	26192	0.000753788	30		0.00509534	-0.0533038	-0.178046	-0.115675
GSU1657	-	ComEC-like competence protein	1821014	1823404	2.39		19474	0.000467166	36	15.0628		0	0	13328	0.00055618	35	15042	0.000559287	36	23954	0.00068938	34		-0.251616	0.00803765	0.309747	0.158892
GSU1658	-	response receiver-modulated diguanylate cyclase	1823465	1824841	1.376		12956	0.000310804	17	12.3547		0	0	7260	0.000302961	16	3753	0.000139543	14	3603	0.000103692	16		0.0368737	-1.11842	-1.54683	-1.33263
GSU1659	hisS	histidyl-tRNA ligase	1824884	1826125	1.241		27	6.47709e-07	3	2.41741	*	38	1	0	0	0	0	0	0	4	1.15117e-07	2		#DIV/0!	#DIV/0!	#DIV/0!	#DIV/0!
GSU1660	acnB	bifunctional aconitate hydratase 2/2-methylisocitrate dehydratase	1826362	1828905	2.543		65	1.5593e-06	4	1.57295	*	793	1	1	4.17302e-08	1	27	1.00391e-06	4	22	6.33145e-07	6		5.22366	4.58839	3.92337	4.25588
GSU1661	-	hypothetical protein	1829012	1829641	0.629		7985	0.000191554	9	14.3084		0	0	4659	0.000194421	11	3794	0.000141067	10	4890	0.000140731	10		-0.0214332	-0.462799	-0.466245	-0.464522
GSU1662	-	hypothetical protein	1829741	1830658	0.917		11663	0.000279786	14	15.2672		0	0	7689	0.000320863	12	10196	0.000379105	13	11774	0.000338848	14		-0.197634	0.240637	0.0786772	0.159657
GSU1663	-	nucleoside phosphorylase	1830975	1831946	0.971		4019	9.64127e-05	9	9.2688	*	1	1	3259	0.000135999	9	3643	0.000135453	10	3953	0.000113765	9		-0.496298	-0.0058008	-0.257541	-0.131671
GSU1664	-	hypothetical protein	1832016	1832429	0.413		626	1.50173e-05	3	7.26392	*	221	1	583	2.43287e-05	1	612	2.27552e-05	3	486	1.39867e-05	1		-0.696038	-0.0964627	-0.798599	-0.447531
GSU1665	-	rhomboid-like membrane protein	1832431	1833381	0.95		14233	0.000341439	9	9.47368		0	0	9997	0.000417177	10	11999	0.000446143	13	10242	0.000294758	11		-0.289033	0.0968486	-0.501129	-0.20214
GSU1666	-	iron-sulfur cluster-binding oxidoreductase	1833515	1833745	0.23		4655	0.00011167	5	21.7391		0	0	2763	0.000115301	4	3898	0.000144934	5	4067	0.000117045	5		-0.0461596	0.33	0.02167	0.175835
GSU1667	-	hypothetical protein	1833749	1834057	0.308		12730	0.000305383	7	22.7273		0	0	7657	0.000319528	7	8320	0.000309352	9	16484	0.000474398	6		-0.065324	-0.0466942	0.570156	0.261731
GSU1668	-	hypothetical protein	1834073	1834333	0.26		1621	3.88865e-05	4	15.3846		0	0	871	3.6347e-05	4	1153	4.28705e-05	3	1320	3.79887e-05	3		0.0974342	0.238149	0.0637339	0.150942
GSU1669	-	hypothetical protein	1834575	1834766	0.191		5004	0.000120042	9	47.1204		0	0	4156	0.000173431	8	4759	0.000176948	10	5704	0.000164157	9		-0.530819	0.0289644	-0.0792811	-0.0251584
GSU1670	-	lipoprotein	1834766	1835122	0.356		1816	4.35644e-05	2	5.61798		0	0	1833	7.64914e-05	2	2008	7.46609e-05	2	1393	4.00896e-05	2		-0.812148	-0.034946	-0.932071	-0.483508
GSU1671	-	response receiver-modulated diguanylate cyclase	1835138	1836106	0.968		17718	0.000425041	16	16.5289		0	0	10172	0.000424479	16	12486	0.000464251	16	17832	0.000513193	18		0.00190714	0.12921	0.273806	0.201508
GSU1672	hprA	hydroxypyruvate reductase	1836269	1837252	0.983		12334	0.000295883	22	22.3805		0	0	10324	0.000430822	20	10516	0.000391003	20	15388	0.000442856	25		-0.542067	-0.139914	0.0397442	-0.0500851
GSU1673	-	hypothetical protein	1837308	1837454	0.146		6119	0.00014679	6	41.0959		0	0	4174	0.000174182	4	2738	0.000101804	5	2528	7.27541e-05	4		-0.24684	-0.774807	-1.25949	-1.01715
GSU1674	-	hypothetical protein	1837558	1837851	0.293		472	1.13229e-05	3	10.2389		0	0	578	2.412e-05	3	575	2.13795e-05	3	857	2.46639e-05	3		-1.09099	-0.174006	0.0321663	-0.0709199
GSU1676	-	hypothetical protein	1837968	1838432	0.464		4506	0.000108095	7	15.0862		0	0	5042	0.000210404	8	5816	0.000216249	8	5041	0.000145077	6		-0.960854	0.0395327	-0.536346	-0.248406
GSU1677	-	acyl-(acyl carrier protein) ligase, acyl carrier, [acyl-]glycerolphosphate acyltransferase fusion protein	1838601	1841075	2.474		20413	0.000489692	34	13.7429	*	57	1	14067	0.000587019	31	16164	0.000601005	32	24737	0.000711914	37		-0.261532	0.0339711	0.278296	0.156134
GSU1678	-	cation-translocating P-type ATPase	1841076	1843691	2.615		23099	0.000554127	36	13.7667	**	1627	5	16879	0.000704364	34	20742	0.000771223	43	26080	0.000750564	40		-0.346104	0.130827	0.091655	0.111241
GSU3534		hypothetical protein%3B fragment	1843693	1843755	0.062		0	0	0	0	**	3301	3	0	0	0	0	0	0	0	0	0		#DIV/0!	#DIV/0!	#DIV/0!	#DIV/0!
GSU3535		hypothetical protein%3B fragment	1843749	1843802	0.053		0	0	0	0		0	0	0	0	0	0	0	0	0	0	0		#DIV/0!	#DIV/0!	#DIV/0!	#DIV/0!
GSU1679	-	hypothetical protein	1843804	1845126	1.322		11088	0.000265992	18	13.6157	**	4269	5	6592	0.000275085	20	7855	0.000292062	19	11584	0.00033338	14		-0.0484942	0.0863966	0.277286	0.181841
GSU1680	-	hypothetical protein	1845165	1845596	0.431		707	1.69604e-05	5	11.6009		0	0	451	1.88203e-05	3	979	3.64009e-05	5	835	2.40307e-05	4		-0.150122	0.951683	0.352589	0.652136
GSU1681	-	BioD and DRTGG domain-containing protein	1845608	1846699	1.091		8052	0.000193161	14	12.8323		0	0	6155	0.000256849	14	5166	0.000192081	14	8021	0.000230839	13		-0.411117	-0.41921	-0.154036	-0.286623
GSU1682	-	lipoprotein	1846947	1847309	0.362		823	1.97431e-05	4	11.0497		0	0	641	2.67491e-05	3	646	2.40194e-05	3	1050	3.02183e-05	3		-0.438137	-0.155289	0.175934	0.0103225
GSU1683	-	hypothetical protein	1847306	1847755	0.449		2113	5.06892e-05	3	6.68151		0	0	1685	7.03154e-05	3	1919	7.13517e-05	3	3154	9.07699e-05	5		-0.472161	0.0211077	0.368375	0.194741
GSU1684	-	hypothetical protein	1847800	1849257	1.457		7238	0.000173634	16	10.9815	*	459	1	5062	0.000211238	13	7165	0.000266407	13	8577	0.00024684	17		-0.282822	0.334761	0.224706	0.279733
GSU1685	-	metal-dependent phosphohydrolase, HDc domain-containing	1849308	1849853	0.545		11035	0.000264721	6	11.0092	**	718	2	5319	0.000221963	7	6254	0.000232534	5	10824	0.000311507	5		0.254154	0.0671257	0.488947	0.278037
GSU1686	-	deoxycytidylate deaminase	1850020	1850484	0.464		0	0	0	0		0	0	0	0	0	1	3.71817e-08	1	1	2.87793e-08	1		#DIV/0!	#DIV/0!	#DIV/0!	#DIV/0!
GSU1687	nrdR	transcriptional regulator NrdR	1850481	1850933	0.452		2755	6.60903e-05	7	15.4867		0	0	2382	9.94013e-05	4	1815	6.74848e-05	5	4111	0.000118312	6		-0.588826	-0.558702	0.251257	-0.153723
GSU1688	ribD	2, 5-diamino-6-(5'-phosphoribosylamino)-4-(3H)-pyrimidinone deaminase and 5-amino-6-(5'-phosphoribosylamino)uracil reductase	1850953	1852062	1.109		95	2.27898e-06	4	3.60685		0	0	2	8.34604e-08	2	0	0	0	6	1.72676e-07	4		4.77115	#NUM!	1.0489	#NUM!
GSU1689	ribE	riboflavin synthase subunit alpha	1852047	1852700	0.653		0	0	0	0		0	0	0	0	0	0	0	0	0	0	0		#DIV/0!	#DIV/0!	#DIV/0!	#DIV/0!
GSU1690	ribA	3,4-dihydroxy-2-butanone-4-phosphate synthase and GTP cyclohydrolase II	1852740	1853942	1.202		0	0	0	0		0	0	0	0	0	0	0	0	3	8.63379e-08	2		#DIV/0!	#DIV/0!	#DIV/0!	#DIV/0!
GSU1691	ribH	6,7-dimethyl-8-ribityllumazine synthase	1853953	1854420	0.467		0	0	0	0		0	0	0	0	0	0	0	0	0	0	0		#DIV/0!	#DIV/0!	#DIV/0!	#DIV/0!
GSU1692	nusB	transcription antitermination factor NusB	1854420	1854836	0.416		1	2.39892e-08	1	2.40385		0	0	0	0	0	0	0	0	0	0	0		#DIV/0!	#DIV/0!	#DIV/0!	#DIV/0!
GSU1693	hom	homoserine dehydrogenase	1854876	1856186	1.31		10	2.39892e-07	1	0.763359	*	847	1	0	0	0	0	0	0	0	0	0		#DIV/0!	#DIV/0!	#DIV/0!	#DIV/0!
GSU1694	-	HAD superfamily hydrolase	1856244	1856918	0.674		4642	0.000111358	9	13.3531		0	0	4872	0.000203309	8	6247	0.000232274	11	6468	0.000186145	13		-0.868473	0.192151	-0.127254	0.0324485
GSU1695	thrC	threonine synthase	1856943	1858328	1.385		0	0	0	0		0	0	2	8.34604e-08	1	4	1.48727e-07	3	2	5.75586e-08	1		#NUM!	0.833502	-0.536059	0.148721
GSU1696	-	MoxR family ATPase	1858490	1859431	0.941		5215	0.000125104	8	8.50159		0	0	2408	0.000100486	7	4470	0.000166202	9	4554	0.000131061	12		0.316127	0.725941	0.383239	0.55459
GSU3536	-	hypothetical protein	1859428	1860297	0.869		12936	0.000310325	12	13.809	*	2555	1	8598	0.000358796	11	8898	0.000330843	11	17114	0.000492529	11		-0.209387	-0.117018	0.457045	0.170013
GSU1697	-	transglutaminase/protease-like membrane protein	1860284	1862218	1.934		17685	0.000424249	33	17.0631	**	523	2	13614	0.000568115	30	15037	0.000559101	32	19429	0.000559153	35		-0.42127	-0.0230727	-0.0229388	-0.0230058
GSU1698	-	hypothetical protein	1862326	1864179	1.853		13388	0.000321168	21	11.333	*	136	1	11174	0.000466293	20	9800	0.000364381	20	11022	0.000317206	19		-0.537911	-0.355791	-0.555819	-0.455805
GSU1699	-	hypothetical protein	1864186	1864899	0.713		1891	4.53636e-05	7	9.81767		0	0	1350	5.63358e-05	6	1655	6.15357e-05	8	2359	6.78904e-05	8		-0.312515	0.127373	0.269157	0.198265
GSU1700	maeB	bifunctional malic enzyme oxidoreductase/phosphotransacetylase	1865051	1867309	2.258		15566	0.000373416	28	12.4004		0	0	11391	0.000475349	27	11130	0.000413832	27	16909	0.000486629	31		-0.348201	-0.199939	0.0338375	-0.0830509
GSU1701	-	bis-adenosyl-polyphosphate hydrolase, FHIT domain-containing	1867599	1868087	0.488		3331	7.99081e-05	9	18.4426		0	0	1563	6.52243e-05	7	2237	8.31755e-05	8	3300	9.49717e-05	9		0.292932	0.350749	0.542089	0.446419
GSU1702	-	ROK domain transcriptional regulator/sugar kinase	1868084	1869040	0.956		9095	0.000218182	10	10.4603		0	0	4532	0.000189121	12	5757	0.000214055	9	5137	0.000147839	12		0.206221	0.178671	-0.355281	-0.0883052
GSU1703	pfk-1	6-phosphofructokinase	1869086	1870177	1.091		5771	0.000138442	14	12.8323		0	0	4122	0.000172012	13	4290	0.00015951	14	7333	0.000211039	18		-0.313228	-0.108865	0.295	0.0930671
GSU1704	mcp40H-1	GAF sensor methyl-accepting chemotaxis sensory transducer, class 40H	1870340	1872331	1.991		45582	0.00109348	23	11.552	**	652	2	19103	0.000797172	18	3652	0.000135788	14	6114	0.000175957	20		0.45596	-2.55354	-2.17967	-2.3666
GSU1705	panB	3-methyl-2-oxobutanoate hydroxymethyltransferase	1872577	1873380	0.803		2	4.79784e-08	2	2.49066		0	0	0	0	0	0	0	0	0	0	0		#DIV/0!	#DIV/0!	#DIV/0!	#DIV/0!
GSU1706	panC	pantoate--beta-alanine ligase	1873382	1874233	0.851		0	0	0	0		0	0	0	0	0	0	0	0	0	0	0		#DIV/0!	#DIV/0!	#DIV/0!	#DIV/0!
GSU1707	-	pyridoxal-5'-phosphate-dependent decarboxylase	1874289	1875947	1.658		0	0	0	0		0	0	1	4.17302e-08	1	3	1.11545e-07	1	2	5.75586e-08	2		#NUM!	1.41846	0.463941	0.941202
GSU1708	-	metal-dependent hydrolase, subgroup D	1876008	1877270	1.262		1	2.39892e-08	1	0.792393	*	193	1	3	1.25191e-07	2	1	3.71817e-08	1	39	1.12239e-06	3		-2.38367	-1.75146	3.16438	0.70646
GSU1709	smpB	SsrA-binding protein	1877349	1877810	0.461		57	1.36739e-06	3	6.50759	*	443	1	241	1.0057e-05	4	133	4.94517e-06	2	361	1.03893e-05	2		-2.8787	-1.02411	0.0469062	-0.4886
GSUR031	-	SsrA	1877824	1878179	0.355		1264	3.03224e-05	9	25.3521		0	0	1603	6.68935e-05	12	1223	4.54732e-05	9	1520	4.37446e-05	8		-1.14148	-0.556848	-0.612763	-0.584806
GSU1710	-	integrase family protein	1878264	1879934	1.67		35290	0.00084658	51	30.5389		0	0	22737	0.000948819	48	28551	0.00106157	49	35954	0.00103473	45		-0.164488	0.162001	0.125051	0.143526
GSU1711	-	integrative genetic element Gsu5, resolvase	1880599	1881171	0.572		2180	5.22965e-05	6	10.4895		0	0	1155	4.81984e-05	5	1434	5.33186e-05	7	2278	6.55593e-05	11		0.11773	0.145654	0.443815	0.294735
GSU1712	-	hypothetical protein	1881511	1881762	0.251		4098	9.83078e-05	8	31.8725		0	0	2858	0.000119265	6	4124	0.000153337	9	6116	0.000176014	7		-0.278791	0.36254	0.561523	0.462032
GSU1713	-	AntA/AntB antirepressor domain-containing protein	1881824	1882234	0.41		14984	0.000359454	14	34.1463	**	180	2	9986	0.000416718	11	12313	0.000457818	14	17260	0.000496731	13		-0.213261	0.135705	0.253394	0.19455
GSU1714		BRO family protein%3B N-terminal fragment	1882390	1882695	0.305		4456	0.000106896	10	32.7869		0	0	3411	0.000142342	9	4192	0.000155866	9	5041	0.000145077	12		-0.413151	0.130946	0.0274557	0.0792006
GSU1715	-	hypothetical protein	1882892	1883140	0.248		1603	3.84547e-05	6	24.1935		0	0	1709	7.13169e-05	7	1332	4.9526e-05	6	2502	7.20058e-05	6		-0.891083	-0.526057	0.0138699	-0.256093
GSU3538	-	hypothetical protein	1883384	1883563	0.179		29	6.95687e-07	1	5.58659		0	0	1	4.17302e-08	1	0	0	0	1	2.87793e-08	1		4.05928	#NUM!	-0.536059	#NUM!
GSU3539	-	hypothetical protein	1883789	1883968	0.179		3414	8.18992e-05	5	27.933		0	0	1594	6.65179e-05	4	3369	0.000125265	5	2760	7.94309e-05	4		0.300106	0.91317	0.255957	0.584564
GSU1716	apr	adenosine-5'-phosphosulfate reductase, glutathione-dependent	1884125	1884832	0.707		1	2.39892e-08	1	1.41443		0	0	2	8.34604e-08	2	0	0	0	2	5.75586e-08	1		-1.79871	#NUM!	-0.536059	#NUM!
GSU1717	cysD	sulfate adenylyltransferase subunit 2	1884867	1885670	0.803		0	0	0	0	*	1	1	0	0	0	2	7.43634e-08	1	7	2.01455e-07	2		#DIV/0!	#DIV/0!	#DIV/0!	#DIV/0!
GSU1718	cysN	sulfate adenylyltransferase, subunit 1	1885698	1887248	1.55		35	8.39623e-07	5	3.22581	*	366	1	4	1.66921e-07	3	2	7.43634e-08	2	3	8.63379e-08	3		2.33058	-1.1665	-0.951097	-1.0588
GSU1719	-	hypothetical protein	1887302	1887676	0.374		439	1.05313e-05	1	2.6738		0	0	745	3.1089e-05	2	302	1.12289e-05	1	967	2.78296e-05	1		-1.56172	-1.46919	-0.159784	-0.814487
GSU1720	queD	6-carboxy-5,6,7,8-tetrahydropterin synthase	1887853	1888221	0.368		1108	2.65801e-05	1	2.71739		0	0	772	3.22157e-05	2	748	2.78119e-05	2	614	1.76705e-05	1		-0.27742	-0.212061	-0.866422	-0.539241
GSU1721	queE	7-cyano-7-deazaguanine synthase	1888214	1888966	0.752		20	4.79784e-07	2	2.65957		0	0	39	1.62748e-06	1	38	1.4129e-06	1	122	3.51108e-06	1		-1.76218	-0.203973	1.10928	0.452651
GSU1722	-	creatinine amidohydrolase superfamily protein	1888989	1889708	0.719		1301	3.121e-05	6	8.34492		0	0	1146	4.78228e-05	6	1608	5.97882e-05	4	2145	6.17316e-05	5		-0.615691	0.322162	0.368311	0.345237
GSU1723	-	mechanosensitive ion channel family protein	1889761	1891398	1.637		15649	0.000375407	32	19.548	**	408	3	12347	0.000515243	27	13324	0.000495409	30	17599	0.000506487	34		-0.456795	-0.0566317	-0.0247265	-0.0406791
GSU1724	sbcD-2	DNA repair exonuclease SbcCD, D subunit	1891712	1892968	1.256		9592	0.000230105	14	11.1465		0	0	6140	0.000256223	17	7877	0.00029288	14	11672	0.000335912	16		-0.155112	0.192909	0.390682	0.291795
GSU1725	sbcC-2	DNA repair exonuclease SbcCD, C subunit	1892968	1895409	2.441		7869	0.000188771	18	7.37403	*	125	1	5913	0.000246751	12	3996	0.000148578	13	5589	0.000160848	15		-0.386415	-0.731832	-0.61736	-0.674596
GSU1726	-	hypothetical protein	1895662	1896279	0.617		5970	0.000143216	13	21.0697		0	0	3905	0.000162956	10	4806	0.000178695	12	6446	0.000185511	13		-0.186297	0.133016	0.187022	0.160019
GSU1727	-	TraR/DksA family zinc finger transcriptional regulator	1896476	1896868	0.392		4236	0.000101618	6	15.3061		0	0	1901	7.93291e-05	4	2311	8.59269e-05	4	2600	7.48262e-05	5		0.357239	0.11526	-0.0843064	0.015477
GSU1728	-	radical SAM domain-containing iron-sulfur cluster-binding oxidoreductase	1896892	1897902	1.01		6824	0.000163702	15	14.8515	*	1	1	8187	0.000341645	14	8061	0.000299722	17	8197	0.000235904	19		-1.06142	-0.188875	-0.534298	-0.361586
GSU1729	paaK-1	phenylacetate--coenzyme A ligase	1897909	1899210	1.301		10853	0.000260355	16	12.2982	*	1	1	7651	0.000319278	14	7999	0.000297416	16	11493	0.000330761	15		-0.294332	-0.102327	0.0509757	-0.0256757
GSU1730	livF	branched-chain amino acid ABC transporter ATP-binding protein	1899215	1899958	0.743		5517	0.000132349	11	14.8048		0	0	4125	0.000172137	9	4686	0.000174233	10	6963	0.00020039	11		-0.379215	0.0174644	0.219255	0.11836
GSU1731	livG	branched-chain amino acid ABC transporter ATP-binding protein	1899975	1900727	0.752		2102	5.04253e-05	5	6.64894		0	0	1419	5.92151e-05	6	1790	6.65553e-05	5	2391	6.88113e-05	5		-0.231817	0.168587	0.21668	0.192633
GSU1732	livM	branched-chain amino acid ABC transporter membrane protein	1900720	1901700	0.98		13490	0.000323615	20	20.4082	*	48	1	7536	0.000314479	16	8756	0.000325563	18	11523	0.000331624	18		0.0413142	0.0499745	0.076586	0.0632803
GSU1733	livH	branched-chain amino acid ABC transporter membrane protein	1901721	1902605	0.884		8704	0.000208802	13	14.7059		0	0	6821	0.000284642	11	7431	0.000276297	12	9504	0.000273519	13		-0.44701	-0.0429253	-0.0575079	-0.0502166
GSU1734	livK-1	branched-chain amino acid ABC transporter substrate-binding protein	1902693	1903835	1.142		7058	0.000169316	9	7.88091	*	1	1	6736	0.000281095	8	6776	0.000251943	12	9371	0.000269691	11		-0.731338	-0.157957	-0.0597486	-0.108853
GSU1735	livK-2	branched-chain amino acid ABC transporter substrate-binding protein	1903854	1904990	1.136		3987	9.5645e-05	12	10.5634	**	1769	2	2781	0.000116052	9	3300	0.0001227	13	3686	0.000106081	9		-0.279005	0.0803638	-0.129607	-0.0246216
GSU1736	-	ACT domain-containing protein	1905012	1905443	0.431		9641	0.00023128	8	18.5615		0	0	7213	0.000301	8	7481	0.000278156	5	9983	0.000287304	8		-0.380122	-0.113867	-0.0671855	-0.0905261
GSU1737	paaK-2	phenylacetate--coenzyme A ligase	1905485	1906792	1.307		5325	0.000127743	13	9.94644	*	714	1	4886	0.000203894	13	4606	0.000171259	11	8141	0.000234292	19		-0.674578	-0.251638	0.200493	-0.0255726
GSU1738	iorB-1	indolepyruvate oxidoreductase subunit beta	1906808	1907386	0.578		360	8.63612e-06	4	6.92042		0	0	207	8.63815e-06	3	149	5.54007e-06	2	142	4.08666e-06	1		-0.000339113	-0.640817	-1.0798	-0.860308
GSU1739	iorA-1	indolepyruvate:ferredoxin oxidoreductase subunit alpha	1907383	1909140	1.757		12150	0.000291469	16	9.10643	**	896	2	10438	0.00043558	15	9537	0.000354602	17	11245	0.000323623	17		-0.579594	-0.296736	-0.428621	-0.362679
GSU1740	-	cytochrome c, 1 heme-binding site	1909360	1909683	0.323		5889	0.000141273	7	21.6718		0	0	4123	0.000172054	7	4535	0.000168619	8	5925	0.000170517	6		-0.284377	-0.0290904	-0.0129388	-0.0210146
GSU1741	gppA-1	pppGpp 5'-phosphohydrolase and exopolyphosphatase	1909685	1910608	0.923		1903	4.56515e-05	9	9.75081		0	0	1922	8.02054e-05	8	1810	6.72989e-05	9	3471	9.9893e-05	7		-0.813038	-0.253117	0.316684	0.0317832
GSU1742	-	sodium/phosphate symporter	1910608	1912239	1.631		4381	0.000105097	12	7.35745	**	2	2	3184	0.000132869	11	3232	0.000120171	13	4968	0.000142976	10		-0.338285	-0.144912	0.105765	-0.0195731
GSU1743	-	lipoprotein	1912257	1912898	0.641		8145	0.000195392	23	35.8814		0	0	5396	0.000225176	17	5711	0.000212345	21	9419	0.000271072	20		-0.204681	-0.0846454	0.267624	0.0914893
GSU1744	-	hypothetical protein	1913008	1913451	0.443		11349	0.000272254	9	20.316	*	119	1	7848	0.000327499	8	7991	0.000297119	8	13424	0.000386333	10		-0.266537	-0.140447	0.238358	0.0489554
GSU1745	-	peptidoglycan-binding protein, OmpA family	1913456	1915030	1.574		12033	0.000288662	24	15.2478		0	0	9180	0.000383083	30	6298	0.00023417	23	8083	0.000232623	25		-0.408275	-0.710099	-0.719663	-0.714881
GSU1746	ihfB-1	integration host factor subunit beta	1915103	1915381	0.278		880	2.11105e-05	8	28.777		0	0	1216	5.07439e-05	7	1974	7.33967e-05	8	2442	7.02791e-05	7		-1.26527	0.53248	0.469861	0.50117
GSU3540	-	hypothetical protein	1915503	1916528	1.025		2464	5.91094e-05	9	8.78049		0	0	1864	7.77851e-05	6	1626	6.04575e-05	7	2115	6.08682e-05	9		-0.396105	-0.363573	-0.353804	-0.358688
GSU1748	-	TrmA family RNA methyltransferase	1916620	1917936	1.316		7737	0.000185605	11	8.35866		0	0	6044	0.000252217	11	6522	0.000242499	12	7861	0.000226234	11		-0.442435	-0.0566877	-0.15685	-0.106769
GSU1749	-	hypothetical protein	1917929	1918327	0.398		6539	0.000156866	9	22.6131	*	1	1	3618	0.00015098	8	3612	0.0001343	9	6246	0.000179756	9		0.0551724	-0.168893	0.251681	0.0413939
GSU1750	infA	translation initiation factor IF-1	1918609	1918827	0.218		0	0	0	0		0	0	0	0	0	0	0	0	0	0	0		#DIV/0!	#DIV/0!	#DIV/0!	#DIV/0!
GSU1752	efp-2	elongation factor P	1919115	1919678	0.563		7971	0.000191218	3	5.3286		0	0	1186	4.9492e-05	2	252	9.36979e-06	1	275	7.91431e-06	2		1.94995	-2.40111	-2.64466	-2.52288
GSU1753	genX	translation elongation factor P-lysine lysyltransferase	1919684	1920607	0.923		42607	0.00102211	8	8.66739	*	43	1	4034	0.00016834	4	345	1.28277e-05	3	1329	3.82477e-05	3		2.6021	-3.71404	-2.13793	-2.92599
GSU1754	yjeK	translation elongation factor P-lysyl-lysine 2,3-aminomutase	1920588	1921649	1.061		123499	0.00296264	27	25.4477		0	0	18811	0.000784987	17	3007	0.000111805	10	4086	0.000117592	12		1.91615	-2.81168	-2.73887	-2.77528
GSU1755	pyrD	dihydroorotate dehydrogenase 1B	1921733	1922650	0.917		1	2.39892e-08	1	1.09051	*	1	1	0	0	0	0	0	0	3	8.63379e-08	3		#DIV/0!	#DIV/0!	#DIV/0!	#DIV/0!
GSU1756	pyrK	dihydroorotate dehydrogenase, electron transfer subunit	1922673	1923488	0.815		2	4.79784e-08	2	2.45399		0	0	0	0	0	7	2.60272e-07	3	1	2.87793e-08	1		#DIV/0!	#DIV/0!	#DIV/0!	#DIV/0!
GSU1757	rimI	ribosomal protein S18 alanine N-acetyltransferase	1923478	1923960	0.482		1159	2.78035e-05	5	10.3734	*	969	1	1065	4.44427e-05	7	1462	5.43597e-05	7	1913	5.50548e-05	7		-0.676678	0.290591	0.308924	0.299758
GSU1758	purM	phosphoribosylaminoimidazole synthetase	1924094	1925140	1.046		477	1.14429e-05	2	1.91205		0	0	679	2.83348e-05	2	481	1.78844e-05	2	546	1.57135e-05	1		-1.30813	-0.663873	-0.85057	-0.757222
GSU1759	purN	phosphoribosylglycinamide formyltransferase, folate-dependent	1925168	1925788	0.62		0	0	0	0		0	0	0	0	0	0	0	0	0	0	0		#DIV/0!	#DIV/0!	#DIV/0!	#DIV/0!
GSU1760	ppcE	cytochrome c	1925835	1926107	0.272		1626	3.90065e-05	4	14.7059		0	0	1317	5.49587e-05	3	1113	4.13832e-05	4	1994	5.73859e-05	3		-0.494633	-0.4093	0.0623506	-0.173475
GSU1761	pgcA	lipoprotein cytochrome c	1926516	1928051	1.535		3292	7.89725e-05	15	9.77199	**	1435	7	2048	8.54634e-05	9	4268	0.000158692	13	4220	0.000121449	12		-0.113957	0.892846	0.506968	0.699907
GSU1762	-	lipoprotein	1928120	1929409	1.289		13285	0.000318697	22	17.0675	*	331	1	8087	0.000337472	17	11525	0.000428519	18	13775	0.000396435	20		-0.0825835	0.344592	0.232316	0.288454
GSU1763	-	DnaJ-like protein	1929406	1929696	0.29		1512	3.62717e-05	5	17.2414		0	0	1092	4.55694e-05	4	1549	5.75945e-05	5	2466	7.09698e-05	4		-0.32922	0.337866	0.63914	0.488503
GSU1764	dxs-2	1-deoxy-D-xylulose-5-phosphate synthase	1929775	1931655	1.88		3733	8.95518e-05	13	6.91489		0	0	2582	0.000107747	15	3617	0.000134486	14	4373	0.000125852	19		-0.266859	0.319806	0.224075	0.271941
GSU1765	-	trans-isoprenyl diphosphate synthase	1931655	1932548	0.893		15	3.59838e-07	2	2.23964		0	0	19	7.92874e-07	2	1	3.71817e-08	1	3	8.63379e-08	1		-1.13974	-4.41443	-3.19902	-3.80673
GSU1766	xseB	exodeoxyribonuclease VII small subunit	1932592	1932822	0.23		58	1.39137e-06	1	4.34783		0	0	99	4.13129e-06	1	103	3.82972e-06	1	67	1.92821e-06	1		-1.57008	-0.109355	-1.09933	-0.604341
GSU1767	xseA	exodeoxyribonuclease VII large subunit	1932889	1934232	1.343		3454	8.28588e-05	14	10.4244		0	0	2942	0.00012277	9	3540	0.000131623	12	4189	0.000120557	13		-0.567234	0.100454	-0.0262508	0.0371014
GSU1768	-	ParA family protein	1934331	1935731	1.4		21398	0.000513321	17	12.1429		0	0	9782	0.000408205	18	6321	0.000235026	18	9463	0.000272339	20		0.330569	-0.796475	-0.583891	-0.690183
GSU1769	yibQ	hypothetical protein	1935740	1936684	0.944		3327	7.98121e-05	10	10.5932	*	447	1	2579	0.000107622	10	2669	9.9238e-05	14	4258	0.000122542	12		-0.431295	-0.117011	0.187305	0.0351469
GSU1770	-	hypothetical protein	1936819	1938177	1.358		6464	0.000155066	15	11.0457		0	0	5333	0.000222547	18	6558	0.000243838	18	9143	0.000263129	18		-0.521225	0.13181	0.241661	0.186735
GSU1771	-	DNA/RNA-binding protein	1938558	1939205	0.647		10403	0.00024956	15	23.1839	**	4838	5	7457	0.000311182	17	9066	0.000337089	15	11051	0.00031804	19		-0.318373	0.115372	0.0314502	0.0734113
GSU1772	ctpA-2	periplasmic carboxy-terminal processing protease lipoprotein	1940985	1942316	1.331		3575	8.57615e-05	18	13.5237		0	0	4904	0.000204645	17	1267	4.71092e-05	14	2438	7.0164e-05	14		-1.25472	-2.11904	-1.54432	-1.83168
GSU1773	-	zinc metalloendopeptidase M23 domain-containing protein	1942343	1943518	1.175		0	0	0	0		0	0	14	5.84223e-07	1	0	0	0	0	0	0		#NUM!	#NUM!	#NUM!	#NUM!
GSU1774	ftsX	cell division ABC transporter membrane protein FtsX	1943515	1944465	0.95		3	7.19677e-08	3	3.15789		0	0	3	1.25191e-07	3	2	7.43634e-08	1	142	4.08666e-06	4		-0.798705	-0.751461	5.02873	2.13863
GSU1775	ftsE	cell division ATP-binding protein FtsE	1944443	1945123	0.68		0	0	0	0		0	0	0	0	0	0	0	0	0	0	0		#DIV/0!	#DIV/0!	#DIV/0!	#DIV/0!
GSU1776	oxpG	type II secretion system pseudopilin OxpG	1945178	1945591	0.413		1735	4.16213e-05	9	21.7918		0	0	1718	7.16925e-05	11	1630	6.06062e-05	13	2881	8.29132e-05	12		-0.7845	-0.242357	0.20978	-0.0162882
GSU1777	pulG	type II secretion system pseudopilin PulG	1945598	1946101	0.503		1037	2.48768e-05	8	15.9046		0	0	948	3.95602e-05	5	869	3.23109e-05	5	1517	4.36582e-05	7		-0.669248	-0.292029	0.142203	-0.0749133
GSU1778	pulQ	type II secretion system secretin lipoprotein PulQ	1946118	1948586	2.468		5298	0.000127095	30	12.1556	*	5	1	7930	0.00033092	36	6356	0.000236327	28	7401	0.000212996	30		-1.38058	-0.4857	-0.63566	-0.56068
GSU1779	pulP	type II secretion system protein PulP	1948615	1949235	0.62		1405	3.37049e-05	9	14.5161		0	0	1783	7.44049e-05	10	1152	4.28333e-05	7	1836	5.28388e-05	8		-1.14244	-0.796664	-0.4938	-0.645232
GSU1780	pulO	type II secretion system protein PulO	1949235	1949780	0.545		4933	0.000118339	12	22.0183	**	181	2	6215	0.000259353	13	4088	0.000151999	12	7970	0.000229371	13		-1.13199	-0.770858	-0.177234	-0.474046
GSU1781	pulN	type II secretion system protein PulN	1949777	1950316	0.539		1707	4.09496e-05	6	11.1317		0	0	2398	0.000100069	7	2301	8.55551e-05	7	3457	9.94901e-05	7		-1.28907	-0.226069	-0.00837051	-0.11722
GSU1782	pulM	type II secretion system ATPase PulM	1950316	1951239	0.923		2427	5.82218e-05	13	14.0845		0	0	3180	0.000132702	11	2551	9.48505e-05	9	2570	7.39628e-05	11		-1.18856	-0.484462	-0.843318	-0.66389
GSU1783	pulE	type II secretion system ATPase PulE	1951242	1952966	1.724		5651	0.000135563	19	11.0209	*	1	1	4315	0.000180066	15	3688	0.000137126	18	5703	0.000164128	19		-0.40956	-0.39302	-0.133699	-0.26336
GSU1784	pulF	type II secretion system inner membrane protein PulF	1953012	1954220	1.208		3665	8.79205e-05	18	14.9007	*	162	1	4575	0.000190916	17	4736	0.000176093	19	6357	0.00018295	19		-1.11866	-0.116601	-0.0614851	-0.0890431
[truncated: 1,720 more rows]
