# Supplementary material for: Genome Scale Mutational Analysis of Geobacter sulfurreducens Reveals Distinct Molecular Mechanisms for Respiration and Sensing of Poised Electrodes versus Fe(III) Oxides
Source: J Bacteriol. 2017 Sep 5;199(19):e00340-17. doi: 10.1128/JB.00340-17 (PMC5585712; doi:10.1128/JB.00340-17)
Supplement: Supplemental material [file JB.00340-17_zjb999094518sd3.xlsx]

## Sheet: Sheet1
Table S3	Comparison of essential genes predicted in this study vs. the in silico model published as Table "S4" in Mahadevan R, Bond DR, Butler JE, Esteve-Nuñez A, Coppi MV, Palsson BO, Schilling CH, Lovley DR. 2006. Characterization of metabolism in the Fe(III)-reducing organism Geobacter sulfurreducens by constraint-based modeling. Appl Environ Microbiol 72:1558–1568.
	genes were interpreted as essential in the Mahadevan, R., et. al 2006 study when it had a 0 normalized growth rate
Predicted essential by in silico, but measured by TnSeq to be non-essential.
locus tag	gene symbol	description	fumarate outgrowth sites/kb	reads	genes with *one, or **more than one insertion site that can be mapped to another location in the chromosome
GSU0458	fabZ-1	(3R)-hydroxyacyl-(acyl carrier protein) dehydratase	15.4242	1244	*
GSU0486	tdcB	threonine dehydratase	6.62252	8250
GSU0490	ato-1	succinyl:acetate coenzyme A transferase	13.1661	19510	**
GSU0611	purE-1	5-carboxyamino-1-(5-phosphoribosyl)imidazole carboxymutase	13.7525	2748
GSU0818	-	aldehyde dehydrogenase family 11 protein	9.23077	9602	*
GSU0859	galU	glucose-1-phosphate uridylyltransferase	6.90449	1535	*
GSU0994	fumB	fumarate hydratase	4.30769	349	**
GSU1245	-	ketose-1,6-bisphosphate aldolase, class II	8.22669	3959
GSU1402	accA	acetyl-CoA carboxylase carboxyltransferase subunit alpha	5.21376	10038
GSU1953	asnB	asparagine synthetase	23.9782	10760
GSU2084	gmhB	D-glycero-D-mannoheptose-1,7-bisphosphate phosphatase	10.4348	7595
GSU2157	-	hypothetical protein	17.3267	7031
GSU2351	-	cation-translocating P-type ATPase	9.20952	19854
GSU2379	trpB2	tryptophan synthase subunit beta	9.5941	5199	**
GSU3408	ltaE	L-threonine aldolase	7.58294	14123	*
Predicted to be non-essential in silico, but measured by TnSeq as essential
locus tag	gene symbol	description	fumarate outgrowth sites/kb	reads	genes with *one, or **more than one insertion site that can be mapped to another location in the chromosome
GSU0006	gpsA	NAD(P)H-dependent glycerol-3-phosphate dehydrogenase	0	0
GSU0012	hemY	protoporphyrinogen oxidase	0.709723	48	**
GSU0021	nadA	quinolinate synthetase	1.09409	1
GSU0097	por	pyruvate:ferredoxin/flavodoxin oxidoreductase	0.557569	16	**
GSU0115	pdxA	4-hydroxythreonine-4-phosphate dehydrogenase	0	0
GSU0135	hemB	delta-aminolevulinic acid dehydratase	1.02354	52
GSU0142	pgpA	phosphatidylglycerophosphatase A	4.42478	2
GSU0337	hemL	glutamate-1-semialdehyde aminotransferase	0.779423	1	**
GSU0338	nuoA-1	NADH dehydrogenase I subunit A	2.80899	1
GSU0339	nuoB	NADH dehydrogenase I subunit B	1.95312	32
GSU0340	nuoC	NADH dehydrogenase I subunit C	4.09836	88
GSU0341	nuoD	NADH dehydrogenase I subunit D	1.70648	5
GSU0342	nuoE-1	NADH dehydrogenase I subunit E	3.83877	2
GSU0343	nuoF-1	NADH dehydrogenase I subunit F	0.56338	1
GSU0344	nuoG-1	NADH dehydrogenase I subunit G	0.806452	81	*
GSU0345	nuoH-1	NADH dehydrogenase I subunit H	1.91205	741
GSU0346	nuoI-1	NADH dehydrogenase I subunit I	5.02513	203
GSU0347	nuoJ-1	NADH dehydrogenase I subunit J	1.98807	1
GSU0348	nuoK-1	NADH dehydrogenase I subunit K	0	0
GSU0349	nuoL-1	NADH dehydrogenase I subunit L	2	270	*
GSU0350	nuoM-1	NADH dehydrogenase I subunit M	0.637755	1
GSU0351	nuoN-1	NADH dehydrogenase I subunit N	2.06327	4
GSU0387	uppP	undecaprenyl pyrophosphate phosphatase	1.23609	3	*
GSU0389	-	phosphate/sulfate transporter family membrane protein	0.999001	1248
GSU0439	-	prenyltransferase	2.23214	4431
GSU0440	-	menaquinone biosynthesis decarboxylase	0	0	*
GSU0453	mqnB	futalosine hydrolase	0	0
GSU0509	sfrA	NADPH oxidoreductase subunit alpha	1.97316	8
GSU0510	sfrB	NADPH oxidoreductase subunit beta	2.4777	73
GSU0513	-	dephospho-coenzyme A kinase	1.68634	1
GSU0535	cysK	cysteine synthase A	0	0
GSU0580	ppdK	pyruvate phosphate dikinase	0	0
GSU0587	tenI	carboxythiazole phosphate tautomerase	1.56006	2691
GSU0604	thiC-1	phosphomethylpyrimidine synthase ThiC	2.29008	5
GSU0605	thiE/thiD	4-amino-5-hydroxymethyl-2-methylpyrimidine- phosphate kinase and thiamin monophosphate synthase	1.3587	41
GSU0652	nadE	NAD synthetase	0	0	*
GSU0660	ispE	4-diphosphocytidyl-2-C-methyl-D-erythritol kinase	0	0
GSU0686	dxs-1	1-deoxy-D-xylulose-5-phosphate synthase	0.522739	3	*
GSU0692	-	carbohydrate kinase, PfkB family	1.09409	731	*
GSU0696	-	short-chain dehydrogenase	3.95778	1194
GSU0731	lpxC	UDP-3-O-[3-hydroxymyristoyl] N-acetylglucosamine deacetylase	2.41838	2
GSU0734	ehrA-2	Ech-hydrogenase-related complex, NuoL-like integral membrane lipoprotein subunit	1.99402	1082	*
GSU0740	ehrB	Ech-hydrogenase-related complex, NuoH-like integral membrane subunit	2.20264	94	*
GSU0741	ehrC	Ech-hydrogenase-related complex, HyfE-like integral membrane subunit	0	0
GSU0742	ehrD	Ech-hydrogenase-related complex, HyfF-like integral membrane subunit	1.39276	37	*
GSU0743	ehrL	Ech-hydrogenase-related complex large subunit	0.659196	55	*
GSU0745	ehrS	Ech-hydrogenase-related complex small subunit	0	0
GSU0944	metC-1	cystathionine gamma-synthase/beta-lyase	2.64784	4
GSU0945	metC-2	cystathionine gamma-synthase/beta-lyase	0.880282	1	**
GSU0999	lpxA-2	UDP-N-acetylglucosamine acyltransferase	3.70828	67
GSU1061	-	aspartate aminotransferase	3.34448	29
GSU1068	aplA	sodium/solute symporter family protein	3.55872	3470	**
GSU1070	aplB	sodium/solute symporter family protein	3.04569	5657	**
GSU1124	coaBC	phosphopantothenylcysteine decarboxylase and phosphopantothenate--cysteine ligase	2.50209	40
GSU1136	-	5-formyltetrahydrofolate cyclo-ligase	3.5524	586
GSU1198	serA	D-3-phosphoglycerate dehydrogenase	1.84275	614
GSU1219	gltX	glutamyl-tRNA ligase	2.14286	8
GSU1243	coaD	phosphopantetheine adenylyltransferase	2.02429	1
GSU1315	lpdA-4	mercuric reductase	1.97759	984
GSU1317	ispB	octaprenyl diphosphate synthase	3.09917	11
GSU1346	cysP	sulfate ABC transporter substrate-binding protein	0.987167	1	*
GSU1347	cysU	sulfate ABC transporter membrane protein CysU	1.20048	1
GSU1348	cysW	sulfate ABC transporter membrane protein CysW	1.20482	1
GSU1349	cysA	sulfate ABC transporter ATP-binding protein	2.9098	9	*
GSU1451	-	glyoxalate/3-oxopropanoate/4-oxobutanoate reductase-like protein	6.92841	228
GSU1468	korA	2-oxoglutarate ferredoxin oxidoreductase subunit alpha	0	0
GSU1469	korB	2-oxoglutarate ferredoxin oxidoreductase subunit beta	0	0	*
GSU1470	korC	2-oxoglutarate:ferredoxin oxidoreductase subunit gamma	0	0
GSU1487	ribF	riboflavin kinase and FAD synthetase	2.06612	2	*
GSU1577	cobA	cob(I)yrinate a,c-diamide adenosyltransferase	1.88679	1	*
GSU1582	bioA	lysine--8-amino-7-oxononanoate aminotransferase	1.46951	224
GSU1583	bioD	dethiobiotin synthetase	0	0
GSU1584	bioB	biotin synthase	0	0
GSU1602	fabD-2	malonyl-CoA--acyl carrier protein transacylase	0	0	**
GSU1603	fabG-2	3-oxoacyl-ACP reductase	1.35135	1
GSU1605	fabF-2	3-oxoacyl-(acyl carrier protein) synthase II	2.43506	4
GSU1607	glyA	serine hydroxymethyltransferase	0	0
GSU1660	acnB	bifunctional aconitate hydratase 2/2-methylisocitrate dehydratase	1.57295	65	*
GSU1688	ribD	2, 5-diamino-6-(5'-phosphoribosylamino)-4-(3H)-pyrimidinone deaminase and 5-amino-6-(5'-phosphoribosylamino)uracil reductase	3.60685	95
GSU1689	ribE	riboflavin synthase subunit alpha	0	0
GSU1690	ribA	3,4-dihydroxy-2-butanone-4-phosphate synthase and GTP cyclohydrolase II	0	0
GSU1691	ribH	6,7-dimethyl-8-ribityllumazine synthase	0	0
GSU1705	panB	3-methyl-2-oxobutanoate hydroxymethyltransferase	2.49066	2
GSU1706	panC	pantoate--beta-alanine ligase	0	0
GSU1707	-	pyridoxal-5'-phosphate-dependent decarboxylase	0	0
GSU1720	queD	6-carboxy-5,6,7,8-tetrahydropterin synthase	2.71739	1108
GSU1765	-	trans-isoprenyl diphosphate synthase	2.23964	15
GSU1808	folP	dihydropteroate synthase	2.19539	2
GSU1825	pgsA	CDP-diacylglycerol--glycerol-3-phosphate 3-phosphatidyltransferase	0	0
GSU1827	nadB	L-aspartate oxidase	1.88088	15
GSU1835	glnA	glutamine synthetase, type I	0	0	*
GSU1875	ahcY	S-adenosyl-L-homocysteine hydrolase	1.40154	3
GSU1880	metK-1	S-adenosylmethionine synthetase	0	0
GSU1894	kdsA	2-dehydro-3-deoxyphosphooctonate aldolase	1.22249	1
GSU1896	kdsB	3-deoxy-manno-octulosonate cytidylyltransferase	0	0
GSU1897	-	nucleoside phosphorylase	0	0
GSU1906	leuA	2-isopropylmalate synthase	3.90117	3102
GSU1907	pssA	CDP-diacylglycerol--serine O-phosphatidyltransferase	2.56739	1246
GSU1915	dxr	1-deoxy-D-xylulose 5-phosphate reductoisomerase	0.862069	1
GSU1916	cdsA	phosphatidate cytidylyltransferase	2.40964	462
GSU1917	uppS	undecaprenyl pyrophosphate synthase	1.35135	172
GSU1936	nadC	quinolinate phosphoribosyltransferase, decarboxylating	1.20482	1
GSU2052	iorB-2	indolepyruvate oxidoreductase subunit B	3.64964	2073
GSU2061	argA	acetyltransferase	0	0
GSU2072	-	[acyl-]glycerolphosphate acyltransferase	3.06279	197	*
GSU2097	cooC	carbon monoxide dehydrogenase accessory protein CooC	2.2779	1522
GSU2227	-	radical SAM domain-containing iron-sulfur cluster-binding oxidoreductase	1.94553	2
GSU2229	tmk-1	thymidylate kinase	1.56006	1
GSU2236	relA	GTP/GDP 3'-pyrophosphokinase and (p)ppGpp 3'-pyrophosphohydrolase	2.32558	395
GSU2258	lpxK	tetraacyldisaccharide-1-phosphate 4'-kinase	1.88501	2
GSU2261	lpxB	lipid-A-disaccharide synthase	0.866551	1
GSU2264	lpxA-1	UDP-N-acetylglucosamine acyltransferase	1.2987	1
GSU2266	lpxD	UDP-3-O-[3-hydroxymyristoyl] glucosamine N-acyltransferase	0.958773	1
GSU2281		apolipoprotein N-acyltransferase%3B N-terminal fragment	0.687758	1
GSU2291	aroF	phospho-2-dehydro-3-deoxyheptonate aldolase	0.937207	73	*
GSU2303	-	sodium/proton antiporter family protein	0	0
GSU2336	otsB	trehalose-6-phosphatase	0	0
GSU2343	mrpB	sodium/proton antiporter complex Mrp, protein B	4.914	226
GSU2368	folC	folylpolyglutamate synthetase	1.56986	248
GSU2452	copA	copper-translocating P-type ATPase	3.76097	2003	**
GSU2537	speA	arginine decarboxylase	1.04877	3	**
GSU2572	cysE-1	serine O-acetyltransferase	1.4771	112
GSU2605	cmk	cytidylate kinase	0	0	*
GSU2608	pheA	chorismate mutase and prephenate dehydratase	0	0	**
GSU2629	bioF	8-amino-7-oxononanoate synthase	1.70213	3
GSU2656	bkdF	branched-chain alpha-keto acid dehydrogenase E2 subunit	3.39559	1034	*
GSU2706	pta	phosphate acetyltransferase	0.999001	3
GSU2707	ackA	acetate kinase A/propionate kinase 2	0.790514	1
GSU2761	glpA	glycerol-3-phosphate dehydrogenase	3.86349	593
GSU2919	tklA	transketolase, A protein	1.20048	3	*
GSU2951	-	ABC transporter ATP-binding protein	1.53022	51
GSU2974	metF-2	bifunctional homocysteine S-methyltransferase/5,10-methylenetetrahydrofolate reductase	1.10072	53
GSU2975	-	manganese-dependent inorganic pyrophosphatase	3.02663	1043
GSU2979	folK	2-amino-4-hydroxy-6- hydroxymethyldihydropteridine pyrophosphokinase	2.03666	3
GSU2989	cobD	L-threonine-0-3-phosphate decarboxylase	0	0
GSU2990	cbiB	adenosylcobinamide-phosphate synthase	1.0395	1
GSU2992	cbiH/cbiP	cobalt-precorrin-3 C17-methyltransferase and adenosylcobyric acid synthase	1.67364	1075
GSU2993	cbiG	cobalt-precorrin-5A hydrolase	1.89573	3
GSU2994	cbiF	cobalt-precorrin-4 C11-methyltransferase	5.03778	5
GSU2995	cbiL	cobalt-sirohydrochlorin C20-methyltransferase	0	0
GSU2996	cbiET	cobalt-precorrin-6B C5,C15-methyltransferase and C12-decarboxylase	0.821693	14
GSU2999	cbiC	cobalt-precorrin-8X methylmutase	0	0
GSU3002	cbiQ	cobalt ABC transporter membrane protein CbiQ	0	0
GSU3005	thiC-2	phosphomethylpyrimidine synthase ThiC	1.53022	2	*
GSU3006	cbiA	cobyrinic acid a,c-diamide synthase	1.43472	4
GSU3008	cobS	cobalamin-5'-phosphate synthase	4.05405	247
GSU3009	cobT	nicotinate-nucleotide--dimethylbenzimidazole phosphoribosyltransferase	0.94518	25
GSU3010	cobU	adenosylcobinamide kinase and adenosylcobinamide phosphate guanylyltransferase	1.9305	187	*
GSU3066	ddl	D-alanine--D-alanine ligase	0	0
GSU3068	murC	UDP-N-acetylmuramate--L-alanine ligase	1.44092	14
GSU3069	murG	undecaprenyldiphospho-muramoylpentapeptide beta-N-acetylglucosaminyltransferase	0.914077	1	*
GSU3071	murD	UDP-N-acetylmuramylalanine--D-glutamate ligase	4.41826	17
GSU3072	mraY	phospho-N-acetylmuramoyl-pentapeptide- transferase	0.929368	1
GSU3073	murF	UDP-N-acetylmuramylalanyl-D-glutamyl-2, 6-diaminopimelate--D-alanyl-D-alanine ligase	1.41643	30
GSU3074	murE	UDP-N-acetylmuramoylalanyl-D-glutamate--2, 6-diaminopimelate ligase	2.61609	77
GSU3094	hisE	phosphoribosyl-ATP pyrophosphatase	0	0
GSU3099	hisC	histidinol-phosphate aminotransferase	2.85171	3
GSU3101	hisGS	ATP phosphoribosyltransferase catalytic subunit	3.1348	859
GSU3116	-	[acyl-]glycerolphosphate acyltransferase	2.84091	1240
GSU3194	thiL	thiamin monophosphate kinase	5.07099	17
GSU3207	gpmI	phosphoglyceromutase	0.648929	2
GSU3210	nadD	nicotinate/nicotinamide mononucleotide adenylyltransferase	1.53846	1	*
GSU3260	-	aspartate/glutamate/phosphoserine/alanine/cystea te aminotransferase	0	0	*
GSU3282	cysG	precorrin-2 dehydrogenase and sirohydrochlorin ferrochelatase	2.96736	83
GSU3284	hemA	glutamyl-tRNA reductase	0.766871	241
GSU3285	hemC	porphobilinogen deaminase	0	0
GSU3286	hemD	uroporphyrinogen III C2,C7-methyltransferase and uroporphyrinogen III synthase	1.93924	122
GSU3312	hemH	ferrochelatase	0	0
GSU3322	corA-2	magnesium transport protein CorA	1.04932	1
GSU3366	glnS	glutaminyl-tRNA ligase	0.600962	1	*
GSU3367	ispF	2-C-methyl-D-erythritol 2,4-cyclo diphosphate synthase	0	0
GSU3368	ispD	2-C-methyl-D-erythritol 4-phosphate cytidylyltransferase	0	0
GSU3401	-	branched-chain amino acid ABC transporter substrate-binding lipoprotein	3.36134	42	*
GSU3432	nuoK-2	NADH dehydrogenase I subunit K	0	0
GSU3453	hemE	uroporphyrinogen decarboxylase	0.978474	1
Predicted to be non-essential n silico, TnSeq agreed with non-essential prediction
locus tag	gene symbol	description	fumarate outgrowth sites/kb	reads	genes with *one, or **more than one insertion site that can be mapped to another location in the chromosome
GSU0030	hemN	oxygen-independent coproporphyrinogen III oxidase	12.1003	6771
GSU0036	-	poly-gamma-glutamate capsule biosynthesis protein	12.3223	5949
GSU0067	can-1	carbonic anhydrase	20.0927	7266	*
GSU0084	-	hypothetical protein	10.2128	9141
GSU0085	hdrF	heterodisulfide oxidoreductase, NAD(P)H oxidoreductase subunit F	14.2518	7588	*
GSU0087	hdrE	heterodisulfide oxidoreductase, iron-sulfur cluster-binding subunit E	10.9562	6183
GSU0088	hdrD	heterodisulfide oxidoreductase, iron-sulfur cluster-binding subunit D	9.68784	12533	*
GSU0089	hdrG	heterodisulfide oxidoreductase, iron-sulfur cluster-binding subunit G	10	9297	*
GSU0090	hdrA	heterodisulfide oxidoreductase, FAD-binding and iron-sulfur cluster-binding subunit A	15.5233	33482	**
GSU0091	hdrB	heterodisulfide oxidoreductase subunit B	10.1124	10897
GSU0092	hdrC	heterodisulfide oxidoreductase, iron-sulfur cluster-binding subunit C	5.13699	1148
GSU0121	hyaB	periplasmically oriented, membrane-bound [NiFe]-hydrogenase b-type cytochrome subunit	22.4551	9925	*
GSU0122	hyaL	periplasmically oriented, membrane-bound [NiFe]-hydrogenase large subunit	14.1176	12772	*
GSU0123	hyaS	periplasmically oriented, membrane-bound [NiFe]-hydrogenase small subunit	8.96861	5425
GSU0193	-	glucose/sorbosone dehydrogenase-like lipoprotein	8.77963	6569	*
GSU0215	folD-1	5,10-methylenetetrahydrofolate dehydrogenase and methenyltetrahydrofolate cyclohydrolase	10.3211	916
GSU0226	-	hypothetical protein	8.59951	12160
GSU0240	fabD-1	malonyl-CoA--acyl carrier protein transacylase	8.31354	6863	*
GSU0261	-	monovalent cation/proton antiporter family protein	8.49377	15539
GSU0290	fabH-1	3-oxoacyl-ACP synthase	8.16327	1055
GSU0352	prx-3	peroxiredoxin, atypical 2-Cys subfamily	13.5922	2385
GSU0371	-	alpha-glucan phosphorylase	8.97036	18066	**
GSU0375	gcvT	glycine cleavage system T protein	8.27206	5696
GSU0376	gcvH-1	glycine cleavage system lipoyl carrier protein GcvH	13.369	4246
GSU0377	gcvP1	glycine dehydrogenase subunit 1	8.17236	4049
GSU0378	gcvP2	glycine dehydrogenase subunit 2	11.7647	12046	**
GSU0448	-	zinc-dependent amidohydrolase	7.73861	1565	**
GSU0459	-	3-oxoacyl-(ACP) synthase-like protein	5.85366	4823
GSU0460	fabF-1	3-oxoacyl-(acyl carrier protein) synthase II	5.80913	4875	*
GSU0461	fabG-1	3-oxoacyl-ACP reductase	8.10811	9821
GSU0466	macA	cytochrome c peroxidase	9.61538	3938
GSU0479	aspA	aspartate ammonia-lyase	7.18907	2822	*
GSU0482	cls-1	cardiolipin synthase	18.4874	31584
GSU0518	aplD	sodium/solute symporter family protein	15.7584	14344	**
GSU0523	-	pyridoxal-5'-phosphate-dependent chorismate-binding enzyme	5.58659	2763
GSU0569	-	nicotinamidase-like cysteine hydrolase	9.12409	1921
GSU0626	gmd	GDP-mannose 4,6-dehydratase and GDP-6-deoxy-D-lyxo-4-hexulose reductase	11.4395	28453	*
GSU0627	fcl	GDP-L-fucose synthase	10.5932	9523	**
GSU0651	-	nitrilase/amidohydrolase superfamily protein, class 8	11.7509	4326
GSU0739	ehrA-1	Ech-hydrogenase-related complex, NuoL-like integral membrane subunit	4.53401	1622
GSU0768	-	AzlC family protein	5.68182	1883
GSU0777	fdnG	periplasmically oriented, membrane-bound formate dehydrogenase, major subunit, selenocysteine-containing	12.8628	30466	**
GSU0778	fdnH	periplasmically oriented, membrane-bound formate dehydrogenase, iron-sulfur cluster-binding subunit	15.6062	9278
GSU0779	fdnI	periplasmically oriented, membrane-bound formate dehydrogenase, b-type cytochrome subunit	12.4481	20574
GSU0780	fdhD/mobA-2	formate dehydrogenase accessory protein FdhD and molybdopterin nucleotidyltransferase	9.7493	13033
GSU0782	hybS	periplasmically oriented, membrane-bound [NiFe]-hydrogenase small subunit	7.25295	557
GSU0783	hybA	hydrogenase 2 protein HybA	9.81461	828
GSU0784	hybB	hydrogenase 2 b cytochrome subunit	6.0241	1212	**
GSU0785	hybL	periplasmically oriented, membrane-bound [NiFe]-hydrogenase large subunit	8.32342	2028	**
GSU0794	-	FAD-dependent pyridine nucleotide-disulfide oxidoreductase family protein	7.13436	4667	*
GSU0798	-	amino acid ABC transporter ATP-binding protein	6.46831	4079
GSU0799	-	ABC transporter membrane protein	15.6556	11964
GSU0800	-	amino acid ABC transporter substrate-binding protein	7.58534	3890	*
GSU0803	ppsA	phosphoenolpyruvate synthase	8.27472	11237	**
GSU0843	-	rubredoxin reductase	9.74513	16235	*
GSU0846	acnA	aconitate hydratase	11.0438	20574	*
GSU0860	metF-1	5,10-methylenetetrahydrofolate reductase	4.41989	1329	*
GSU0862	folD-2	5,10-methylenetetrahydrofolate dehydrogenase and methenyltetrahydrofolate cyclohydrolase	9.33489	3029
GSU0880	-	molybdopterin-binding iron-sulfur cluster-binding oxidoreductase MopB-3	7.44417	6824
GSU0918	metK-2	S-adenosylmethionine synthetase	8.31947	5084
GSU0932	uraA	uracil transporter	13.6	6883	*
GSU0933	upp	uracil phosphoribosyltransferase	7.94913	6267
GSU0937	nifV	trans-homoaconitate synthase	7.81929	6628
GSU0940	amtB	ammonium transporter	8.84956	8879	*
GSU1016	-	AspT family membrane protein	10.3659	6520
GSU1017	-	hypoxanthine-guanine phosphoribosyltransferase	8.97666	3160
GSU1023	glgA-1	glycogen synthase	13.289	6540
GSU1058	sucC	succinyl-CoA synthetase subunit beta	10.3717	6086	*
GSU1059	sucD	succinyl-CoA synthetase subunit alpha	9.14286	5003
GSU1096	pstB	phosphate ABC transporter ATP-binding protein	6.41849	3310
GSU1097	pstA	phosphate ABC transporter membrane protein PstA	6.52174	1629	*
GSU1098	pstC	phosphate ABC transporter membrane protein PstC	13.306	5933
GSU1099	pstS	phosphate ABC transporter substrate-binding protein	13.6187	10237
GSU1108	-	aldehyde dehydrogenase	25.9285	19070	*
GSU1112	mtaP	methylthioadenosine phosphorylase	13.9535	10318	**
GSU1158	sodA	superoxide dismutase, iron/manganese-containing	17.301	6185
GSU1183	metY-1	O-acetyl-L-homoserine sulfhydrylase	34.9922	206484	**
GSU1194	-	RhtB family transporter	9.67742	2150
GSU1202	-	mannose-1-phosphate guanylyltransferase	12.1156	21637
GSU1203	-	potassium/proton antiporter	10.9589	8799	*
GSU1204	-	Kef-type potassium transporter NAD-binding protein	15.0925	17242
GSU1215	cydD	thiol reductant ABC exporter, ATP-binding protein CydD	5.22952	570	*
GSU1216	cydC	thiol reductant ABC exporter, ATP-binding protein CydC	4.25273	2202	*
GSU1221	-	ammonium transporter	10.6557	3946	*
GSU1237	-	FAD-dependent pyridine nucleotide-disulfide oxidoreductase family protein	14.5038	10423
GSU1239	-	glutamate synthase	10.4644	9716	*
GSU1246	-	deoxyguanosinetriphosphate triphosphohydrolase-like protein	12.1003	4706	*
GSU1280	nikQ	nickel ABC transporter membrane protein NikQ	8.62069	2698
GSU1281	nikO	nickel ABC transporter ATP-binding protein	10.6809	1119	*
GSU1305	gdhA	glutamate dehydrogenase	11.8343	6264
GSU1329	yadB	glutamyl-Q tRNA(Asp) ligase	8.47458	955
GSU1372	ghr	glyoxalate/3-oxopropanoate/4-oxobutanoate reductase	4.65116	5135
GSU1380	feoB-1	ferrous iron transport protein B	7.03164	1998	**
GSU1399	corA-1	magnesium transport protein CorA	12.218	10478
GSU1433	-	peptide ABC transporter substrate-binding lipoprotein	11.1386	6929	**
GSU1434	-	peptide ABC transporter membrane protein	19.3878	11741	*
GSU1435	-	peptide ABC transporter membrane protein	11.7925	4653
GSU1502	xapE	phosphoribose diphosphate:decaprenyl-phosphate phosphoribosyltransferase	18.7354	7451	*
GSU1526	apt	adenine phosphoribosyltransferase	17.4757	6934
GSU1530	hisGL	ATP phosphoribosyltransferase	5.71429	1527
GSU1564	-	Glu/Leu/Phe/Val dehydrogenase	9.75774	20505	*
GSU1578	-	(R)-methylmalonyl-CoA mutase, adenosylcobamide-binding subunit	9.90099	4609
GSU1601	fabH-2	3-oxoacyl-ACP synthase	10.2041	1263
GSU1612	gpmA	phosphoglyceromutase	12.1131	3466	*
GSU1622	-	D-lactate/L-lactate/glycolate transporter	14.8794	19221
GSU1640	cydA	cytochrome bd menaquinol oxidase, subunit I	5.17751	2462	*
GSU1641	cydB	cytochrome bd menaquinol oxidase, subunit II	9.72763	1942	*
GSU1672	hprA	hydroxypyruvate reductase	22.3805	12334
GSU1678	-	cation-translocating P-type ATPase	13.7667	23099	**
GSU1681	-	BioD and DRTGG domain-containing protein	12.8323	8052
GSU1700	maeB	bifunctional malic enzyme oxidoreductase/phosphotransacetylase	12.4004	15566
GSU1702	-	ROK domain transcriptional regulator/sugar kinase	10.4603	9095
GSU1703	pfk-1	6-phosphofructokinase	12.8323	5771
GSU1722	-	creatinine amidohydrolase superfamily protein	8.34492	1301
GSU1730	livF	branched-chain amino acid ABC transporter ATP-binding protein	14.8048	5517
GSU1731	livG	branched-chain amino acid ABC transporter ATP-binding protein	6.64894	2102
GSU1732	livM	branched-chain amino acid ABC transporter membrane protein	20.4082	13490	*
GSU1733	livH	branched-chain amino acid ABC transporter membrane protein	14.7059	8704
GSU1734	livK-1	branched-chain amino acid ABC transporter substrate-binding protein	7.88091	7058	*
GSU1735	livK-2	branched-chain amino acid ABC transporter substrate-binding protein	10.5634	3987	**
GSU1736	-	ACT domain-containing protein	18.5615	9641
GSU1742	-	sodium/phosphate symporter	7.35745	4381	**
GSU1764	dxs-2	1-deoxy-D-xylulose-5-phosphate synthase	6.91489	3733
GSU1816	ugd	UDP-glucose 6-dehydrogenase	12.4908	20081
GSU1821	-	N-acetylmuramyl-L-alanine amidase	5.10949	3171	*
GSU1828	-	chorismate mutase	16.0772	9911
GSU1859	vorC	2-oxoacid:ferredoxin oxidoreductase subunit gamma	16.6976	3470	**
GSU1860	vorB	2-oxoacid:ferredoxin oxidoreductase, thiamin diphosphate-binding subunit	12.1131	13943	*
GSU1861	vorA	2-ketoisovalerate ferredoxin reductase	11.3744	10393
GSU1862	vorD	2-oxoacid:ferredoxin oxidoreductase, ferredoxin subunit	44.335	4090	*
GSU1910	ilvN	acetolactate synthase 3 regulatory subunit	4.07332	423
GSU1970	neuB	N-acetylneuraminate synthase	12.3574	3630
GSU1972	-	N-acetylneuraminate cytidylyltransferase	11.3154	4462
GSU2005	-	branched-chain amino acid ABC transporter substrate-binding protein	14.6932	13067	*
GSU2006	-	branched-chain amino acid ABC transporter membrane protein	24.2494	18711
GSU2007	-	branched-chain amino acid ABC transporter membrane protein	23.2992	24338	**
GSU2008	-	branched-chain amino acid ABC transporter ATP-binding protein	6.9541	1763
GSU2009	-	branched-chain amino acid ABC transporter ATP-binding protein	5.68182	1485	**
GSU2013	-	phosphoglucomutase/phosphomannomutase family protein	15.5148	4182
GSU2018	gcvH-2	glycine cleavage system lipoyl carrier protein GcvH	22.6131	4541
GSU2053	iorA-2	indolepyruvate:ferredoxin oxidoreductase subunit alpha	7.15465	3357	*
GSU2066	glgP	glycogen phosphorylase	16.7131	38031
GSU2068	pfk-2	6-phosphofructokinase	11.4703	4905
GSU2069	-	HAD superfamily hydrolase	12.6582	1934
GSU2083	rmlA	glucose-1-phosphate thymidylyltransferase	18.847	51348
GSU2095	-	FAD-dependent pyridine nucleotide-disulfide oxidoreductase family protein	9.46372	2063	**
GSU2098	cooS	carbon monoxide dehydrogenase, catalytic subunit	5.20291	6536	**
GSU2101	-	glycerol dehydratase	8.05085	10110	*
GSU2147	-	heavy metal-translocating P-type ATPase	18.6829	31167	*
GSU2192	-	HAD superfamily hydrolase	18.3767	16866
GSU2240	galE	UDP-glucose/UDP-N-acetylglucosamine 4-epimerase	9.18367	6865
GSU2243	-	UDP-N-acetylglucosamine 2-epimerase	13.901	115804	*
GSU2245	-	UDP-2-acetamido-2,6-dideoxy-beta-L-mannose 2-epimerase	27.5801	148512
GSU2283	-	diacylglycerol kinase-like protein	4.98132	953
GSU2290	-	nicotinamidase	11.5702	6159
GSU2292	ald	alanine dehydrogenase	13.6737	8628
GSU2302	-	HAD superfamily hydrolase	8.88325	1115	*
GSU2307	can-2	carbonic anhydrase	11.0236	3709
GSU2308	mleA	malate oxidoreductase, NAD-dependent	11.9403	10571	*
GSU2312	-	proton/sulfate symporter family protein	10.158	11271
GSU2325	-	cation-translocating P-type ATPase	5.41908	7898	**
GSU2338	mrpG	monovalent cation/H+ antiporter subunit G	7.71208	1941
GSU2350	-	potassium uptake protein, Kup system	10.0264	16100	*
GSU2352	aplC	sodium/solute symporter family protein	6.07287	12561	**
GSU2363	-	voltage-gated chloride channel protein	4.88069	4586	*
GSU2364	-	mannose-6-phosphate isomerase	23.3161	32678	*
GSU2365	rmlD	dTDP-4-dehydrorhamnose reductase	9.50119	5091
GSU2366	rmlB	dTDP-glucose 4,6-dehydratase	7.43494	10504	*
GSU2418	mvhS	methyl viologen-reducing hydrogenase, small subunit	6.31579	2096
GSU2419	mvhL	methyl viologen-reducing hydrogenase, large subunit	9.14849	6810	*
GSU2425	metY-2	O-acetyl-L-homoserine sulfhydrylase	14.809	44409
GSU2435	aceF	branched-chain alpha-keto acid dehydrogenase E2 subunit	5.57325	4672
GSU2436	pdhB	pyruvate dehydrogenase E1 component subunit beta	7.09939	4933
GSU2443	pdhA	pyruvate dehydrogenase E1 component subunit alpha	6.14125	5279	*
GSU2445	-	aconitate hydratase	4.1301	2297	*
GSU2446	lpdA-1	dihydrolipoamide dehydrogenase	9.87306	11751	*
GSU2448	sucB	2-oxoglutarate dehydrogenase, E2 protein, dihydrolipoamide succinyltransferase	7.32303	2833
GSU2449	sucA	2-oxoglutarate dehydrogenase E1 component	5.96125	5461	**
GSU2480	kdpA	potassium-transporting ATPase subunit A	12.9359	17685	*
GSU2481	kdpB	potassium-transporting ATPase, B subunit	7.24988	6581	*
GSU2482	kdpC	potassium-transporting ATPase subunit C	10.5448	2372
GSU2485	-	Kup system potassium transporter	9.90644	9787	**
GSU2487	cpkA	amino acid kinase	4.23729	638
GSU2490	-	major facilitator superfamily membrane protein	13.899	9808	*
GSU2502	-	spermine/spermidine synthase-like protein	10.809	18802	**
GSU2559	gppA-2	pppGpp 5'-phosphohydrolase and exopolyphosphatase, HD domain-containing	9.73394	4719	*
GSU2588	lpdA-2	dihydrolipoamide dehydrogenase	11.782	15659
GSU2623	-	peptide ABC transporter ATP-binding protein	8.31601	10034
GSU2624	-	peptide ABC transporter ATP-binding protein	7.03518	2803	*
GSU2649	-	amino acid ABC transporter substrate-binding protein	7.41656	2854
GSU2650	-	amino acid ABC transporter membrane protein	13.9594	8188
GSU2651	-	amino acid ABC transporter ATP-binding protein	4.10397	2438
GSU2654	bkdA	branched-chain 2-oxoacid dehydrogenase complex, E1 protein subunit alpha	6.61626	3290
GSU2655	bkdB	branched-chain 2-oxoacid dehydrogenase complex, E1 protein subunit beta	4.158	1754	**
GSU2683	panE	2-dehydropantoate 2-reductase	12.1145	2429
GSU2718	hoxL	bidirectional NAD-reducing hydrogenase, large subunit	7.66017	3786	**
GSU2719	hoxS	bidirectional NAD-reducing hydrogenase, small subunit	9.17431	533	*
GSU2720	hoxU	bidirectional hydrogenase complex protein HoxU	6.98324	860	*
GSU2721	hoxF	bidirectional NAD-reducing hydrogenase, diaphorase subunit	8.76168	2361	*
GSU2722	hoxE	bidirectional hydrogenase complex protein HoxE	12.1739	895
GSU2759	kefB	potassium/proton antiporter	4.24854	6365	*
GSU2762	glpK	glycerol kinase	6.04027	1495
GSU2777	-	arginine efflux transporter ArgO	4.70219	389
GSU2804	fdxN	nitrogenase-associated ferredoxin	26.616	6516
GSU2805	nifX	nitrogenase molybdenum-iron cofactor biosynthesis protein NifX	12.8535	2742
GSU2806	nifEN	bifunctional nitrogenase molybdenum-cofactor biosynthesis protein NifE/NifN	5.43675	15711	**
GSU2813	ccpA	cytochrome c peroxidase	10.6075	6015
GSU2819	nifK	nitrogenase molybdenum-iron protein subunit beta	10.211	8924
GSU2820	nifD	nitrogenase molybdenum-iron protein subunit alpha	14.5935	15612	*
GSU2821	nifH	nitrogenase iron protein	17.2612	7870	**
GSU2918	tklB	transketolase, B protein	5.29661	743
GSU2950	-	ABC transporter membrane protein	10.3687	8236	*
GSU2960	modC	molybdate ABC transporter ATP-binding protein	5.6872	4198
GSU2961	modB	molybdate ABC transporter permease	14.6413	8261
GSU2962	modA	molybdate ABC transporter substrate-binding protein	14.6277	5982
GSU2963	modD	ModD protein	4.70035	1619
GSU2964	modE	molybdate transport regulatory protein ModE	12.2699	5600	*
GSU2984	-	divalent manganese/zinc ABC transporter membrane protein	6.11247	574
GSU2985	-	divalent manganese/zinc ABC transporter ATP-binding protein	6.64894	319
GSU2986	acdA	periplasmic divalent manganese/zinc-binding lipoprotein	4.08163	1201
GSU3001	cbiO	cobalt ABC transporter ATP-binding protein	4.76758	434	*
GSU3007	cobC	adenosylcobalamin-5'-phosphate phosphatase	12.2511	4317
GSU3057	nfnA	dihydropyrimidine dehydrogenase subunit A	8.49858	8444
GSU3059	-	radical SAM domain-containing iron-sulfur cluster-binding oxidoreductase	12.4858	8205
GSU3142	aroG-2	3-deoxy-7-phosphoheptulonate synthase	10.7949	5904
GSU3154	nrfA	cytochrome c nitrite and sulfite reductase, catalytic subunit lipoprotein	18.3424	20749
GSU3155	nrfH	cytochrome c nitrite and sulfite reductase, menaquinol-oxidizing subunit	8.62069	2463
GSU3158	cysM	cysteine synthase B	9.71922	10048	*
GSU3162	ltaA	L-allo-threonine aldolase, stereospecific	8.60421	4710
GSU3254	-	mannose-1-phosphate guanylyltransferase/mannose-6-phosphate isomerase-like protein	7.96813	6781	**
GSU3256	galT	UDP-glucose--galactose-1-phosphate uridylyltransferase	13.6585	6306	*
GSU3257	glgA-2	glycogen synthase	6.18982	4629	**
GSU3265	-	sulfite reductase, assimilatory	8.86263	4996
GSU3268	feoB-2	ferrous iron transport protein B	12.4833	24959
GSU3291	hppA	membrane-bound proton-translocating pyrophosphatase	10.284	21456	**
GSU3299	-	biotin-dependent acyl-CoA carboxylase, carboxyltransferase subunit	9.28074	14562	**
GSU3301	tmk-2	thymidylate kinase	17.3228	20870
GSU3302	-	(R)-methylmalonyl-CoA mutase, isobutyryl-CoA mutase-like catalytic subunit	18.0941	36940	**
GSU3303	mceE	methylmalonyl-CoA epimerase	14.8515	6293
GSU3321	-	phosphoglucomutase/phosphomannomutase family protein	9.93612	28955
GSU3323	ppk-1	polyphosphate kinase	16.4911	38205
GSU3331	pyk	pyruvate kinase	10.4022	11094
GSU3333	aroG-1	3-deoxy-7-phosphoheptulonate synthase	12.8713	4772	*
GSU3346	-	Kup system potassium transporter	12.6582	7342	**
GSU3372	cls-2	cardiolipin synthase	23.5784	24854	*
GSU3384	-	phospholipase D	13.4961	13219
GSU3385	pckA	phosphoenolpyruvate carboxykinase	6.46552	3528
GSU3391	-	branched-chain amino acid ABC transporter ATP-binding protein	11.3636	3850	*
GSU3392	-	branched-chain amino acid ABC transporter ATP-binding protein	6.49351	2811	*
GSU3393	-	branched-chain amino acid ABC transporter membrane protein	10.8342	4433	*
GSU3394	-	branched-chain amino acid ABC transporter membrane protein	8	3997	**
GSU3395	putA	proline dehydrogenase and Delta-1-pyrroline-5-carboxylate dehydrogenase	14.2668	27389	*
GSU3398	-	RND family efflux pump outer membrane protein	7.66871	2061
GSU3399	-	RND family efflux pump membrane fusion lipoprotein	6.84151	7259	*
GSU3400	-	RND family heavy metal efflux pump inner membrane protein	7.16379	17844	*
GSU3404	-	amino acid ABC transporter ATP-binding protein	5.36193	2594	*
GSU3405	-	amino acid ABC transporter membrane protein	25.2845	25511
GSU3406	-	polar amino acid/opine ABC transportersubstrate-binding protein	11.9205	3789	*
GSU3423	tkt	transketolase	8.97308	15264	*
GSU3424	lpdA-3	dihydrolipoamide dehydrogenase	13.5135	18407	*
GSU3429	nuoN-2	NADH dehydrogenase I subunit N	14.2857	15551	**
GSU3430	nuoM-2	NADH dehydrogenase I subunit M	11.4094	11470
GSU3431	nuoL-2	NADH dehydrogenase I subunit L	9.0715	15551	**
GSU3433	nuoJ-2	NADH dehydrogenase I subunit J	16.2933	4239
GSU3434	nuoI-2	NADH dehydrogenase subunit I	11.3208	5704
GSU3436	nuoH-2	NADH:ubiquinone oxidoreductase subunit H	10.1112	9770	*
GSU3439	nuoG-2	NADH dehydrogenase subunit G	11.3133	30182
GSU3441	nuoF-2	NADH dehydrogenase I subunit F	12.5885	19484
GSU3443	nuoE-2	NADH dehydrogenase subunit E	8.19672	2009
GSU3444	nuoBCD	trifunctional NADH dehydrogenase I subunit B/C/D	13.4567	46706
GSU3445	nuoA-2	NADH dehydrogenase I subunit A	9.34579	4285
GSU3448	-	acetate kinase-like protein	8.25764	4604
GSU3450	gltS	ferredoxin/NAD(P)H-dependent glutamate synthase, large subunit	9.92939	38815	**
Predicted to be essential in silico, TnSeq agreed with essential prediction
locus tag	gene symbol	description	fumarate outgrowth sites/kb	reads	genes with *one, or **more than one insertion site that can be mapped to another location in the chromosome
GSU0108	atpX	ATP synthase F0, B' subunit	0	0
GSU0109	atpF	ATP synthase F0 subunit B	0	0
GSU0110	atpH	F0F1 ATP synthase subunit delta	1.84502	1
GSU0111	atpA	F0F1 ATP synthase subunit alpha	0.661813	1
GSU0112	atpG	F0F1 ATP synthase subunit gamma	1.15875	1	*
GSU0113	atpD	F0F1 ATP synthase subunit beta	1.41643	2
GSU0114	atpC	F0F1 ATP synthase subunit epsilon	2.40385	342
GSU0150	argB	acetylglutamate kinase	3.41686	183	*
GSU0151	argD	acetylornithine aminotransferase	3.33611	6	*
GSU0152	argF	ornithine carbamoyltransferase	1.09769	1
GSU0153	argG	argininosuccinate synthase	2.45902	6	*
GSU0156	argH	argininosuccinate lyase	1.45349	2
GSU0158	lysA	diaminopimelate decarboxylase	0	0	**
GSU0159	dapA	dihydrodipicolinate synthase	0	0
GSU0160	dapB	dihydrodipicolinate reductase	1.25	1
GSU0162	dapL	L,L-diaminopimelate aminotransferase	0	0
GSU0270	glmS	glucosamine--fructose-6-phosphate aminotransferase	0.546747	17	**
GSU0271	glmU	bifunctional N-acetylglucosamine-1-phosphate uridyltransferase/glucosamine-1-phosphate acetyltransferase	0	0
GSU0333	atpE	ATP synthase F0 subunit C	0	0
GSU0334	atpB	ATP synthase F0 subunit A	2.90276	14
GSU0488	trxB	thioredoxin reductase	1.05263	1
GSU0531	dapF	diaminopimelate epimerase	12.9717	38
GSU0571	folA	dihydrofolate reductase	0	0	**
GSU0606	alr	alanine racemase	2.61324	4
GSU0609	purH	bifunctional phosphoribosylaminoimidazolecarboxamide formyltransferase/IMP cyclohydrolase	1.91693	5	*
GSU0610	purD	phosphoribosylamine--glycine ligase	0	0	*
GSU0656	ilvE	branched-chain amino acid aminotransferase	0.931966	1
GSU0661	prsA	ribose-phosphate pyrophosphokinase	0	0
GSU1008	fabI	enoyl-ACP reductase	1.2987	4
GSU1106	gltA	type I citrate synthase	0.754717	8	*
GSU1110	ndk	mulitfunctional nucleoside diphosphate kinase/apyrimidinic endonuclease/3'-phosphodiesterase	0	0
GSU1176	frdC	succinate dehydrogenase/fumarate reductase, cytochrome b558 subunit	1.51057	1
GSU1177	frdA	succinate dehydrogenase flavoprotein subunit	2.09096	4
GSU1178	frdB	succinate dehydrogenase/fumarate reductase iron-sulfur subunit	0	0
GSU1242	-	amino acid aminotransferase	0.834028	1
GSU1271	pyrB	aspartate carbamoyltransferase catalytic subunit	0	0
GSU1272	pyrC	dihydroorotase	0.783085	1
GSU1273	carA	carbamoyl phosphate synthase small subunit	0	0
GSU1276	carB	carbamyl-phosphate synthase, large subunit lipoprotein, glutamine-dependent	0.924499	3	*
GSU1311	pgi	glucose-6-phosphate isomerase	0.629327	52
GSU1461	pyrF	orotidine 5'-phosphate decarboxylase	2.78164	5
GSU1465	icd	isocitrate dehydrogenase	1.35014	9
GSU1466	mdh	malate dehydrogenase	2.09864	17
GSU1490	aroE	shikimate 5-dehydrogenase	1.16279	1
GSU1531	hisI	phosphoribosyl-AMP cyclohydrolase	0	0
GSU1532	-	hypothetical protein	2.93255	551
GSU1595	dut	deoxyuridine 5'-triphosphate nucleotidohydrolase	2.22717	91
GSU1606	rpiB	ribose-5-phosphate isomerase B	0	0	*
GSU1629	gapA	glyceraldehyde-3-phosphate dehydrogenase, type I	0	0
GSU1632	purB	adenylosuccinate lyase	0	0
GSU1634	purSL	phosphoribosylformylglycinamidine synthase, PurS and PurL domains	1.67224	5
GSU1635	purQ	phosphoribosylformylglycinamidine synthase	0	0
GSU1636	purF	glutamine--phosphoribosylpyrophosphate amidotransferase	2.85714	308	*
GSU1637	pyrE	orotate phosphoribosyltransferase	3.64964	2
GSU1651	fbp	fructose-1,6-bisphosphatase	0	0
GSU1693	hom	homoserine dehydrogenase	0.763359	10	*
GSU1695	thrC	threonine synthase	0	0
GSU1716	apr	adenosine-5'-phosphosulfate reductase, glutathione-dependent	1.41443	1
GSU1717	cysD	sulfate adenylyltransferase subunit 2	0	0	*
GSU1718	cysN	sulfate adenylyltransferase, subunit 1	3.22581	35	*
GSU1755	pyrD	dihydroorotate dehydrogenase 1B	1.09051	1	*
GSU1756	pyrK	dihydroorotate dehydrogenase, electron transfer subunit	2.45399	2
GSU1758	purM	phosphoribosylaminoimidazole synthetase	1.91205	477
GSU1759	purN	phosphoribosylglycinamide formyltransferase, folate-dependent	0	0
GSU1799	-	aspartate kinase	0.821693	1	*
GSU1805	glmM	phosphoglucosamine mutase	1.47601	144	*
GSU1871	nrdJ	ribonucleotide-diphosphate reductase subunit alpha	3.13761	20
GSU1877	-	oxidoreductase, 2-nitropropane dioxygenase family	0.929368	1
GSU1895	pyrG	CTP synthetase	0.621118	1
GSU1902	leuD	isopropylmalate/citramalate isomerase, small subunit	1.89753	2
GSU1903	leuC	3-isopropylmalate dehydratase large subunit	1.55885	9
GSU1909	ilvC	ketol-acid reductoisomerase	0	0
GSU1911	ilvB	acetolactate synthase large subunit	1.17647	2
GSU1912	ilvD	dihydroxy-acid dehydratase	0.602047	2
GSU1919	pyrH	uridylate kinase	1.39082	1
GSU2019	accC	acetyl-CoA carboxylase, biotin carboxylase component	0.746269	1
GSU2020	accB	acetyl-CoA carboxylase, biotin carboxyl carrier protein	0	0
GSU2022	aroQ	3-dehydroquinate dehydratase	2.21239	1	*
GSU2025	aroB	3-dehydroquinate synthase	0	0
GSU2026	aroK	shikimate kinase	1.83486	236
GSU2027	aroC	chorismate synthase	0.84674	1
GSU2049	argJ	bifunctional ornithine acetyltransferase/N-acetylglutamate synthase	0	0
GSU2065	ppnK	inorganic polyphosphate/ATP-NAD kinase	2.34192	2
GSU2091	purC	phosphoribosylaminoimidazolesuccinocarboxamide synthase	0	0
GSU2194	guaA	GMP synthase	1.28041	4	*
GSU2195	guaB	inosine-5'-monophosphate dehydrogenase	2.0339	3	*
GSU2238	gmk	guanylate kinase	0	0
GSU2265	fabZ-2	(3R)-hydroxymyristoyl-ACP dehydratase	0	0
GSU2286	eno	enolase	2.33281	19	**
GSU2306	purE-2	5-carboxyamino-1-(5-phosphoribosyl)imidazole carboxymutase	0	0
GSU2370	accD	acetyl-CoA carboxylase, carboxyl transferase subunit beta	4.75059	118
GSU2371	trpA	tryptophan synthase subunit alpha	1.25945	1
GSU2378	trpF	N-(5'-phosphoribosyl)anthranilate isomerase	1.63666	1	*
GSU2380	trpC	Indole-3-glycerol phosphate synthase	1.25	1
GSU2381	trpD	anthranilate phosphoribosyltransferase	0	0
GSU2382	trpG	anthranilate synthase component II	0	0
GSU2383	trpE	anthranilate synthase, catalytic subunit	2.71186	74
GSU2428	pyc	pyruvate carboxylase	1.16077	5	*
GSU2462	metX	homoserine O-acetyltransferase	2.71248	10
GSU2527	-	nitrite/sulfite reductase domain-containing protein	0	0
GSU2541	proC	Delta-1-pyrroline-5-carboxylate reductase	1.23153	1
GSU2606	aroA	3-phosphoshikimate 1-carboxyvinyltransferase	1.55159	2	*
GSU2607	tyrA	prephenate dehydrogenase	1.14679	1
GSU2751	dcuB	anaerobic C4-dicarboxylate transporter	0	0	*
GSU2836	adk	adenylate kinase	0	0
GSU2874	argC	N-acetyl-gamma-glutamyl-phosphate reductase	3.84615	5
GSU2878	asd	aspartate-semialdehyde dehydrogenase	1.81324	2
GSU2879	leuB	3-isopropylmalate dehydrogenase	1.83824	2	**
GSU2921	metH	5-methyltetrahydrofolate--homocysteine S-methyltransferase, cobalamin-dependent	0.41425	2
GSU2923	murI	glutamate racemase	1.22249	1
GSU2977	-	translaldolase	0	0
GSU3067	murB	UDP-N-acetylenolpyruvoylglucosamine reductase	0	0
GSU3095	hisF	imidazole glycerol phosphate synthase subunit HisF	1.31406	1
GSU3096	hisA	1-(5-phosphoribosyl)-5-[(5- phosphoribosylamino)methylideneamino] imidazole-4-carboxamide isomerase	0	0	*
GSU3097	hisH	imidazole glycerol phosphate synthase subunit HisH	1.58983	1
GSU3098	hisB	imidazoleglycerol-phosphate dehydratase	1.70358	1
GSU3100	hisD	bifunctional histidinal dehydrogenase/ histidinol dehydrogenase	0	0	**
GSU3102	murA	UDP-N-acetylglucosamine 1-carboxyvinyltransferase	0.798085	1
GSU3106	thyX	FAD-dependent thymidylate synthase	2.86533	5
GSU3168	-	3-oxoacyl-(acyl carrier protein) synthase	2.51467	1688
GSU3211	proA	gamma-glutamyl phosphate reductase	0.796178	1	*
GSU3212	proB	gamma-glutamyl kinase	0	0
GSU3308	purA	adenylosuccinate synthetase	0.76864	1
GSU3374	rpe	ribulose-phosphate 3-epimerase	0	0
GSU3627	tpi	triosephosphate isomerase	1.3245	1	*
GSU3628	pgk	phosphoglycerate kinase	1.67224	2
