# Supplementary material for: Genome Scale Mutational Analysis of Geobacter sulfurreducens Reveals Distinct Molecular Mechanisms for Respiration and Sensing of Poised Electrodes versus Fe(III) Oxides
Source: J Bacteriol. 2017 Sep 5;199(19):e00340-17. doi: 10.1128/JB.00340-17 (PMC5585712; doi:10.1128/JB.00340-17)
Supplement: Supplemental material [file JB.00340-17_zjb999094518sd4.xlsx]

## Sheet: Sheet1
Table S4
Genes found to be essential in the acetate/fumarate outgrowth deep sequencing library, which were not included in any in silico model reaction
locus tag	gene symbol	gene description	reads F	sites F	sites F/kb	genes with *one, or **more than one insertion site that can be mapped to another location in the chromosome2
GSU0000.1	dnaA	chromosomal replication initiation protein	2	1	0.747943
GSU0001	dnaN	DNA polymerase III subunit beta	1	1	0.894454
GSU0003	gyrB	DNA gyrase subunit B	18	4	1.67574	**
GSU0004	gyrA	DNA gyrase subunit A	3	2	0.777303	*
GSU0015	-	peptidylprolyl cis-trans isomerase, PpiC-type, SurA family	0	0	0	*
GSU0023	-	lipoprotein	1	1	1.19617
GSU0025	-	biopolymer transport TolB-like protein	122	3	2.31125	*
GSU0026	-	periplasmic energy transduction protein	20	1	1.35135
GSU0027	-	biopolymer transport membrane TolR-like protein	0	0	0
GSU0028	-	biopolymer transport membrane proton channel TolQ-like protein	0	0	0
GSU0032	grpE	heat shock protein GrpE	110	3	4.98339
GSU0033	dnaK	molecular chaperone DnaK	203	7	3.66492	*
GSU0037	serS	seryl-tRNA ligase	27	2	1.57729
tRNA-Ser-1	-		0	0	0
tRNA-Ser-2	-		0	0	0
tRNA-Arg-1	-		0	0	0
GSU0056	-	antitoxin	169	1	4.40529
GSU0060	-	hypothetical protein	0	0	0
GSU0065	tadA	tRNA (adenosine-34) deaminase	0	0	0
tRNA-Ser-3	-		0	0	0
GSU0073	-	outer membrane protein	175	5	8.30565
GSU0077	-	hypothetical protein	1	1	5.07614
GSU0079	-	transcriptional regulator	3	2	3.38983
GSU0081	-	hypothetical protein	1608	1	3.80228
tRNA-Ser-4	-		0	0	0
GSUR0058	-	signal recognition particle, RNA component	0	0	0
GSU0094	dnaX	DNA polymerase III subunits gamma and tau	1638	5	2.87522
GSU0095	-	YbaB/EbfC family DNA-binding protein	0	0	0
GSU0096	recR	recombination protein RecR	599	2	3.37268
GSU0106	-	chromosome partitioning ATPase Soj	73	2	2.58732
GSU0117	-	aminotransferase	3	2	1.53374
GSU0128	priA	primosomal protein N', ATP-dependent helicase	6	3	1.33038	*
GSU0129	def-1	polypeptide formylmethionine deformylase	3	3	5.96421
GSU0130	fmt	methionyl-tRNA formyltransferase	5	2	2.09864
GSU0131	-	hypothetical protein	364	1	1.3245
GSU0145	recA	recombinase A	1436	3	2.95276
GSU0147	recX	recombination regulator RecX	0	0	0
GSU0148	alaS	alanyl-tRNA ligase	2	2	0.761325	*
GSU0176	-	hypothetical protein	1	1	2.6738
GSU0182	-	lipoprotein	487	1	3.31126
GSU3477	-	hypothetical protein	0	0	0
GSU0208	-	hypothetical protein	53	1	1.25
GSU0223	ctaB	protoheme IX farnesyltransferase	5227	3	3.69458	*
GSU3479	-	hypothetical protein	72	1	7.14286
GSU0228	-	FKBP-type peptidylprolyl cis-trans isomerase	334	2	3.97614
GSU0234	fdhC	bidirectional formate transporter	4219	3	3.69458	*
GSU0267	-	GntR family transcriptional regulator	1464	2	2.68097
GSU0269	-	hypothetical protein	58	1	3.18471
GSU0284	-	TraR/DksA family zinc finger transcriptional regulator	1	1	2.80899
GSU0289	-	hypothetical protein	272	3	9.03614
GSU0292	-	hypothetical protein	0	0	0
GSU0312	-	PilZ domain-containing protein	291	2	5.57103
GSU0315	-	hypothetical protein	253	3	7.00935
GSU0319	gspN	type II secretion system protein GspN	232	6	7.15137
GSU0320	gspM	type II secretion system protein GspM	0	0	0
GSU0321	gspL	type II secretion system protein GspL	1317	2	1.51976
GSU0322	gspK	type II secretion system minor pseudopilin GspK	0	0	0	*
GSU0323	gspJ	type II secretion system minor pseudopilin GspJ	115	1	1.58983
GSU0324	gspI	type II secretion system minor pseudopilin GspI	0	0	0
GSU0325	gspH	type II secretion system minor pseudopilin GspH	8	1	1.89753	*
GSU0326	gspG	type II secretion system major pseudopilin GspG	4	3	6.77201
GSU0327	gspF	type II secretion system inner membrane protein GspF	197	1	0.825764
GSU0328	gspE	type II secretion system ATPase GspE	1	1	0.647668	**
GSU0329	gspD	type II secretion system lipoprotein GspD	2032	6	3.16122
GSU0330	gspC	type II secretion system protein GspC serine protease	585	1	1.14286
GSU0335	atpI	ATP synthase-associated magnesium import membrane protein AtpI	261	1	2.59067
GSU0336	atpZ	ATP synthase-associated magnesium import membrane protein AtpZ	0	0	0
GSU0363	dinG	ATP-dependent DNA helicase DinG	1262	10	3.96511
GSU0364	ppcB	cytochrome c	0	0	0
GSU0369	-	FlhB domain-containing protein	282	5	18.3824	*
GSU0370	-	FliK domain-containing protein	2496	7	3.98406	*
GSU0379	lplA	lipoate--protein ligase A	3174	3	3.70828	*
GSU0388	-	hypothetical protein	1	1	1.62075
GSU0390	-	hypothetical protein	0	0	0
GSU0392	-	RND family efflux pump membrane fusion lipoprotein	4327	2	1.79856
GSU0397	-	beta-lactamase superfamily metal-dependent hydrolase	863	3	3.61446
GSU0434	-	thiamin biosynthesis protein ThiI-related adenine nucleotide alpha hydrolase superfamily protein	5535	3	2.98805	*
tRNA-Pro-1	-		0	0	0
GSU0437	-	UbiD family decarboxylase	2	1	0.706714
GSU0441	mqnC-2	dehypoxanthinylfutalosine cyclase	2252	2	1.84332
GSU0442	mqnC-1	dehypoxanthinylfutalosine cyclase	0	0	0
GSU0446	rsmE	16S ribosomal RNA methyltransferase RsmE	1102	2	2.55754
GSU0447	prmA	50S ribosomal protein L11 methyltransferase	1542	3	3.33704
GSU0451	-	winged-helix transcriptional response regulator	3	1	1.48368	*
GSU0454	mqnD	1,4-dihydroxy-6-naphthoate synthase	1	1	1.19617
GSU0457	-	outer membrane lipoprotein LolB	1	1	1.45138
GSU3483	-	outer membrane lipoprotein carrier/sorting protein LolA	167	2	3.21027
GSU0464	-	S4 domain-containing protein	0	0	0
tRNA-Phe	-		1	1	13.3333
GSU0470	-	sigma-54-dependent transcriptional response regulator	2218	5	3.67377
GSU0476	-	hypothetical protein	1	1	0.862069	*
GSU0480	-	thioredoxin/NifU-like domain-containing protein	42	1	4.46429
GSU0481	-	hypothetical protein	91	2	10
GSU0484	folE	GTP cyclohydrolase	2	2	2.57732
GSU3485	-	ABC transporter membrane protein	226	3	2.44698	*
GSU0502	-	lipoprotein	1126	1	2.69542
GSU0505	-	hypothetical protein	200	3	5.89391
GSU0506	-	hypothetical protein	15	2	4.80769
GSU0507	plsY	hypothetical protein	2	2	3.42466
GSU0514	-	IclR family transcriptional regulator	2	1	1.27877
GSU0524	-	hypothetical protein	37	2	2.33372
GSU0528	-	ferredoxin and NADH nitroreductase domain-containing protein	637	3	3.64078	**
GSU0533	-	cytochrome c	189	2	4.9505
GSU0541	polA	DNA polymerase I	251	2	0.747664
GSU0545	-	hypothetical protein	703	3	3.23974
GSU0546	-	peptidyl-tRNA hydrolase-like protein	43	1	2.63158
GSU0547	mutS-2	DNA mismatch repair ATPase MutS-2	1643	8	3.36417
GSU0555	-	hypothetical protein	0	0	0	**
GSU0564	-	hypothetical protein	0	0	0	**
GSU0573	-	zinc-containing alcohol dehydrogenase	186	2	2.01613
GSU0578	glyQ	glycyl-tRNA ligase subunit alpha	2	2	2.2779
GSU0579	glyS	glycyl-tRNA ligase subunit beta	0	0	0	*
GSU0586	yhcC-2	radical SAM domain-containing iron-sulfur cluster-binding oxidoreductase	2	2	2.08551	*
GSU0588	thiG	thiazole synthase	0	0	0
GSU0589	thiS	thiamin biosynthesis sulfur carrier protein	0	0	0
tRNA-Thr-1	-		8	1	13.3333
GSU0607	selD	selenide, water dikinase	3096	4	3.85728
GSU0608	-	hypothetical protein	0	0	0
GSU0613	-	ResB-like family cytochrome c biogenesis protein	2	2	1.46628
GSU0614	-	ResC/HemX-like cytochrome c biogenesis membrane protein	5	3	3.52526
GSU0628	-	SAM-dependent methyltransferase	2982	2	2.36686
GSU0629	-	lipopolysaccharide/O-antigen transporter	87	3	2.14286
GSU0630	-	SAM-dependent methyltransferase, type 11	768	2	2.77008	*
GSU0631	-	glycosyltransferase	0	0	0	*
GSU0633	-	dTDP-L-rhamnose--6-(N-acetylglucosamine-1- phospho)-4-N-acetylglucosaminyl-N- acetylmuramyl(pentapeptide)-diphospho-undecaprenol 3''-alpha-L-rhamnosyltransferase	131	4	4.63499
GSU0638	-	hypothetical protein	0	0	0
GSU0640	-	hypothetical protein	0	0	0
GSU0642	ffh	signal recognition particle protein	0	0	0
GSU0643	rpsP	30S ribosomal protein S16	241	1	3.7594
GSU0645	rimM	16S rRNA processing protein RimM	0	0	0
GSU0646	trmD	tRNA (guanine-N(1)-)-methyltransferase	472	2	2.7137	*
GSU0648	rplS	50S ribosomal protein L19	694	1	2.80899	*
16S ribosomal RNA	-		0	0	0	**
tRNA-Ile-1	-		0	0	0	**
tRNA-Ala-2	-		0	0	0	*
23S ribosomal RNA	-		0	0	0	**
5S ribosomal RNA	-		0	0	0
tRNA-Gln-1	-		0	0	0
GSU0662	rplY	50S ribosomal protein L25/general stress protein Ctc	346	2	3.42466
GSU0663	pth	peptidyl-tRNA hydrolase	0	0	0
GSU0665	rpsF	30S ribosomal protein S6	0	0	0
GSU0666	rpsR	30S ribosomal protein S18	0	0	0
GSU0668	rplI	50S ribosomal protein L9	280	2	4.4843
GSU0678	-	ABC transporter ATP-binding protein	184	2	2.95421
GSU0685	hpnH	diploptene adenosyltransferase and reductase	3	2	2.00401
GSU0687	hpnA	NAD-dependent nucleoside diphosphate-sugar epimerase/dehydratase	13	4	4.0568	*
GSU0688	shc-1	squalene cyclase	4	4	1.96175
GSU0689	hpnN	efflux pump, RND superfamily	5	2	0.741015	*
GSU0691	yciH	translation initiation factor Sui1	0	0	0
GSU0697	hpnI	glycosyltransferase HpnI	179	3	2.62697
GSU0710	-	hypothetical protein	0	0	0
GSU0723	-	hypothetical protein	2	1	1.79533
GSU0725	-	hypothetical protein	0	0	0
GSU0735	-	MerR family transcriptional regulator	0	0	0	*
GSU0746	-	cytochrome p460, 1 heme-binding site	0	0	0
GSU0750	mcp40H-23	methyl-accepting chemotaxis sensory transducer, class 40H	4808	6	3.70599
GSU0751	-	hypothetical protein	2684	2	3.71058
GSU3494	-	hypothetical protein	279	1	3.24675
GSU0758	-	hypothetical protein	149	2	2.91545
GSU3496	-	lipoprotein	0	0	0
GSU0762	-	hypothetical protein	0	0	0	**
GSU0766	mcp64H-8	methyl-accepting chemotaxis sensory transducer, class 40+24H	4289	7	3.12919	**
GSU0771	-	NADPH:quinone oxidoreductase family protein	2597	3	2.97915
GSU0774	-	iron-sulfur cluster-binding oxidoreductase	245	1	1.20919
GSU0787	hybT	twin-arginine translocation pathway protein, TatA/TatE family	1	1	5.78035
GSU0789	-	response regulator	175	2	5.30504
GSU0795	-	hypothetical protein	320	1	3.24675
GSU0796	-	long-chain acyl-CoA thioesterase	786	1	2.11416
GSU0805	fxsA	hypothetical protein	766	1	2.55102
GSU0808	-	diguanylate cyclase, CAP ED domain-containing	973	3	3.1185
GSU0809	-	carbonic anhydrase	287	2	3.66972
GSU0811	-	sigma-54-dependent transcriptional response regulator	17	3	2.18978
GSU0812	-	sensor histidine kinase, HAMP and PAS domain-containing	29	3	1.33571	**
GSU0816	-	organic solvent tolerance ABC transporter ATP-binding protein	187	3	4.02145
GSU0823	-	PpiC-type peptidylprolyl cis-trans isomerase	0	0	0
GSU0867	-	menaquinone biosynthesis methyltransferase	105	1	1.2987
GSU0869	-	hypothetical protein	1	1	0.972763
GSU0872	-	lipoprotein	0	0	0
GSU0874	-	hypothetical protein	20	4	1.23381
GSU3511	-	hypothetical protein	0	0	0
GSU0878	-	glycosyltransferase	1575	4	3.68664
GSU3629	-	hypothetical protein	55	1	7.8125
GSU0885	-	BioD and DRTGG domain-containing protein	1005	3	2.74223
GSU0888	-	hypothetical protein	0	0	0
GSU0889	-	acylphosphatase	0	0	0
GSU0890	ligA	NAD-dependent DNA ligase	3	2	0.994036
GSU3514	-	hypothetical protein	596	1	3.93701
GSU0899	-	hypothetical protein	403	3	1.88088
GSU3518	-	sensor histidine kinase	1783	5	3.64964	*
GSU0905	-	hypothetical protein	0	0	0	**
GSU0906	rpsU-1	30S ribosomal protein S21	1	1	5
GSU0908	-	MoaD family protein	4455	1	3.55872
GSU0929	-	hypothetical protein	0	0	0
GSU0936	-	glutamine-dependent amidotransferase, class I	0	0	0
GSU0946	-	sensor diguanylate cyclase/phosphodiesterase, HAMP and PAS domain-containing	2865	10	3.9557	**
GSU0951	-	TetR family transcriptional regulator	314	2	3.38983
GSU0955	-	RNA-directed DNA polymerase and maturase, group II intron origin	0	0	0	**
GSU3522	-	hypothetical protein	0	0	0	**
GSU0966	-	hypothetical protein	302	1	3.98406
GSU0979	-	phage tail tube protein gp19	279	1	2.30415
GSU0981	-	hypothetical protein	8435	2	3.24149
GSU0985	-	PAAR motif-containing protein	2649	1	3.37838
GSU0998	dnaB	replicative DNA helicase	116	4	2.91971	*
GSU1000	-	hypothetical protein	1772	4	3.06044
GSU1003	gnfM	nitrogen fixation master sigma-54-dependent transcriptional response regulator	102	4	2.76817	*
GSU1004	gnfL	nitrogen fixation master sensor histidine kinase, PAS domain-containing	1290	3	2.74977
GSU1011	-	hypothetical protein	454	2	2.74725	*
GSU1024	ppcD	cytochrome c	1	1	3.59712
GSU1027	aguB	N-carbamylputrescine amidohydrolase	35	2	2.26244	*
GSU1028	aguA	agmatine deiminase	0	0	0
GSU1034	mcp40H-8	nitrate/nitrite-sensing methyl-accepting chemotaxis sensory transducer, class 40H, NIT domain-containing	4173	7	3.52113	**
GSU1075	ruvC	Holliday junction resolvase	123	1	2.02429
GSU1076	ruvA	Holliday junction DNA helicase RuvA	153	3	5.00835
GSU1077	ruvB	Holliday junction DNA helicase RuvB	739	4	3.93701	*
GSU1078	hda	DnaA regulatory inactivator Hda	54	3	4.12088
GSU1080	-	hypothetical protein	0	0	0
GSU1086	-	hypothetical protein	1056	2	3.06279
GSU1091	-	transport protein, Tim44-like domain	762	3	3.1679
GSU1104	-	lipoprotein	0	0	0
GSU3524	-	lipoprotein	0	0	0
GSU1126	-	uracil-DNA glycosylase	0	0	0
GSU1127	-	hypothetical protein	163	2	5.26316
GSU1129	-	sigma-54-dependent transcriptional response regulator	969	4	2.93902
GSU1131	-	GTPase-activating protein	1	1	2.78552
GSU1132	ftsY	signal recognition particle-docking protein FtsY	1	1	0.95057	*
GSU1133	zapB	cell division protein ZapB	0	0	0
GSU1134	zapA	cell division protein ZapA	0	0	0
GSU1135	-	hypothetical protein	0	0	0
GSU1137	rny	phosphodiesterase	0	0	0
GSU1138	-	2',3'-cyclic-nucleotide 2'-phosphodiesterase	1	1	1.26904
GSU1139	tyrS	tyrosyl-tRNA ligase	1	1	0.825764
16S ribosomal RNA	-		0	0	0	**
tRNA-Ile-2	-		0	0	0	**
tRNA-Ala-3	-		0	0	0	*
23S ribosomal RNA	-		0	0	0	**
5S ribosomal RNA	-		0	0	0
GSU3525		ThiF family protein%3B fragment	56	1	4.13223	**
GSU1150	hpnJ	radical SAM domain-containing iron-sulfur cluster-binding oxidoreductase	11	3	2.10231	**
GSU1151	hpnK	hydrolase	0	0	0
GSU1152	-	hypothetical protein	1	1	2.63158
GSU1161	-	RND family efflux pump membrane fusion protein	758	2	1.64745	*
GSU1172	mviN	membrane protein MviN	18	2	1.27796	*
GSU1193	-	ketose-1,6-bisphosphate aldolase, class II	4931	5	3.88802
GSU1211	-	HNH endonuclease family protein	38	1	2.98507
GSU1218	-	hypothetical protein	293	1	5.58659
GSU1231	-	response receiver-related domain-containing protein	0	0	0
GSU1263	yhbY	RNA-binding protein YhbY	0	0	0
GSU1264	-	histidine phosphotransfer domain-containing protein	626	1	3.18471
GSU1267	lepB	signal peptidase I	48	1	1.49701	*
GSU1284	-	cytochrome c, 1 heme-binding site	0	0	0
GSU1299	cheW34H-2	scaffold protein CheW associated with MCPs of class 34H	0	0	0	**
GSU1301	cheW34H-3	scaffold protein CheW associated with MCPs of class 34H	0	0	0	**
GSU1320	-	sigma-54-dependent transcriptional response regulator	114	3	2.16606	**
GSU1326	recG	ATP-dependent DNA helicase RecG	5208	8	3.47373
GSU1330	-	RND family metal ion efflux pump outer membrane protein	1	1	0.78125
GSU1331	-	RND family metal ion efflux pump membrane fusion protein	0	0	0
GSU1332	-	RND family metal ion efflux pump inner membrane protein	8	5	1.59388
GSU1338	-	heavy metal transport/detoxification domain-containing protein	1	1	2.47525
GSU1339	-	hypothetical protein	627	1	2.10084
tRNA-Gly-1	-		0	0	0
GSU1353	-	antitoxin, Phd family	0	0	0
GSU1355	-	hypothetical protein	0	0	0	**
GSU1366		hypothetical protein%3B N-terminal fragment	0	0	0	**
GSU1371	namA	NADPH-dependent enal/enone/nitroreductase, Oye family	2634	3	2.73473
GSU1375	-	hypothetical protein	2972	2	2.96736	*
GSU1379	fur	ferric uptake regulation protein Fur	0	0	0
GSU1381	-	hypothetical protein	41	1	5.49451
GSU1383	-	3'-to-5' exonuclease	2898	2	3.66972
GSU1390	-	antitoxin, XRE family	0	0	0
GSU1393	cas2-2	ssRNA endonuclease	1465	1	3.27869
GSU1401	dnaE	DNA polymerase III subunit alpha	5	5	1.44217	*
GSU1408	-	MRP-like NifH superfamily NTPase	96	2	2.25479
GSU1410	-	hypothetical protein	0	0	0
GSU1412	-	hypothetical protein	178	3	7.31707
tRNA-Leu-1	-		0	0	0
GSU1425	lgt	prolipoprotein diacylglyceryl transferase	2	2	2.55754
GSU1459	ispG	4-hydroxy-3-methylbut-2-en-1-yl diphosphate synthase	1	1	0.942507	*
GSU1460	proS	prolyl-tRNA ligase	7	5	2.92056
tRNA-Leu-2	-		1	1	11.6279
tRNA-Ala-4	-		0	0	0	*
GSU1463	aspS	aspartyl-tRNA ligase	2	2	1.12108
GSU1464	-	lysM domain-containing protein	625	1	1.45138	*
GSU1467	korD	2-oxoglutarate:ferredoxin oxidoreductase, ferredoxin subunit	0	0	0
GSU1486	tatC	twin-arginine translocation pathway protein TatC	244	3	3.4642
tRNA-Val-1	-		51	2	27.027
GSU1515	thrS	threonyl-tRNA ligase	0	0	0
GSU1516	infC	translation initiation factor IF-3	0	0	0
GSU1517	rpmI	50S ribosomal protein L35	0	0	0
GSU1518	rplT	50S ribosomal protein L20	0	0	0
GSU1519	pheS	phenylalanyl-tRNA ligase subunit alpha	0	0	0
GSU1520	pheT	phenylalanyl-tRNA ligase subunit beta	0	0	0	*
GSU1521	ihfA-1	integration host factor subunit alpha	0	0	0
GSU1522	-	MerR family transcriptional regulator	74	3	8.57143
tRNA-Pro-2	-		0	0	0
GSU1524	pcm	protein-L-isoaspartate O-methyltransferase	151	5	7.69231
tRNA-Arg	-	2	0	0	0
GSU1533	recC	exodeoxyribonuclease V subunit gamma	1409	11	3.44396
GSU1534	recB	exodeoxyribonuclease V subunit beta	571	9	2.49032
GSU1535	recD	exodeoxyribonuclease V subunit alpha	2271	7	3.91718
GSU1550	-	4-oxalocrotonate tautomerase superfamily protein	223	1	4.92611	*
GSU1558	-	hypothetical protein	1	1	9.34579
GSU1562	-	hypothetical protein	246	2	6.68896
GSU1568	-	hypothetical protein	2219	1	3.41297
GSU1579	-	protein kinase, ArgK family	968	3	3.12826
GSU1586	nusA	transcription elongation factor NusA	4599	3	2.59291	*
GSU1588	infB	translation initiation factor IF-2	1	1	0.377216	*
GSU1589	rbfA	ribosome-binding factor A	138	2	5.61798
GSU1590	-	phosphoesterase	95	2	2.10526
GSU1592	rpsO	30S ribosomal protein S15	0	0	0
GSU1593	pnp	polynucleotide phosphorylase/polyadenylase	873	7	3.15032	*
GSU1596	yrdC	tRNA (N6-threonylcarbamyl-A37) modification ATPase	2154	1	1.63666
GSU1599	rpmF	50S ribosomal protein L32	146	1	5.49451
GSU1600	plsX	phosphate acyltransferase	33	1	0.961538
GSU1604	acpP-2	acyl carrier protein	0	0	0
tRNA-Leu-3	-		0	0	0
GSU1627	secG	preprotein translocase subunit SecG	0	0	0
GSU1659	hisS	histidyl-tRNA ligase	27	3	2.41741	*
GSU3534		hypothetical protein%3B fragment	0	0	0	**
GSU3535		hypothetical protein%3B fragment	0	0	0
GSU1686	-	deoxycytidylate deaminase	0	0	0
GSU1692	nusB	transcription antitermination factor NusB	1	1	2.40385
GSU1708	-	metal-dependent hydrolase, subgroup D	1	1	0.792393	*
GSU1709	smpB	SsrA-binding protein	57	3	6.50759	*
GSU3538	-	hypothetical protein	29	1	5.58659
GSU1719	-	hypothetical protein	439	1	2.6738
GSU1721	queE	7-cyano-7-deazaguanine synthase	20	2	2.65957
GSU1750	infA	translation initiation factor IF-1	0	0	0
GSU1766	xseB	exodeoxyribonuclease VII small subunit	58	1	4.34783
GSU1773	-	zinc metalloendopeptidase M23 domain-containing protein	0	0	0
GSU1774	ftsX	cell division ABC transporter membrane protein FtsX	3	3	3.15789
GSU1775	ftsE	cell division ATP-binding protein FtsE	0	0	0
tRNA-Asp-1	-		107	2	26.3158	**
tRNA-Val-3	-		0	0	0	*
tRNA-Asp-2	-		229	2	26.3158	**
GSU1791	clpX	ATP-dependent protease ATP-binding subunit ClpX	42	1	0.798085
GSU1792	clpP	ATP-dependent Clp protease proteolytic subunit	1	1	1.66945
tRNA-Leu-4	-		59	1	12.1951
tRNA-His	-		0	0	0
tRNA-Arg-3	-		0	0	0
tRNA-Pro-3	-		0	0	0
GSU1798	cimA	alpha-isopropylmalate/homocitrate synthase family transferase	147	4	2.52207
GSU1800	yjeE	nucleoid maintenance ATPase YjeE	186	1	2.06186
GSU1802	yjeF	ATP-binding protein YjeF	244	6	3.84862	*
GSU1803	acpS	4'-phosphopantetheinyl transferase	0	0	0
GSU1804	pdxJ	pyridoxine 5'-phosphate synthase	4	2	2.78164
GSU1809	ftsH-2	cell division ATP-dependent zinc protease FtsH	0	0	0
GSU1810	-	tRNA(Ile) lysidine-34 synthase	72	1	0.706714
tRNA-Met	-		0	0	0
tRNA-Met	-	note=fMet	0	0	0
GSU1812	argS	arginyl-tRNA ligase	1	1	0.586166
GSU1813	-	hypothetical protein	0	0	0
GSU1818	-	cofactor-independent phosphoglycerate mutase	54	2	1.66806
tRNA-Cys	-		0	0	0
GSU1824	-	hypothetical protein	0	0	0
GSU1829	-	hypothetical protein	49	1	4.78469
GSU1833	trpS	tryptophanyl-tRNA ligase	1	1	1.01729
GSU1836	glnB	nitrogen regulatory protein P-II	2	2	5.91716
GSU1839	-	phosphatase/phosphohexomutase-like hydrolase	0	0	0	*
GSU1847	-	hypothetical protein	0	0	0	**
tRNA-Glu-1	-		0	0	0
tRNA-Gln-2	-		0	0	0
GSU1864	rsmA	KsgA/Dim1 family 16S ribosomal RNA methyltransferase	179	4	4.81928
GSU1865	ygjD	UGMP family protein	1	1	0.978474
GSU1868	-	cysteine desulfurase	526	1	0.875657	*
GSU1878	-	sensor histidine kinase	40	1	1.01112
GSU1879	-	winged-helix transcriptional response regulator	0	0	0
GSU1885	hprK	HPr kinase/phosphorylase	1	1	1.04275
GSU1887	rpoN	RNA polymerase sigma-54 factor RpoN	1336	2	1.38408
GSU1888	lptB	lipopolysaccharide ABC transporter ATP-binding protein	0	0	0
GSU1890	lptC	lipopolysaccharide ABC transporter periplasmic protein LptC	2	1	1.73913
GSU1893	kdsD	arabinose-5-phosphate isomerase	1	1	1.03627
GSU1908	-	phosphatidylserine decarboxylase	1	1	1.52439
GSU1914	rseP	membrane-associated zinc metalloprotease RseP	225	4	3.74883
GSU1918	frr	ribosome recycling factor	0	0	0
GSU1920	tsf	elongation factor Ts	0	0	0
GSU1921	rpsB	30S ribosomal protein S2	3	3	3.97351	**
GSU1922	lptF	lipopolysaccharide ABC transporter membrane protein LptF	0	0	0	*
GSU1923	lptG	lipopolysaccharide ABC transporter membrane protein LptG	1	1	0.929368
GSU1934	coaX	pantothenate kinase	1	1	1.30378
GSU1935	birA	biotin operon repressor and biotin--acetyl-CoA carboxylase ligase	0	0	0
GSU1938	-	lipoprotein	307	1	1.89753
GSU2000	miaA	tRNA delta(2)-isopentenylpyrophosphate transferase	274	4	4.27807	**
GSU2004	-	UbiD family decarboxylase	4673	4	2.17628
GSU2011	nifS-1	nitrogen fixation iron-sulfur cluster assembly cysteine desulfurase NifS	5	2	1.70213
GSU2012	nifU	nitrogen fixation iron-sulfur cluster assembly protein NifU	0	0	0
GSU2014	-	hypothetical protein	0	0	0
GSU2017	mqnA	futalosine synthase	0	0	0
GSU2023	-	GTPase-activating protein	34	1	2.76243
GSU2033	-	XRE family transcriptional regulator	0	0	0
GSU2043	pilD	type IV prepilin-like proteins leader peptide processing enzyme	144	3	3.85109
GSU2045	valS	valyl-tRNA ligase	1	1	0.375516
GSU2046	-	response regulator	63	1	0.823723
GSU2050	secA	preprotein translocase subunit SecA	560	3	1.114	*
GSU3549	-	hypothetical protein	1	1	3.03951
GSU2071	rnhA	ribonuclease H	470	1	2.22717
GSU2077	-	hypothetical protein	149	1	6.57895
GSU2078	rodA	cell shape-determining protein RodA	0	0	0	*
GSU2079	mrdA	peptidoglycan transpeptidase	2	2	1.04221
GSU2089	mreB-1	rod shape-determining protein MreB	25	1	0.958773
GSU3550	-	hypothetical protein	233	1	8.40336
GSU2113	-	transcriptional regulator	0	0	0
tRNA-Gly	-	2	0	0	0
GSU2127	-	hypothetical protein	0	0	0	**
GSU3631		hypothetical protein%3B C-terminal fragment	174	1	22.7273
GSU2153	-	hypothetical protein	59	3	18.2927
GSU2167	-	CHC2 zinc finger domain-containing protein	99	2	3.8835
GSU2170	-	hypothetical protein	0	0	0	**
GSU2174	-	hypothetical protein	48	1	5.78035
tRNA-Gly-3	-		0	0	0
GSU2206	rpsT	30S ribosomal protein S20	0	0	0
GSU2207	holA	DNA polymerase III subunit delta	19	2	1.97433
GSU2208	lptE	lipopolysaccharide biogenesis outer membrane chaperone lipoprotein LptE	6	2	3.77358
GSU2209	leuS	leucyl-tRNA ligase	183	2	0.808407
GSU2222	cheA40H	sensor histidine kinase CheA associated with MCPs of class 40H	6396	8	3.84986
GSU2225	engA	GTP-binding protein Der	1	1	0.759878
GSU2230	holB	DNA polymerase III subunit delta'	2	2	2.05973
GSU2231	-	PSP1 superfamily protein	102	3	2.89296
GSU2232	metG	methionyl-tRNA ligase	112	7	4.56919
GSU2235	-	endoribonuclease L-PSP	0	0	0
GSU2239	yicC	hypothetical protein	205	2	2.2779
GSU2241	uge	UDP-galacturonate 4-epimerase	232	3	2.9703
GSU2259	kdtA	CMP-3-deoxy-D-manno-octulosonate--lipid A tetraacyldisaccharide 3-deoxy-D-manno-octulosonate transferase	96	3	2.30061
GSU2260	msbA	phospholipid/lipopolysaccharide-flipping ABC transporter MsbA	0	0	0	**
GSU2262	gnnB	UDP-2-acetamido-2-deoxy-alpha-D-ribo- hexopyranos-3-ulose 3-aminotransferase	0	0	0
GSU2263	gnnA	UDP-N-acetylglucosamine 3-dehydrogenase, NAD-dependent	1	1	1.07296
GSU2267	-	OmpH-like outer membrane protein	3	3	5.79151
GSU2268	yaeT	outer membrane protein assembly complex protein YaeT	6	5	2.17675	*
GSU2269	lolD	ABC transporter ATP-binding protein	592	1	1.48368	*
GSU2270	lolE	lipoprotein release ABC transporter membrane protein	4	4	3.14713	*
GSU2271	lysS	lysyl-tRNA ligase	1	1	0.677966
GSU2276	-	hypothetical protein	1	1	0.805802
GSU2277	-	peptidoglycan-binding lipoprotein, SPOR and NLPC P60 domain-containing	191	4	4.98132
GSU2278;note=ribosomal slippage		peptide chain release factor 2	0	0	0
GSU3568		apolipoprotein N-acyltransferase%3B C-terminal fragment	44	1	6.71141
GSU2284	-	hypothetical protein	0	0	0
GSU2285	-	membrane-associated metal-dependent phosphohydrolase, HDc domain-containing	221	9	3.73289	*
GSU2322	-	hypothetical protein	0	0	0
GSU2324	-	hypothetical protein	413	1	2.69542
GSU3571	-	hypothetical protein	0	0	0
GSU2367	lptD	lipopolysaccharide biogenesis outer membrane protein LptD	2	2	0.965251
GSU2375	trpB1	tryptophan synthase subunit beta	3	3	2.52101	**
GSU2376	-	ADP-ribose-binding protein	0	0	0
GSU3573	-	hypothetical protein	116	2	12.9032
GSU2387	-	corrinoid-binding domain-containing protein	239	2	2.94118
GSU2392	-	hypothetical protein	0	0	0	**
GSU2397	-	hypothetical protein	262	3	13.9535	**
GSU2398	-	helix-turn-helix XRE domain-containing protein	1	1	2.95858
GSU2412	-	hypothetical protein	3698	5	3.82555	*
GSU2417	-	hypothetical protein	128	3	5.85938
GSU2429	-	PpiC-type peptidylprolyl cis-trans isomerase	603	2	1.89573
GSU2450	-	hydrolase	1735	3	3.86598	*
GSU2456	lpxH	UDP-N-2, O-3-di-(3-hydroxyacyl)glucosamine/UDP-N-2, N-3-di-(3-hydroxyacyl)glucosediamine pyrophosphatase	2	2	2.77008	*
GSU2457	-	hypothetical protein	119	1	4.40529
GSU2458	-	transpeptidase	1224	5	3.72301	*
GSU3583	-	hypothetical protein	38	1	2.57069
GSU2463	-	glycosyltransferase	2599	4	3.91389
GSU2471	-	RNA-directed DNA polymerase and maturase, group II intron origin	0	0	0	**
GSU2475	-	sensor sigma-54-dependent transcriptional regulator	2940	8	2.84698	**
GSU2486	-	hypothetical protein	1579	5	3.79075
GSU2489	-	magnesium-dependent deoxyribonuclease	3	2	1.44092
GSU2520	yjiL	(R)-2-hydroxyacyl-CoA dehydratase-radicalizing ATPase YjiL	2350	3	3.94218
GSU2523	-	LysR family transcriptional regulator	2450	3	3.34821
GSU2525	-	NADPH oxidoreductase	1441	2	3.97614
GSU2538	nspC	carboxynorspermidine/carboxyspermidine decarboxylase	75	3	2.59965	**
GSU2539	-	carboxynorspermidine/carboxyspermidine dehydrogenase	2	1	0.83612	**
GSU2542	-	hypothetical protein	273	1	5.31915
GSU2549	topA	DNA topoisomerase I	2	2	0.879894
GSU2557	arnD	undecaprenyl-diphospho-4-formamido-4-deoxy-L- arabinose deformylase	1710	3	3.20856
GSU2561	-	hypothetical protein	648	2	3.81679
GSU2563	-	hypothetical protein	826	1	3.15457
GSU2570	nifS-2	nitrogen fixation iron-sulfur cluster assembly cysteine desulfurase NifS	334	1	0.844595
GSU2573	-	hypothetical protein	131	1	2.83286
GSU3590	-	hypothetical protein	130	2	8.81057
GSU2585	-	hypothetical protein	109	2	8.47458
GSU3598	-	hypothetical protein	0	0	0	**
GSU3600	-	hypothetical protein	140	3	12.5523
tRNA-Leu-5	-		0	0	0
GSU2602	ihfB-2	integration host factor subunit beta	0	0	0
GSU2603	rpsA	30S ribosomal protein S1	924	2	1.13636
GSU2604	ispH	4-hydroxy-3-methylbut-2-en-1-yl diphosphate reductase	0	0	0	*
GSU2616	secF	preprotein translocase subunit SecF	0	0	0
GSU2617	secD	preprotein translocase subunit SecD	2	1	0.62461	*
GSU2618	yajC	preprotein translocase subunit YajC	152	1	3.125
GSU2621	-	cell division protein, SpoIID family	2	2	1.76056	*
GSU2627	bioC	malonyl-CoA O-methyltransferase	344	3	3.73599	*
GSU2628	bioH	O-methylpimelyl-(acyl carrier protein) methylesterase	108	3	3.65408
GSU2631	-	hypothetical protein	167	2	4.80769
GSU2638	-	hypothetical protein	0	0	0
GSU2679	-	hypothetical protein	951	1	2.28833	*
GSU2689	-	hypothetical protein	178	1	10.2041
GSU2699	moaE	molybdopterin synthase, large subunit	259	1	2.61097
GSU2701	tupB	tungstate ABC transporter membrane protein	376	2	2.91545
GSU2708	frx-2	ferredoxin	0	0	0
tRNA-Arg-4	-		1	1	13.1579
GSU2717	hoxP	bidirectional NAD-reducing hydrogenase, maturation protease	0	0	0
GSU2732	-	cytochrome c	0	0	0	**
GSU2733	-	hypothetical protein	0	0	0	**
GSU2735	-	TetR family transcriptional regulator	0	0	0	**
GSU2738	-	cytochrome c	0	0	0	**
GSU2739	-	hypothetical protein	0	0	0	**
GSU2741	-	TetR family transcriptional regulator	0	0	0	**
GSU2745	-	AAA ATPase	2791	5	3.36247
GSU2747	-	hypothetical protein	0	0	0
GSU2748	-	CxxC CxxC SSSS superfamily protein	127	3	5.79151
GSU2749	-	NOL1/NOP2/Sun (tRNA and rRNA cytosine-C5-methyltransferase) family protein	478	3	3.12826
GSU2750	-	hypothetical protein	0	0	0
GSU2753	-	sigma-54-dependent transcriptional response regulator	9	1	0.711238	*
GSU2755	-	periplasmic substrate-binding histidine kinase	2025	6	3.386	**
GSU2756	-	hypothetical protein	2122	2	2.60756	**
GSU3606	cheY64H-2	response receiver CheY associated with MCPs of classes 40H and 40+24H	173	2	5.06329
GSU2766	-	DprA/Smf-like protein	1175	2	3.38983
GSU2767	dhc1	cytochrome c	252	2	7.27273
GSU2776	-	hypothetical protein	0	0	0
GSU2778	-	hypothetical protein	0	0	0
GSU2781	-	RND family efflux pump membrane fusion protein	75	2	1.78891
GSU2795	-	electron transfer flavoprotein-associated cytochrome b and iron-sulfur cluster-binding oxidoreductase	259	2	1.00756
GSU2796	etfA	electron transfer flavoprotein subunit alpha	0	0	0
GSU2797	etfB	electron transfer flavoprotein subunit beta	0	0	0	**
GSU2810		catalase%3B internal deletion	105	1	8.19672
GSU2827	-	hypothetical protein	413	1	2.93255
GSU2830	rplQ	50S ribosomal protein L17	0	0	0
GSU2831	rpoA	DNA-directed RNA polymerase subunit alpha	0	0	0	*
GSU2832	rpsD	30S ribosomal protein S4	0	0	0
GSU2833	rpsK	30S ribosomal protein S11	1	1	2.53165
GSU2834	rpsM	30S ribosomal protein S13	0	0	0
GSU3611	rpmJ	50S ribosomal protein L36	0	0	0
GSU2835	map	methionine aminopeptidase	4	3	4.02145
GSU2837	secY	preprotein translocase subunit SecY	0	0	0
GSU2838	rplO	50S ribosomal protein L15	2	1	2.24215
GSU2839	rpmD	50S ribosomal protein L30	0	0	0
GSU2840	rpsE	30S ribosomal protein S5	0	0	0
GSU2841	rplR	50S ribosomal protein L18	0	0	0
GSU2842	rplF	50S ribosomal protein L6	1	1	1.85529
GSU2843	rpsH	30S ribosomal protein S8	0	0	0
GSU2844	rpsN	30S ribosomal protein S14	0	0	0
GSU2845	rplE	50S ribosomal protein L5	22	2	3.71058
GSU2846	rplX	50S ribosomal protein L24	1	1	3.06748
GSU2847	rplN	50S ribosomal protein L14	0	0	0
GSU2848	rpsQ	30S ribosomal protein S17	0	0	0
GSU2849	rpmC	50S ribosomal protein L29	0	0	0	*
GSU2850	rplP	50S ribosomal protein L16	1	1	2.36967
GSU2851	rpsC	30S ribosomal protein S3	1	1	1.5748
GSU2852	rplV	50S ribosomal protein L22	1	1	2.98507
GSU2853	rpsS	30S ribosomal protein S19	1	1	3.55872
GSU2854	rplB	50S ribosomal protein L2	1	1	1.21359
GSU2855	rplW	50S ribosomal protein L23	22	1	3.52113
GSU2856	rplD	50S ribosomal protein L4	0	0	0
GSU2857	rplC	50S ribosomal protein L3	0	0	0
GSU2858	rpsJ	30S ribosomal protein S10	0	0	0
GSU2859	tuf-1	elongation factor Tu	0	0	0
GSU2860	fusA-3	elongation factor G	5	5	2.40616	*
GSU2861	rpsG	30S ribosomal protein S7	0	0	0
GSU3612	rpsL	30S ribosomal protein S12	1	1	2.69542
GSU2862	rpoC	DNA-directed RNA polymerase subunit beta'	4	4	0.955338
GSU2863	rpoB	DNA-directed RNA polymerase subunit beta	8	5	1.21595
GSU2864	rplL	50S ribosomal protein L7/L12	0	0	0
GSU2865	rplJ	50S ribosomal protein L10	1	1	1.9084
GSU2866	rplA	50S ribosomal protein L1	2	1	1.42045
GSU2867	rplK	50S ribosomal protein L11	0	0	0
GSU2868	nusG	transcription elongation factor NusG	0	0	0
GSU2869	secE	preprotein translocase subunit SecE	0	0	0
tRNA-Trp	-		0	0	0
GSU2870	rpmG	50S ribosomal protein L33	0	0	0
GSU2871	tuf-2	elongation factor Tu	0	0	0
tRNA-Thr-2	-		0	0	0
tRNA-Gly-4	-		0	0	0	**
tRNA-Tyr	-		0	0	0
tRNA-Thr-3	-		0	0	0
GSU2875	rpsI	30S ribosomal protein S9	1	1	2.55102
GSU2876	rplM	50S ribosomal protein L13	0	0	0
GSU2901	-	hypothetical protein	981	2	1.88501
GSU3617	-	hypothetical protein	505	1	3.18471
GSU2906	-	cupin	550	1	3.125
GSU2917	tklG	type II secretion system pseudopilin TklG	216	3	5.62852
GSU3619	-	hypothetical protein	92	2	4.33839
GSU2926	-	(R)-2-hydroxyacyl-CoA dehydratase-radicalizing ATPase	88	1	1.31406
GSU2930	-	lipoprotein cytochrome c	0	0	0
GSU2971	-	hypothetical protein	26	1	4.08163
GSU2997	cbiD	cobalt-precorrin-5B C1-methyltransferase	33	1	0.919118
GSU2998	-	hypothetical protein	1891	2	3.69004
GSU3000	cbiX	sirohydrochlorin cobaltochelatase	0	0	0
GSU3013	engB	GTP-binding protein YsxC	38	1	1.6129
GSU3015	flaG	flagellar protein FlaG	0	0	0
GSU3054	flhG	flagellar biogenesis ATPase FlhG	4824	3	3.22928
GSU3063	ftsZ	cell division protein FtsZ	1	1	0.86881
GSU3064	ftsA	cell division protein FtsA	0	0	0
GSU3065	ftsQ	cell division protein FtsQ	110	3	3.61446	*
GSU3070	ftsW	cell division protein FtsW	0	0	0
GSU3075	ftsI	peptidoglycan transglycosylase and transpeptidase FtsI	161	3	1.52053
GSU3077	rsmH	16S rRNA m(4)C1402 methyltransferase	0	0	0
GSU3078	mraZ	cell division protein MraZ	360	1	2.10084
RNase P, RNA component	-		0	0	0
GSU3081		protein of unknown function DUF164%3B C-terminal fragment	275	2	5.71429	*
GSU3082	-	hypothetical protein	0	0	0	**
tRNA-Ile-3	-		0	0	0	**
GSU3089	rpoD	RNA polymerase sigma-70 factor RpoD	4	2	1.15407
GSU3090	dnaG	DNA primase	0	0	0
GSU3092	yqeY	hypothetical protein	3226	1	2.27273
GSU3093	rpsU-2	30S ribosomal protein S21	0	0	0
GSU3103	hemK	N5-glutamine S-adenosyl-L-methionine-dependent methyltransferase	1	1	1.17096
GSU3104	prfA	peptide chain release factor 1	1	1	0.937207
GSU3107	rpmE	50S ribosomal protein L31	0	0	0
GSU3108	rho	transcription termination factor Rho	498	1	0.801925
GSU3112	-	FtsK/SpoIIIE domain-containing protein	159	2	0.874126
GSU3115	-	hypothetical protein	0	0	0
GSU3117	ssb-2	ssDNA-binding protein	0	0	0
GSU3121	-	EF hand domain-containing protein	92	1	2.15517
GSU3132	hup	histone-like protein	0	0	0
GSU3133	mrcA	peptidoglycan transglycosylase and transpeptidase MrcA	1281	7	2.85365	**
GSU3135	lspA	lipoprotein signal peptidase	115	2	4.14938	*
GSU3136	ileS	isoleucyl-tRNA ligase	3	3	1.08264
GSU3172	tssB	type VI secretion system needle sheath protein TssB	256	3	6.18557
GSU3190	tatA	twin-arginine translocation pathway protein, TatA/TatE family	289	1	5.2356
GSU3191	-	hypothetical protein	8	4	2.08768
GSU3198	cheY44H	response receiver CheY associated with MCPs of class 44H	34	2	5.47945
GSU3201	cheD44H	protein glutamine deamidase and protein glutamate methylesterase CheD associated with MCPs of class 44H	286	3	6.14754
GSU3203	-	outer membrane lipoprotein carrier/sorting protein LolA	245	3	4.12088
GSU3205	rimO	30S ribosomal protein S12 methylthiotransferase	250	5	3.72301	*
GSU3206	-	TraR/DksA family zinc finger transcriptional regulator	0	0	0
GSU3208	rlmH	23S rRNA (3-N-methyl-pseudoU1915)-methyltransferase	2038	1	2.1692
GSU3213	obgE	GTPase CgtA	0	0	0
GSU3215	-	hypothetical protein	0	0	0
GSU3232	-	cytochrome c, 1 heme-binding site	517	1	2.73973
GSU3235	rpmA	50S ribosomal protein L27	0	0	0
GSU3239	cafA	ribonuclease G	118	4	2.66312	*
GSU3242	-	hypothetical protein	219	1	4.34783
GSU3252	-	sensor histidine kinase, GAF domain-containing	184	6	3.65186
GSU3253	-	response regulator	154	1	2.69542
GSU3258	-	hypothetical protein	0	0	0
GSU3267	-	hypothetical protein	0	0	0
GSU3281	trxA	thioredoxin	0	0	0
GSU3283	-	ResC/HemX-like cytochrome c biogenesis membrane protein	0	0	0
GSU3287	-	magnesium-dependent deoxyribonuclease, TatD family	998	2	2.60756
GSU3296	glcD-1	D-lactate/glycolate dehydrogenase, FAD-binding protein	3	3	2.17549
GSU3297	glcF-1	D-lactate/glycolate dehydrogenase, iron-sulfur cluster-binding protein	3	2	1.58103
GSU3298	-	transcriptional regulator	8	2	3.5524
GSU3304	ompJ	outer membrane channel OmpJ	1	1	0.728332	**
GSU3305	-	hypothetical protein	1	1	3.55872
GSU3307	hisZ	ATP phosphoribosyltransferase regulatory subunit	1	1	0.759878
tRNA-Lys	-		0	0	0
tRNA-Glu-2	-		0	0	0
GSU3326	-	hypothetical protein	2245	2	2.73598
GSU3334	-	lipoprotein cytochrome c, 1 heme-binding site	0	0	0
GSU3335	-	hypothetical protein	0	0	0
GSU3339	groES	co-chaperonin GroES	0	0	0
GSU3340	groEL	chaperonin GroEL	2	2	1.22399	*
GSU3361	-	transglutaminase domain-containing protein	38	2	1.35044
GSU3364	hgtR	hydrogen-dependent growth transcriptional repressor	0	0	0
GSU3365	cysS	cysteinyl-tRNA ligase	3	2	1.38408
GSU3380	gatB	aspartyl/glutamyl-tRNA amidotransferase subunit B	782	1	0.694927
GSU3381	gatA	aspartyl/glutamyl-tRNA amidotransferase subunit A	68	4	2.74537	**
GSU3383	gatC	aspartyl/glutamyl-tRNA amidotransferase subunit C	0	0	0
tRNA-Asn	-		0	0	0
GSU3402	-	hypothetical protein	1	1	3.48432
GSU3420	-	lipid A biosynthesis acyltransferase	20	1	1.08342
GSU3452	slyX	hypothetical protein	46	1	4.92611	*
GSU3454	-	radical SAM domain-containing iron-sulfur cluster-binding oxidoreductase	1	1	0.934579
GSU3464	gidA	tRNA uridine 5-carboxymethylaminomethyl modification protein GidA	802	3	1.5932	*
GSU3465	mnmE	tRNA modification GTPase TrmE	3214	3	2.18978
GSU3466	yidC	preprotein translocase subunit YidC	0	0	0	*
GSU3468	rnpA	ribonuclease P, protein component	737	1	2.90698

## Sheet: Sheet2
	Column1	Column2
	GSU0006	1
	GSU0012	1
	GSU0021	1
	GSU0030	1
	GSU0036	1
	GSU0067	1
	GSU0084	1
	GSU0085	1
	GSU0087	1
	GSU0088	1
	GSU0089	1
	GSU0090	1
	GSU0091	1
	GSU0092	1
	GSU0097	1
	GSU0108	1
	GSU0109	1
	GSU0110	1
	GSU0111	1
	GSU0112	1
	GSU0113	1
	GSU0114	1
	GSU0115	1
	GSU0121	1
	GSU0122	1
	GSU0123	1
	GSU0135	1
	GSU0142	1
	GSU0150	1
	GSU0151	1
	GSU0152	1
	GSU0153	1
	GSU0156	1
	GSU0158	1
	GSU0159	1
	GSU0160	1
	GSU0162	1
	GSU0193	1
	GSU0215	1
	GSU0226	1
	GSU0240	1
	GSU0261	1
	GSU0270	1
	GSU0271	1
	GSU0290	1
	GSU0333	1
	GSU0334	1
	GSU0337	1
	GSU0338	1
	GSU0339	1
	GSU0340	1
	GSU0341	1
	GSU0342	1
	GSU0343	1
	GSU0344	1
	GSU0345	1
	GSU0346	1
	GSU0347	1
	GSU0348	1
	GSU0349	1
	GSU0350	1
	GSU0351	1
	GSU0352	1
	GSU0371	1
	GSU0375	1
	GSU0376	1
	GSU0377	1
	GSU0378	1
	GSU0387	1
	GSU0389	1
	GSU0439	1
	GSU0440	1
	GSU0448	1
	GSU0453	1
	GSU0458	1
	GSU0459	1
	GSU0460	1
	GSU0461	1
	GSU0466	1
	GSU0479	1
	GSU0482	1
	GSU0486	1
	GSU0488	1
	GSU0490	1
	GSU0509	1
	GSU0510	1
	GSU0513	1
	GSU0518	1
	GSU0523	1
	GSU0531	1
	GSU0535	1
	GSU0569	1
	GSU0571	1
	GSU0580	1
	GSU0587	1
	GSU0604	1
	GSU0605	1
	GSU0606	1
	GSU0609	1
	GSU0610	1
	GSU0611	1
	GSU0626	1
	GSU0627	1
	GSU0651	1
	GSU0652	1
	GSU0656	1
	GSU0660	1
	GSU0661	1
	GSU0686	1
	GSU0692	1
	GSU0696	1
	GSU0731	1
	GSU0734	1
	GSU0739	1
	GSU0740	1
	GSU0741	1
	GSU0742	1
	GSU0743	1
	GSU0745	1
	GSU0768	1
	GSU0777	1
	GSU0778	1
	GSU0779	1
	GSU0780	1
	GSU0782	1
	GSU0783	1
	GSU0784	1
	GSU0785	1
	GSU0794	1
	GSU0798	1
	GSU0799	1
	GSU0800	1
	GSU0803	1
	GSU0818	1
	GSU0843	1
	GSU0846	1
	GSU0859	1
	GSU0860	1
	GSU0862	1
	GSU0880	1
	GSU0918	1
	GSU0932	1
	GSU0933	1
	GSU0937	1
	GSU0940	1
	GSU0944	1
	GSU0945	1
	GSU0994	1
	GSU0999	1
	GSU1008	1
	GSU1016	1
	GSU1017	1
	GSU1023	1
	GSU1058	1
	GSU1059	1
	GSU1061	1
	GSU1068	1
	GSU1070	1
	GSU1096	1
	GSU1097	1
	GSU1098	1
	GSU1099	1
	GSU1106	1
	GSU1108	1
	GSU1110	1
	GSU1112	1
	GSU1124	1
	GSU1136	1
	GSU1158	1
	GSU1176	1
	GSU1177	1
	GSU1178	1
	GSU1183	1
	GSU1194	1
	GSU1198	1
	GSU1202	1
	GSU1203	1
	GSU1204	1
	GSU1215	1
	GSU1216	1
	GSU1219	1
	GSU1221	1
	GSU1237	1
	GSU1239	1
	GSU1242	1
	GSU1243	1
	GSU1245	1
	GSU1246	1
	GSU1271	1
	GSU1272	1
	GSU1273	1
	GSU1276	1
	GSU1280	1
	GSU1281	1
	GSU1305	1
	GSU1311	1
	GSU1315	1
	GSU1317	1
	GSU1329	1
	GSU1346	1
	GSU1347	1
	GSU1348	1
	GSU1349	1
	GSU1372	1
	GSU1380	1
	GSU1399	1
	GSU1402	1
	GSU1433	1
	GSU1434	1
	GSU1435	1
	GSU1451	1
	GSU1461	1
	GSU1465	1
	GSU1466	1
	GSU1468	1
	GSU1469	1
	GSU1470	1
	GSU1487	1
	GSU1490	1
	GSU1502	1
	GSU1526	1
	GSU1530	1
	GSU1531	1
	GSU1532	1
	GSU1564	1
	GSU1577	1
	GSU1578	1
	GSU1582	1
	GSU1583	1
	GSU1584	1
	GSU1595	1
	GSU1601	1
	GSU1602	1
	GSU1603	1
	GSU1605	1
	GSU1606	1
	GSU1607	1
	GSU1612	1
	GSU1622	1
	GSU1629	1
	GSU1632	1
	GSU1634	1
	GSU1635	1
	GSU1636	1
	GSU1637	1
	GSU1640	1
	GSU1641	1
	GSU1651	1
	GSU1660	1
	GSU1672	1
	GSU1678	1
	GSU1681	1
	GSU1688	1
	GSU1689	1
	GSU1690	1
	GSU1691	1
	GSU1693	1
	GSU1695	1
	GSU1700	1
	GSU1702	1
	GSU1703	1
	GSU1705	1
	GSU1706	1
	GSU1707	1
	GSU1716	1
	GSU1717	1
	GSU1718	1
	GSU1720	1
	GSU1722	1
	GSU1730	1
	GSU1731	1
	GSU1732	1
	GSU1733	1
	GSU1734	1
	GSU1735	1
	GSU1736	1
	GSU1742	1
	GSU1755	1
	GSU1756	1
	GSU1758	1
	GSU1759	1
	GSU1764	1
	GSU1765	1
	GSU1799	1
	GSU1805	1
	GSU1808	1
	GSU1816	1
	GSU1821	1
	GSU1825	1
	GSU1827	1
	GSU1828	1
	GSU1835	1
	GSU1859	1
	GSU1860	1
	GSU1861	1
	GSU1862	1
	GSU1871	1
	GSU1875	1
	GSU1877	1
	GSU1880	1
	GSU1894	1
	GSU1895	1
	GSU1896	1
	GSU1897	1
	GSU1902	1
	GSU1903	1
	GSU1906	1
	GSU1907	1
	GSU1909	1
	GSU1910	1
	GSU1911	1
	GSU1912	1
	GSU1915	1
	GSU1916	1
	GSU1917	1
	GSU1919	1
	GSU1936	1
	GSU1953	1
	GSU1970	1
	GSU1972	1
	GSU2005	1
	GSU2006	1
	GSU2007	1
	GSU2008	1
	GSU2009	1
	GSU2013	1
	GSU2018	1
	GSU2019	1
	GSU2020	1
	GSU2022	1
	GSU2025	1
	GSU2026	1
	GSU2027	1
	GSU2049	1
	GSU2052	1
	GSU2053	1
	GSU2061	1
	GSU2065	1
	GSU2066	1
	GSU2068	1
	GSU2069	1
	GSU2072	1
	GSU2083	1
	GSU2084	1
	GSU2091	1
	GSU2095	1
	GSU2097	1
	GSU2098	1
	GSU2101	1
	GSU2147	1
	GSU2157	1
	GSU2192	1
	GSU2194	1
	GSU2195	1
	GSU2227	1
	GSU2229	1
	GSU2236	1
	GSU2238	1
	GSU2240	1
	GSU2243	1
	GSU2245	1
	GSU2258	1
	GSU2261	1
	GSU2264	1
	GSU2265	1
	GSU2266	1
	GSU2281	1
	GSU2283	1
	GSU2286	1
	GSU2290	1
	GSU2291	1
	GSU2292	1
	GSU2302	1
	GSU2303	1
	GSU2306	1
	GSU2307	1
	GSU2308	1
	GSU2312	1
	GSU2325	1
	GSU2336	1
	GSU2338	1
	GSU2343	1
	GSU2350	1
	GSU2351	1
	GSU2352	1
	GSU2363	1
	GSU2364	1
	GSU2365	1
	GSU2366	1
	GSU2368	1
	GSU2370	1
	GSU2371	1
	GSU2378	1
	GSU2379	1
	GSU2380	1
	GSU2381	1
	GSU2382	1
	GSU2383	1
	GSU2418	1
	GSU2419	1
	GSU2425	1
	GSU2428	1
	GSU2435	1
	GSU2436	1
	GSU2443	1
	GSU2445	1
	GSU2446	1
	GSU2448	1
	GSU2449	1
	GSU2452	1
	GSU2462	1
	GSU2480	1
	GSU2481	1
	GSU2482	1
	GSU2485	1
	GSU2487	1
	GSU2490	1
	GSU2502	1
	GSU2527	1
	GSU2537	1
	GSU2541	1
	GSU2559	1
	GSU2572	1
	GSU2588	1
	GSU2605	1
	GSU2606	1
	GSU2607	1
	GSU2608	1
	GSU2623	1
	GSU2624	1
	GSU2629	1
	GSU2649	1
	GSU2650	1
	GSU2651	1
	GSU2654	1
	GSU2655	1
	GSU2656	1
	GSU2683	1
	GSU2706	1
	GSU2707	1
	GSU2718	1
	GSU2719	1
	GSU2720	1
	GSU2721	1
	GSU2722	1
	GSU2751	1
	GSU2759	1
	GSU2761	1
	GSU2762	1
	GSU2777	1
	GSU2804	1
	GSU2805	1
	GSU2806	1
	GSU2813	1
	GSU2819	1
	GSU2820	1
	GSU2821	1
	GSU2836	1
	GSU2874	1
	GSU2878	1
	GSU2879	1
	GSU2918	1
	GSU2919	1
	GSU2921	1
	GSU2923	1
	GSU2950	1
	GSU2951	1
	GSU2960	1
	GSU2961	1
	GSU2962	1
	GSU2963	1
	GSU2964	1
	GSU2974	1
	GSU2975	1
	GSU2977	1
	GSU2979	1
	GSU2984	1
	GSU2985	1
	GSU2986	1
	GSU2989	1
	GSU2990	1
	GSU2992	1
	GSU2993	1
	GSU2994	1
	GSU2995	1
	GSU2996	1
	GSU2999	1
	GSU3001	1
	GSU3002	1
	GSU3005	1
	GSU3006	1
	GSU3007	1
	GSU3008	1
	GSU3009	1
	GSU3010	1
	GSU3057	1
	GSU3059	1
	GSU3066	1
	GSU3067	1
	GSU3068	1
	GSU3069	1
	GSU3071	1
	GSU3072	1
	GSU3073	1
	GSU3074	1
	GSU3094	1
	GSU3095	1
	GSU3096	1
	GSU3097	1
	GSU3098	1
	GSU3099	1
	GSU3100	1
	GSU3101	1
	GSU3102	1
	GSU3106	1
	GSU3116	1
	GSU3142	1
	GSU3154	1
	GSU3155	1
	GSU3158	1
	GSU3162	1
	GSU3168	1
	GSU3194	1
	GSU3207	1
	GSU3210	1
	GSU3211	1
	GSU3212	1
	GSU3254	1
	GSU3256	1
	GSU3257	1
	GSU3260	1
	GSU3265	1
	GSU3268	1
	GSU3282	1
	GSU3284	1
	GSU3285	1
	GSU3286	1
	GSU3291	1
	GSU3299	1
	GSU3301	1
	GSU3302	1
	GSU3303	1
	GSU3308	1
	GSU3312	1
	GSU3321	1
	GSU3322	1
	GSU3323	1
	GSU3331	1
	GSU3333	1
	GSU3346	1
	GSU3366	1
	GSU3367	1
	GSU3368	1
	GSU3372	1
	GSU3374	1
	GSU3384	1
	GSU3385	1
	GSU3391	1
	GSU3392	1
	GSU3393	1
	GSU3394	1
	GSU3395	1
	GSU3398	1
	GSU3399	1
	GSU3400	1
	GSU3401	1
	GSU3404	1
	GSU3405	1
	GSU3406	1
	GSU3408	1
	GSU3423	1
	GSU3424	1
	GSU3429	1
	GSU3430	1
	GSU3431	1
	GSU3432	1
	GSU3433	1
	GSU3434	1
	GSU3436	1
	GSU3439	1
	GSU3441	1
	GSU3443	1
	GSU3444	1
	GSU3445	1
	GSU3448	1
	GSU3450	1
	GSU3453	1
	GSU3627	1
	GSU3628	1
