# Supplementary material for: Genome Scale Mutational Analysis of Geobacter sulfurreducens Reveals Distinct Molecular Mechanisms for Respiration and Sensing of Poised Electrodes versus Fe(III) Oxides
Source: J Bacteriol. 2017 Sep 5;199(19):e00340-17. doi: 10.1128/JB.00340-17 (PMC5585712; doi:10.1128/JB.00340-17)
Supplement: Supplemental material [file JB.00340-17_zjb999094518sd5.xlsx]

## Sheet: Sheet1
Table S5
Reactions associated with central metabolism - genes predicted to be essential in the Tn-Seq analysis are highlighted in red
TCA Cycle
oxaloacetate to citrate
	oxaloactetate + Ac-CoA → citrate + CoA
		GSU1106	gltA	type I citrate synthase
citrate to cis-acconitase to isocitrate
	citrate ⇄ isocitrate
		GSU0846	acnA	aconitate hydratase
		GSU1660	acnB	bifunctional aconitate hydratase 2/2-methylisocitrate dehydratase
		GSU2445	-	aconitate hydratase
isocitrate to 2-oxoglutarate
	isocitrate + NAD+ ⇄ 2 oxoglutarate + CO2 + NADH
		GSU1465	icd	isocitrate dehydrogenase
2-oxoglutarate to succinyl-CoA
	2-oxoglutarate + CoA + NAD+ ⇄ succinyl-CoA + CO2 + NADH
		GSU2446	lpdA-1	dihydrolipoamide dehydrogenase
		GSU2448	sucB	2-oxoglutarate dehydrogenase, E2 protein, dihydrolipoamide succinyltransferase
		GSU2449	sucA	2-oxoglutarate dehydrogenase E1 component
	2-oxoglutarate + 2 ferredoxin(ox) + CoA ⇄ succinyl-CoA + 2 ferredoxin(red) + CO2
		GSU1859	vorC	2-oxoacid:ferredoxin oxidoreductase subunit gamma
		GSU1860	vorB	2-oxoacid:ferredoxin oxidoreductase, thiamin diphosphate-binding subunit
		GSU1861	vorA	2-ketoisovalerate ferredoxin reductase
		GSU1862	vorD	2-oxoacid:ferredoxin oxidoreductase, ferredoxin subunit
		GSU1467	korD	2-oxoglutarate:ferredoxin oxidoreductase, ferredoxin subunit
		GSU1468	korA	2-oxoglutarate ferredoxin oxidoreductase subunit alpha
		GSU1469	korB	2-oxoglutarate ferredoxin oxidoreductase subunit beta
		GSU1470	korC	2-oxoglutarate:ferredoxin oxidoreductase subunit gamma
succinyl-CoA to succinate
	succinyl-CoA + A(G)DP + Pi ⇄ succinate + A(G)TP + CoA
		GSU1058	sucC	succinyl-CoA synthetase subunit beta
		GSU1059	sucD	succinyl-CoA synthetase subunit alpha
	acetyl-CoA + succinate ⇄ acetate + succinyl-CoA
		GSU0174	ato-2	succinyl:acetate coenzyme A transferase
		GSU0490	ato-1	succinyl:acetate coenzyme A transferase
succinate to fumarate
	succinate + ubiquinone ⇄ fumarate + ubiquinol
		GSU1176	frdC	succinate dehydrogenase/fumarate reductase, cytochrome b558 subunit
		GSU1177	frdA	succinate dehydrogenase flavoprotein subunit
		GSU1178	frdB	succinate dehydrogenase/fumarate reductase iron-sulfur subunit
fumarate to malate
	fumarate + H2O ⇄ malate
		GSU0994	fumB	fumarate hydratase
malate to oxaloacetate
	malate + NAD+ ⇄ oxaloacetate + NADH
		GSU1466	mdh	malate dehydrogenase
Acetate assimilation
acetate to acetyl-CoA
	acetate + succinyl-CoA ⇄ acetyl-CoA + succinate
		GSU0174	ato-2	succinyl:acetate coenzyme A transferase
		GSU0490	ato-1	succinyl:acetate coenzyme A transferase
	acetate + ATP ⇄ acetyl-P + ADP + CoA ⇄ acetyl-CoA + Pi
		GSU2706	pta	phosphate acetyltransferase
		GSU2707	ackA	acetate kinase A/propionate kinase 2
		GSU3448		acetate kinase like
Pyruvate node
pyruvate to acetyl-CoA
	pyruvate + 2 ferredoxin(ox) + CoA ⇄ acetyl-CoA + CO2 + 2 ferredoxin (red)
		GSU0097	por	pyruvate:ferredoxin/flavodoxin oxidoreductase
	pyruvate + CoA + NAD+ → acetyl-CoA + CO2 + NADH
		GSU2443	pdhA	pyruvate dehydrogenase E1 component subunit alpha
		GSU2436	pdhB	pyruvate dehydrogenase E1 component subunit beta
	pyruvate + CoA → formate + acetyl-CoA
		GSU2101	-	glycerol dehydratase
		GSU2102	-	glycerol dehydratase-activating enzyme (pyruvate-formate lyase)
pyruvate to phosophenolpyruvate
	pyruvate + ATP → phosphoenolpyruvate + ADP
		GSU3331	pyk	pyruvate kinase
	pyruvate + ATP + H2O → phosphenolpyruvate + AMP + Pi + 2H+
		GSU0803	ppsA	phosphoenolpyruvate synthase
	pyruvate + ATP + Pi ⇄ phosphoenolpyruvate + AMP + Ppi
		GSU0580	ppdK	pyruvate phosphate dikinase
pyruvate to oxaloacetate
	pyruvate + CO2 + ATP → oxaloacetate + ADP + Pi
		GSU2428	pyc	pyruvate carboxylase
oxaloacetate to phosphoenolpyruvate
	phosphoenolpyruvate + CO2 → oxaloacetate + Pi
		GSU3385	pckA	phosphoenolpyruvate carboxykinase
malate to pyruvate
	malate + NADP+ → pyruvate + CO2+ NADPH + H+
		GSU1700	maeB	bifunctional malic enzyme oxidoreductase/phosphotransacetylase
Gluconeogensis
phosphoenolpyruvate to 2-phosphoglycerate
	2-phospho-D-glycerate ⇄ phosphoenolpyruvate + H2O
		GSU2286	eno	enolase
2-phosphoglycerate to 3-phosphoglycerate
	2-phospho-D-glycerate ⇄ 3-phospho-D-glycerate
		GSU1612	gpmA	phosphoglyceromutase
		GSU1818	-	cofactor-independent phosphoglycerate mutase
		GSU3207	gpmI	phosphoglyceromutase
3-phosphoglycerate to 1,3-bisphospho-D-glycerate
	3-phospho-D-glycerate + ATP ⇄ 1,3-bisphospho-D-glycerate + ADP
		GSU3628	pgk	phosphoglycerate kinase
1,3 bisphosphoglycerate to glyceraldehyde-3-phosphate
	1,3 bisphospho-D-glycerate + NADH → glyceraldehyde-3-phosphate + NAD+
		GSU1629	gapA	glyceraldehyde-3-phosphate dehydrogenase, type I
glyceraldehyde-3-phosphate to dihydroxyacetone phosphate
	D-glyceraldehyde 3-phosphate ⇄ dihydroxyacetone phosphate
		GSU3627	tpi	triosephosphate isomerase
dihydroxyacetone phosphate + D-glyceraldehyde 3-phosphate to fructose 1,6-bisphosphate
	fructose 1,6-bisphosphate ⇄ dihydroxyacetone phosphate + D-glyceraldehyde 3-phosphate
		GSU1193	-	ketose-1,6-bisphosphate aldolase, class II
		GSU1245	-	ketose-1,6-bisphosphate aldolase, class II
fructose 1,6-bisphosphate to fructose 6-phosphate
	fructose 1,6-bisphosphate + H2O → β-D-fructofuranose 6-phosphate + phosphate
		GSU1651	fbp	fructose-1,6-bisphosphatase
β-D-fructose 6-phosphate to glucose 6-phosphate
	β-D-glucose 6-phosphate ⇄ β-D-fructofuranose 6-phosphate
		GSU1311	pgi	glucose-6-phosphate isomerase
