# Supplementary material for: Genome Scale Mutational Analysis of Geobacter sulfurreducens Reveals Distinct Molecular Mechanisms for Respiration and Sensing of Poised Electrodes versus Fe(III) Oxides
Source: J Bacteriol. 2017 Sep 5;199(19):e00340-17. doi: 10.1128/JB.00340-17 (PMC5585712; doi:10.1128/JB.00340-17)
Supplement: Supplemental material [file JB.00340-17_zjb999094518sd6.xlsx]

## Sheet: redundant gene and function
Table S6	List of functional and sequence homologs in the G. sulfurreducens genome
	Genes are highlighted in grey as essential when they have less than 300 mapped reads or have 4 insertion sites or less per kilobase from the "Fumarate outgrowth deep seq" library
	This list is based on genes annotated with the same name (e.g. fabF-1 and fabF-2) or similar description (aconitate hydratase). It is likely incomplete.
	Transposases, CRISPR genes, and hypotheticals are not included.
locus tag	gene symbol	description	fumarate sites/kb	reads	genes with *one, or **more than one insertion site that can be mapped to another location in the chromosome
GSU0458	fabZ-1	(3R)-hydroxyacyl-(acyl carrier protein) dehydratase	15.4242	1244	*
GSU2265	fabZ-2	(3R)-hydroxymyristoyl-ACP dehydratase	0	0
GSU0686	dxs-1	1-deoxy-D-xylulose-5-phosphate synthase	0.522739	3	*
GSU1764	dxs-2	1-deoxy-D-xylulose-5-phosphate synthase	6.91489	3733
GSU1861	vorA	2-ketoisovalerate ferredoxin reductase	11.3744	10393
GSU1859	vorC	2-oxoacid:ferredoxin oxidoreductase subunit gamma	16.6976	3470	**
GSU1862	vorD	2-oxoacid:ferredoxin oxidoreductase, ferredoxin subunit	44.335	4090	*
GSU1860	vorB	2-oxoacid:ferredoxin oxidoreductase, thiamin diphosphate-binding subunit	12.1131	13943	*
GSU3333	aroG-1	3-deoxy-7-phosphoheptulonate synthase	12.8713	4772	*
GSU3142	aroG-2	3-deoxy-7-phosphoheptulonate synthase	10.7949	5904
GSU0460	fabF-1	3-oxoacyl-(acyl carrier protein) synthase II	5.80913	4875	*
GSU1605	fabF-2	3-oxoacyl-(acyl carrier protein) synthase II	2.43506	4
GSU0461	fabG-1	3-oxoacyl-ACP reductase	8.10811	9821
GSU1603	fabG-2	3-oxoacyl-ACP reductase	1.35135	1
GSU0290	fabH-1	3-oxoacyl-ACP synthase	8.16327	1055
GSU1601	fabH-2	3-oxoacyl-ACP synthase	10.2041	1263
GSU0906	rpsU-1	30S ribosomal protein S21	5	1
GSU3093	rpsU-2	30S ribosomal protein S21	0	0
GSU0611	purE-1	5-carboxyamino-1-(5-phosphoribosyl)imidazole carboxymutase	13.7525	2748
GSU2306	purE-2	5-carboxyamino-1-(5-phosphoribosyl)imidazole carboxymutase	0	0
GSU0215	folD-1	5,10-methylenetetrahydrofolate dehydrogenase and methenyltetrahydrofolate cyclohydrolase	10.3211	916
GSU0862	folD-2	5,10-methylenetetrahydrofolate dehydrogenase and methenyltetrahydrofolate cyclohydrolase	9.33489	3029
GSU0860	metF-1	5,10-methylenetetrahydrofolate reductase	4.41989	1329	*
GSU1703	pfk-1	6-phosphofructokinase	12.8323	5771
GSU2068	pfk-2	6-phosphofructokinase	11.4703	4905
GSU3609	ybhF-C	ABC transporter ATP-binding protein	10.3306	6280	**
GSU3608	ybhF-N	ABC transporter ATP-binding protein	8.58369	3981	*
GSU2707	ackA	acetate kinase A/propionate kinase 2	0.790514	1
GSU2445	-	aconitate hydratase	4.1301	2297	*
GSU0846	acnA	aconitate hydratase	11.0438	20574	*
GSU0242	acpP-1	acyl carrier protein	15.5642	6651
GSU1604	acpP-2	acyl carrier protein	0	0
GSU0923	lon-1	ATP-dependent Lon protease (La)	6.03969	6235
GSU1790	lon-2	ATP-dependent Lon protease (La)	14.4449	8614	**
GSU3193	lon-3	ATP-dependent Lon protease (La)	9.3534	2762
GSU0491	rhlE-1	ATP-dependent RNA helicase RhlE	7.39645	2574
GSU0914	rhlE-2	ATP-dependent RNA helicase RhlE	4.46761	5136
GSU0538	hspA-1	ATP-independent chaperone	13.544	6513	*
GSU2410	hspA-2	ATP-independent chaperone	17.8174	8244
GSU1660	acnB	bifunctional aconitate hydratase 2/2-methylisocitrate dehydratase	1.57295	65	*
GSU2974	metF-2	bifunctional homocysteine S-methyltransferase/5,10-methylenetetrahydrofolate reductase	1.10072	53
GSU1700	maeB	bifunctional malic enzyme oxidoreductase/phosphotransacetylase	12.4004	15566
GSU1734	livK-1	branched-chain amino acid ABC transporter substrate-binding protein	7.88091	7058	*
GSU1735	livK-2	branched-chain amino acid ABC transporter substrate-binding protein	10.5634	3987	**
GSU0067	can-1	carbonic anhydrase	20.0927	7266	*
GSU2307	can-2	carbonic anhydrase	11.0236	3709
GSU3421	fnr-1	CarD family transcriptional regulator	7.22543	5480	*
GSU1992	fnr-2	CarD family transcriptional regulator	11.1732	3097	*
GSU0482	cls-1	cardiolipin synthase	18.4874	31584
GSU3372	cls-2	cardiolipin synthase	23.5784	24854	*
GSU1180	ftsH-1	cell division ATP-dependent zinc protease FtsH	11.8726	11522
GSU1809	ftsH-2	cell division ATP-dependent zinc protease FtsH	0	0
GSU1392	cas1-2	CRISPR-associated endodeoxyribonuclease Cas1	19.5652	15378
GSU0058	cas2-1	CRISPR-associated endoribonuclease Cas2	24.3902	4320
GSU0057	cas1-1/cas4	CRISPR-associated exonuclease Cas4 and endodeoxyribonuclease Cas1	13.6986	20691	*
GSU0051	cas3-1	CRISPR-associated helicase Cas3	18.0832	41512
GSU0944	metC-1	cystathionine gamma-synthase/beta-lyase	2.64784	4
GSU0945	metC-2	cystathionine gamma-synthase/beta-lyase	0.880282	1	**
GSU3296	glcD-1	D-lactate/glycolate dehydrogenase, FAD-binding protein	2.17549	3
GSU1623	glcD-2	D-lactate/glycolate dehydrogenase, FAD-binding protein	12.3816	6654	**
GSU3297	glcF-1	D-lactate/glycolate dehydrogenase, iron-sulfur cluster-binding protein	1.58103	3
GSU1624	glcF-2	D-lactate/glycolate dehydrogenase, iron-sulfur cluster-binding protein	10.4	14800
GSU0442	mqnC-1	dehypoxanthinylfutalosine cyclase	0	0
GSU0441	mqnC-2	dehypoxanthinylfutalosine cyclase	1.84332	2252
GSU2446	lpdA-1	dihydrolipoamide dehydrogenase	9.87306	11751	*
GSU2588	lpdA-2	dihydrolipoamide dehydrogenase	11.782	15659
GSU3424	lpdA-3	dihydrolipoamide dehydrogenase	13.5135	18407	*
GSU0547	mutS-2	DNA mismatch repair ATPase MutS-2	3.36417	1643
GSU1822	mutS-1	DNA mismatch repair protein MutS	13.0019	7590	*
GSU1422	sbcC-1	DNA repair exonuclease SbcCD, C subunit	8.27967	7773
GSU1725	sbcC-2	DNA repair exonuclease SbcCD, C subunit	7.37403	7869	*
GSU1421	sbcD-1	DNA repair exonuclease SbcCD, D subunit	11.5044	2599
GSU1724	sbcD-2	DNA repair exonuclease SbcCD, D subunit	11.1465	9592
GSU0734	ehrA-2	Ech-hydrogenase-related complex, NuoL-like integral membrane lipoprotein subunit	1.99402	1082	*
GSU0739	ehrA-1	Ech-hydrogenase-related complex, NuoL-like integral membrane subunit	4.53401	1622
GSU1933	fusA-1	elongation factor G	15.2891	29098
GSU2529	fusA-2	elongation factor G	6.28323	8073	**
GSU2860	fusA-3	elongation factor G	2.40616	5	*
GSU0465	efp-1	elongation factor P	12.4334	5822
GSU1752	efp-2	elongation factor P	5.3286	7971
GSU2859	tuf-1	elongation factor Tu	0	0
GSU2871	tuf-2	elongation factor Tu	0	0
GSU2708	frx-2	ferredoxin	0	0
GSU3449	frx-4	ferredoxin	21.2766	4656
GSU0848	frx-5	ferredoxin	18.0995	3129
GSU3187	frx-6	ferredoxin	10.4712	2860
GSU1380	feoB-1	ferrous iron transport protein B	7.03164	1998	**
GSU3268	feoB-2	ferrous iron transport protein B	12.4833	24959
GSU0780	fdhD/mobA-2	formate dehydrogenase accessory protein FdhD and molybdopterin nucleotidyltransferase	9.7493	13033
GSU1704	mcp40H-1	GAF sensor methyl-accepting chemotaxis sensory transducer, class 40H	11.552	45582	**
GSU0376	gcvH-1	glycine cleavage system lipoyl carrier protein GcvH	13.369	4246
GSU2018	gcvH-2	glycine cleavage system lipoyl carrier protein GcvH	22.6131	4541
GSU1023	glgA-1	glycogen synthase	13.289	6540
GSU3257	glgA-2	glycogen synthase	6.18982	4629	**
GSU1384	cas3-2	helicase Cas3	11.6937	16873
GSU0534	iscR-1	helix-turn-helix iron-sulfur cluster-binding transcriptional regulator IscR	6.46552	5119
GSU2571	iscR-2	helix-turn-helix iron-sulfur cluster-binding transcriptional regulator IscR	11.4416	862
GSU1497	pilA-C	hypothetical protein	29.4118	5019
GSU1496	pilA-N	hypothetical protein	14.7059	1204
GSU2052	iorB-2	indolepyruvate oxidoreductase subunit B	3.64964	2073
GSU1738	iorB-1	indolepyruvate oxidoreductase subunit beta	6.92042	360
GSU1739	iorA-1	indolepyruvate:ferredoxin oxidoreductase subunit alpha	9.10643	12150	**
GSU2053	iorA-2	indolepyruvate:ferredoxin oxidoreductase subunit alpha	7.15465	3357	*
GSU1521	ihfA-1	integration host factor subunit alpha	0	0
GSU2120	ihfA-2	integration host factor subunit alpha	21.8182	4819
GSU1746	ihfB-1	integration host factor subunit beta	28.777	880
GSU2602	ihfB-2	integration host factor subunit beta	0	0
GSU0126	yccM-1	iron-sulfur cluster-binding oxidoreductase	9.21187	11752	*
GSU3153	yccM-2	iron-sulfur cluster-binding oxidoreductase	6.95134	9191
GSU0041	lexA-1	LexA family transcriptional repressor	4.95868	1632	*
GSU1617	lexA-2	LexA family transcriptional repressor	18.0033	6962
GSU1399	corA-1	magnesium transport protein CorA	12.218	10478
GSU3322	corA-2	magnesium transport protein CorA	1.04932	1
GSU1466	mdh	malate dehydrogenase	2.09864	17
GSU0240	fabD-1	malonyl-CoA--acyl carrier protein transacylase	8.31354	6863	*
GSU1602	fabD-2	malonyl-CoA--acyl carrier protein transacylase	0	0	**
GSU0856	htpX-1	membrane-bound zinc-dependent protease HtpX	8.11124	2139	*
GSU1567	htpX-2	membrane-bound zinc-dependent protease HtpX	6.97674	1261
GSU1315	lpdA-4	mercuric reductase	1.97759	984
GSU1287	mcp34H-1	methyl-accepting chemotaxis sensory transducer	4.77961	8755	*
GSU1141	mcp34H-10	methyl-accepting chemotaxis sensory transducer, class 34H	10.6986	15580	*
GSU1303	mcp34H-11	methyl-accepting chemotaxis sensory transducer, class 34H	9.43396	7213	**
GSU1304	mcp34H-12	methyl-accepting chemotaxis sensory transducer, class 34H	6.47059	4167	**
GSU1298	mcp34H-2	methyl-accepting chemotaxis sensory transducer, class 34H	11.7233	11045	**
GSU1140	mcp34H-3	methyl-accepting chemotaxis sensory transducer, class 34H	12.8264	8119
GSU1300	mcp34H-4	methyl-accepting chemotaxis sensory transducer, class 34H	6.50503	2239	**
GSU0683	mcp34H-6	methyl-accepting chemotaxis sensory transducer, class 34H	11.7233	16683	*
GSU1294	mcp34H-7	methyl-accepting chemotaxis sensory transducer, class 34H	8.65651	15540	*
GSU0583	mcp64H-1	methyl-accepting chemotaxis sensory transducer, class 40+24H	6.47059	10491	*
GSU2372	mcp64H-2	methyl-accepting chemotaxis sensory transducer, class 40+24H	5.49702	4377	*
GSU0766	mcp64H-8	methyl-accepting chemotaxis sensory transducer, class 40+24H	3.12919	4289	**
GSU0916	mcp40H-10	methyl-accepting chemotaxis sensory transducer, class 40H	6.75676	1876
GSU0401	mcp40H-12	methyl-accepting chemotaxis sensory transducer, class 40H	11.7356	11365	*
GSU2579	mcp40H-14	methyl-accepting chemotaxis sensory transducer, class 40H	8.58369	6048	**
GSU2652	mcp40H-18	methyl-accepting chemotaxis sensory transducer, class 40H	8.48896	2418	*
GSU2942	mcp40H-19	methyl-accepting chemotaxis sensory transducer, class 40H	8.56793	7459	**
GSU0750	mcp40H-23	methyl-accepting chemotaxis sensory transducer, class 40H	3.70599	4808
GSU0756	mcp40H-24	methyl-accepting chemotaxis sensory transducer, class 40H	9.09642	6245	**
GSU1041	mcp40H-25	methyl-accepting chemotaxis sensory transducer, class 40H	7.38462	14539	**
GSU1374	mcp40H-26	methyl-accepting chemotaxis sensory transducer, class 40H	6.15385	7152	*
GSU1029	mcp40H-4	methyl-accepting chemotaxis sensory transducer, class 40H	6.67071	9060	*
GSU1032	mcp40H-6	methyl-accepting chemotaxis sensory transducer, class 40H	7.74393	20413	**
GSU1033	mcp40H-7	methyl-accepting chemotaxis sensory transducer, class 40H	13.1168	12086
GSU1035	mcp40H-9	methyl-accepting chemotaxis sensory transducer, class 40H	10.9157	9015	**
GSU0582	mcp40H-2	methyl-accepting chemotaxis sensory transducer, class 40H dimer with helix-swapped heme-binding site-containing PAS domain	12.4402	14874	*
GSU0935	mcp40H-20	methyl-accepting chemotaxis sensory transducer, class 40H dimer with helix-swapped heme-binding site-containing PAS domain	5.67465	9362
GSU0400	mcp40H-11	methyl-accepting chemotaxis sensory transducer, class 40H, Cache 2 domain-containing	9.09642	15718
GSU1030	mcp40H-5	methyl-accepting chemotaxis sensory transducer, class 40H, Cache 2 domain-containing	7.27714	7870	**
GSU3147	mobA-1/mobB	molybdopterin nucleotidyltransferase and molybdopterin-guanine dinucleotide biosynthesis protein MobB	12.5899	4840
GSU0338	nuoA-1	NADH dehydrogenase I subunit A	2.80899	1
GSU3445	nuoA-2	NADH dehydrogenase I subunit A	9.34579	4285
GSU0342	nuoE-1	NADH dehydrogenase I subunit E	3.83877	2
GSU0343	nuoF-1	NADH dehydrogenase I subunit F	0.56338	1
GSU3441	nuoF-2	NADH dehydrogenase I subunit F	12.5885	19484
GSU0344	nuoG-1	NADH dehydrogenase I subunit G	0.806452	81	*
GSU0345	nuoH-1	NADH dehydrogenase I subunit H	1.91205	741
GSU0346	nuoI-1	NADH dehydrogenase I subunit I	5.02513	203
GSU0347	nuoJ-1	NADH dehydrogenase I subunit J	1.98807	1
GSU3433	nuoJ-2	NADH dehydrogenase I subunit J	16.2933	4239
GSU0348	nuoK-1	NADH dehydrogenase I subunit K	0	0
GSU3432	nuoK-2	NADH dehydrogenase I subunit K	0	0
GSU0349	nuoL-1	NADH dehydrogenase I subunit L	2	270	*
GSU3431	nuoL-2	NADH dehydrogenase I subunit L	9.0715	15551	**
GSU0350	nuoM-1	NADH dehydrogenase I subunit M	0.637755	1
GSU3430	nuoM-2	NADH dehydrogenase I subunit M	11.4094	11470
GSU0351	nuoN-1	NADH dehydrogenase I subunit N	2.06327	4
GSU3429	nuoN-2	NADH dehydrogenase I subunit N	14.2857	15551	**
GSU3443	nuoE-2	NADH dehydrogenase subunit E	8.19672	2009
GSU3439	nuoG-2	NADH dehydrogenase subunit G	11.3133	30182
GSU3434	nuoI-2	NADH dehydrogenase subunit I	11.3208	5704
GSU3436	nuoH-2	NADH:ubiquinone oxidoreductase subunit H	10.1112	9770	*
GSU1034	mcp40H-8	nitrate/nitrite-sensing methyl-accepting chemotaxis sensory transducer, class 40H, NIT domain-containing	3.52113	4173	**
GSU2011	nifS-1	nitrogen fixation iron-sulfur cluster assembly cysteine desulfurase NifS	1.70213	5
GSU2570	nifS-2	nitrogen fixation iron-sulfur cluster assembly cysteine desulfurase NifS	0.844595	334
GSU1183	metY-1	O-acetyl-L-homoserine sulfhydrylase	34.9922	206484	**
GSU2425	metY-2	O-acetyl-L-homoserine sulfhydrylase	14.809	44409
GSU0969	ctpA-1	periplasmic carboxy-terminal processing protease lipoprotein	11.8343	5259
GSU1772	ctpA-2	periplasmic carboxy-terminal processing protease lipoprotein	13.5237	3575
GSU3447	prx-4	peroxiredoxin, 1-Cys subfamily	17.1306	14399
GSU0352	prx-3	peroxiredoxin, atypical 2-Cys subfamily	13.5922	2385
GSU0893	prx-1	peroxiredoxin, typical 2-Cys subfamily	5.96125	5763
GSU3246	prx-2	peroxiredoxin, typical 2-Cys subfamily	9.91736	7669	*
GSU1729	paaK-1	phenylacetate--coenzyme A ligase	12.2982	10853	*
GSU1737	paaK-2	phenylacetate--coenzyme A ligase	9.94644	5325	*
GSU2051	paaK-3	phenylacetate--coenzyme A ligase	12.2982	7716
GSU2706	pta	phosphate acetyltransferase	0.999001	3
GSU3385	pckA	phosphoenolpyruvate carboxykinase	6.46552	3528
GSU0803	ppsA	phosphoenolpyruvate synthase	8.27472	11237	**
GSU0604	thiC-1	phosphomethylpyrimidine synthase ThiC	2.29008	5
GSU3005	thiC-2	phosphomethylpyrimidine synthase ThiC	1.53022	2	*
GSU0129	def-1	polypeptide formylmethionine deformylase	5.96421	3
GSU3456	def-2	polypeptide formylmethionine deformylase	15.7171	9471
GSU3323	ppk-1	polyphosphate kinase	16.4911	38205
GSU0728	ppk-2	polyphosphate-dependent AMP kinase	5.41272	2711
GSU1741	gppA-1	pppGpp 5'-phosphohydrolase and exopolyphosphatase	9.75081	1903
GSU2559	gppA-2	pppGpp 5'-phosphohydrolase and exopolyphosphatase, HD domain-containing	9.73394	4719	*
GSU0293	cheB64H-1	protein glutamate methylesterase CheB associated with MCPs of classes 40H and 40+24H, response receiver domain-containing	7.35294	12045	**
GSU3605	cheB64H-2	protein glutamate methylesterase CheB associated with MCPs of classes 40H and 40+24H, response receiver domain-containing	5.27241	1691
GSU2059	cheX-3	protein phosphoaspartate phosphatase CheX	17.7866	10585	*
GSU1618	cheX-4	protein phosphoaspartate phosphatase CheX	12.7462	3181	*
GSU1441	frx-1	putative cobalamin-HgcA reductase HgcB	10.5634	1499
GSU2428	pyc	pyruvate carboxylase	1.16077	5	*
GSU2443	pdhA	pyruvate dehydrogenase E1 component subunit alpha	6.14125	5279	*
GSU2436	pdhB	pyruvate dehydrogenase E1 component subunit beta	7.09939	4933
GSU0580	ppdK	pyruvate phosphate dikinase	0	0
GSU0097	por	pyruvate:ferredoxin/flavodoxin oxidoreductase	0.557569	16	**
GSU1175	tgt-1	queuine tRNA-ribosyltransferase	13.5624	5853	*
GSU2619	tgt-2	queuine tRNA-ribosyltransferase	10.8206	3006	*
GSU0367	yhcC-1	radical SAM domain-containing iron-sulfur cluster-binding oxidoreductase	11.9956	3989
GSU0586	yhcC-2	radical SAM domain-containing iron-sulfur cluster-binding oxidoreductase	2.08551	2	*
GSU1619	cheY-4	response receiver CheY	16.7131	1418
GSU1289	cheY34H-1	response receiver CheY associated with MCPs of class 34H	8.21918	2209	*
GSU1286	cheY34H-2	response receiver CheY associated with MCPs of class 34H	12.6582	3252	*
GSU2223	cheY40H-1	response receiver CheY associated with MCPs of class 40H	10.9589	1441
GSU2219	cheY40H-2	response receiver CheY associated with MCPs of class 40H	35.0404	367290
GSU2217	cheY40H-3	response receiver CheY associated with MCPs of class 40H	13.6842	11568
GSU2212	cheY40H-4	response receiver CheY associated with MCPs of class 40H	7.77202	420
GSU0403	cheY64H-1	response receiver CheY associated with MCPs of classes 40H and 40+24H	8.28729	2870	*
GSU3606	cheY64H-2	response receiver CheY associated with MCPs of classes 40H and 40+24H	5.06329	173
GSU0732	rnk-1	RNA polymerase-binding protein Rnk	7.00935	5475
GSU0836	rnk-2	RNA polymerase-binding protein Rnk	22.113	7446
GSU2089	mreB-1	rod shape-determining protein MreB	0.958773	25
GSU0733	mreB-2	rod shape-determining protein MreB	6.75024	3607	*
GSU1880	metK-1	S-adenosylmethionine synthetase	0	0
GSU0918	metK-2	S-adenosylmethionine synthetase	8.31947	5084
GSU1142	cheW34H-1	scaffold protein CheW associated with MCPs of class 34H	8.09717	2343
GSU1299	cheW34H-2	scaffold protein CheW associated with MCPs of class 34H	0	0	**
GSU1301	cheW34H-3	scaffold protein CheW associated with MCPs of class 34H	0	0	**
GSU0684	cheW34H-4	scaffold protein CheW associated with MCPs of class 34H	12.1457	5989	**
GSU2220	cheW40H-1	scaffold protein CheW associated with MCPs of class 40H	22.4274	43744	*
GSU2218	cheW40H-2	scaffold protein CheW associated with MCPs of class 40H	12.605	7952
GSU0297	cheW64H-1	scaffold protein CheW associated with MCPs of classes 40H and 40+24H	22.2672	5339
GSU2578	cheW64H-2	scaffold protein CheW associated with MCPs of classes 40H and 40+24H	7.90514	1707
GSU2572	cysE-1	serine O-acetyltransferase	1.4771	112
GSU1960	cysE-2	serine O-acetyltransferase	28.9608	6505	**
GSU1633	mscS-1	small-conductance mechanosensitive ion channel	7.31261	6192	*
GSU2316	mscS-2	small-conductance mechanosensitive ion channel	14.8571	4647
GSU0688	shc-1	squalene cyclase	1.96175	4
GSU3061	shc-2	squalene cyclase	14.5985	20970	*
GSU2151	ssb-1	ssDNA-binding protein	23.8663	5318
GSU3117	ssb-2	ssDNA-binding protein	0	0
GSU1393	cas2-2	ssRNA endonuclease	3.27869	1465
GSU0490	ato-1	succinyl:acetate coenzyme A transferase	13.1661	19510	**
GSU0174	ato-2	succinyl:acetate coenzyme A transferase	8.96287	5713	**
GSU0654	thiF-1	thiamin biosynthesis thiocarboxylate synthase	16.0858	5550	**
GSU1350	thiF-2	thiamin biosynthesis thiocarboxylate synthase	8.81612	2044	**
GSU2957	trx-2	thioredoxin family protein	5.30504	1948	*
GSU3446	trx-3	thioredoxin family protein, selenocysteine-containing	4.42478	545
GSU2229	tmk-1	thymidylate kinase	1.56006	1
GSU3301	tmk-2	thymidylate kinase	17.3228	20870
GSU0937	nifV	trans-homoaconitate synthase	7.81929	6628
GSU1352	tusA-1	tRNA (5-carboxymethylaminomethyl-2-thio-U34) synthesis sulfur carrier protein	4.46429	873
GSU1054	tusA-2	tRNA (5-carboxymethylaminomethyl-2-thio-U34) synthesis sulfur carrier protein	7.7821	1899
GSU0146	pilT-1	twitching motility pilus retraction protein	6.03448	5024	*
GSU0230	pilT-2	twitching motility pilus retraction protein	6.54206	3664	**
GSU0436	pilT-3	twitching motility pilus retraction protein	5.60748	9999	*
GSU1492	pilT-4	twitching motility pilus retraction protein	10.0273	5452
GSU1066	pilY1-1	type IV pilus assembly protein PilY	20.6965	40860	*
GSU2038	pilY1-2	type IV pilus assembly protein PilY	21.8041	63911	**
GSU1063	pilV-1	type IV pilus minor pilin PilV	12.5628	4015	**
GSU2036	pilV-2	type IV pilus minor pilin PilV	23.1362	6080
GSU1064	pilW-1	type IV pilus minor pilin PilW	12.0818	7622	**
GSU2035	pilW-2	type IV pilus minor pilin PilW	12.7011	9733	*
GSU1065	pilX-1	type IV pilus minor pilin PilX	13.5135	4859
GSU2034	pilX-2	type IV pilus minor pilin PilX	22.9709	6487
GSU2264	lpxA-1	UDP-N-acetylglucosamine acyltransferase	1.2987	1
GSU0999	lpxA-2	UDP-N-acetylglucosamine acyltransferase	3.70828	67
GSU0515	usp-1	universal stress protein Usp	8.79121	4741
GSU1118	usp-2	universal stress protein Usp	22.2717	14156
GSU0260	usp-3	universal stress protein Usp	12.848	2600
GSU2335	usp-4	universal stress protein Usp	11.2867	3663
	*transposases are removed
